# Supplementary material for: Spatial transcriptomics identifies distinct domains regulating yield-component traits of the wheat ear
Source: Sci Adv. 2026 Jun 17;12(25):eaed1407. doi: 10.1126/sciadv.aed1407 (PMC13274600; doi:10.1126/sciadv.aed1407)
Supplement: Supplementary file 2 — Tables S1 to S9 [file sciadv.aed1407_tables_s1_to_s9.zip]

Archive with 9 entries (9 files):
- aed1407_table_s1.xlsx
- aed1407_table_s2.xlsx
- aed1407_table_s3.xlsx
- aed1407_table_s4.xlsx
- aed1407_table_s5.xlsx
- aed1407_table_s6.xlsx
- aed1407_table_s7.xlsx
- aed1407_table_s8.xlsx
- aed1407_table_s9.xlsx
