# Supplementary material for: Spatial transcriptomics identifies distinct domains regulating yield-component traits of the wheat ear
Source: Sci Adv. 2026 Jun 17;12(25):eaed1407. doi: 10.1126/sciadv.aed1407 (PMC13274600; doi:10.1126/sciadv.aed1407)
Supplement: Supplementary file 2 — Tables S1 to S9 [file sciadv.aed1407_tables_s1_to_s9.zip › aed1407_table_s2.xlsx]

## Sheet: Marker Gene list DR
Supplementary Table 2a: Marker genes for DR spatial clusters
	Gene ID	cluster	p_val	avg_log2FC	pct.1	pct.2	p_val_adj
1	TraesCS1A02G000900	1	0	0.822975	0.996	0.989	0
2	TraesCS1A02G000400	1	0	0.791578	0.999	0.991	0
3	TraesCS1A02G001400	1	3.88e-297	0.784902	0.996	0.987	2.36e-292
4	TraesCS5A02G555500	1	4.85e-287	0.60756	0.999	0.993	2.95e-282
5	TraesCS1A02G001100	1	2.74e-251	0.642202	0.997	0.99	1.66e-246
6	TraesCS6B02G117900	1	4.72e-225	0.756233	0.98	0.974	2.87e-220
7	TraesCS1A02G000200	1	3.35e-201	0.691319	0.98	0.971	2.04e-196
8	TraesCS1A02G000300	1	7.7e-182	0.659217	0.973	0.974	4.68e-177
9	TraesCS1A02G001000	1	1.21e-112	0.935012	0.738	0.701	7.38e-108
10	TraesCS7D02G119400	1	7.35e-42	0.812573	0.549	0.542	4.47e-37
11	TraesCS1A02G000100	1	2.77e-26	0.99608	0.272	0.191	1.68e-21
12	TraesCS7D02G119100	1	1.84e-21	0.819109	0.412	0.4	1.12e-16
13	TraesCS1D02G157200	1	1.47e-17	0.848186	0.264	0.207	8.96e-13
14	TraesCS1B02G087000	1	1.79e-12	0.761536	0.342	0.335	1.09e-07
15	TraesCS5D02G033400	1	4.16e-09	0.745771	0.255	0.234	0.000252825
16	TraesCS2B02G129300	1	1.89e-06	0.254865	0.178	0.272	0.114782
17	TraesCS5B02G437200	1	8.71e-05	0.294745	0.2	0.291	1
18	TraesCS5A02G434200	1	0.000133389	0.291082	0.174	0.252	1
19	TraesCS5D02G020900	1	0.000714938	0.254493	0.188	0.263	1
20	TraesCS5A02G262500	2	0	2.68092	0.955	0.266	0
21	TraesCS2B02G272300	2	0	2.05674	0.666	0.107	0
22	TraesCS2A02G252600	2	0	2.00698	0.658	0.104	0
23	TraesCS1D02G027400	2	0	1.9704	0.993	0.554	0
24	TraesCS4A02G499500	2	0	1.9625	0.534	0.071	0
25	TraesCS7D02G000300	2	0	1.95264	0.525	0.073	0
26	TraesCS1A02G041400	2	0	1.92902	0.993	0.526	0
27	TraesCS2D02G112000	2	0	1.92851	0.603	0.089	0
28	TraesCS1B02G034000	2	0	1.92793	0.979	0.429	0
29	TraesCS2B02G240000	2	0	1.89716	0.557	0.086	0
30	TraesCS5B02G353200	2	0	1.88717	0.53	0.073	0
31	TraesCS2D02G253200	2	0	1.87117	0.616	0.102	0
32	TraesCS2B02G130300	2	0	1.83435	0.562	0.084	0
33	TraesCS2D02G220800	2	0	1.80501	0.521	0.081	0
34	TraesCS1D02G411300	2	0	1.77086	0.61	0.105	0
35	TraesCS5A02G350600	2	0	1.76474	0.456	0.057	0
36	TraesCS5D02G357600	2	0	1.75835	0.436	0.051	0
37	TraesCS1B02G033900	2	0	1.75667	0.563	0.106	0
38	TraesCS6B02G115900	2	0	1.75204	0.449	0.062	0
39	TraesCS3B02G344200	2	0	1.7293	0.544	0.095	0
40	TraesCS1D02G027300	2	0	1.71421	0.981	0.54	0
41	TraesCS6A02G086300	2	0	1.70281	0.445	0.061	0
42	TraesCS1A02G403300	2	0	1.70203	0.481	0.065	0
43	TraesCS5A02G322500	2	0	1.68266	0.388	0.051	0
44	TraesCS7A02G325400	2	0	1.6773	0.447	0.065	0
45	TraesCS2A02G215000	2	0	1.6616	0.443	0.067	0
46	TraesCS1B02G432700	2	0	1.65636	0.523	0.091	0
47	TraesCS2A02G111300	2	0	1.64517	0.431	0.058	0
48	TraesCS7A02G000400	2	0	1.64213	0.393	0.048	0
49	TraesCS3D02G309400	2	0	1.63081	0.504	0.09	0
50	TraesCS5A02G165400	2	0	1.60197	0.45	0.073	0
51	TraesCS7B02G226100	2	0	1.59211	0.427	0.069	0
52	TraesCS7D02G088100	2	0	1.58241	0.282	0.021	0
53	TraesCS2A02G114400	2	0	1.5609	0.409	0.062	0
54	TraesCS1B02G033800	2	0	1.55474	0.814	0.247	0
55	TraesCS3A02G321900	2	0	1.53233	0.449	0.08	0
56	TraesCS7D02G322000	2	0	1.51557	0.395	0.064	0
57	TraesCS1B02G042200	2	0	1.48771	0.999	0.627	0
58	TraesCS6B02G390600	2	0	1.46884	0.447	0.082	0
59	TraesCS1D02G034800	2	0	1.30494	1	0.877	0
60	TraesCS2A02G247300	2	9.67e-300	1.41349	0.454	0.091	5.88e-295
61	TraesCS2D02G294300	2	1.03e-291	1.44927	0.335	0.048	6.24e-287
62	TraesCS5B02G466700	2	1.27e-286	1.39703	0.353	0.054	7.75e-282
63	TraesCS2D02G255100	2	3.69e-277	1.40931	0.369	0.063	2.25e-272
64	TraesCS2D02G320900	2	2.02e-276	1.33189	0.327	0.048	1.23e-271
65	TraesCS3B02G523500	2	2.02e-276	1.31317	0.603	0.176	1.23e-271
66	TraesCS2B02G270300	2	4.14e-276	1.38109	0.405	0.077	2.52e-271
67	TraesCS6B02G122200	2	8.39e-270	1.41104	0.264	0.03	5.1e-265
68	TraesCS5B02G162600	2	1.78e-267	1.42832	0.292	0.038	1.08e-262
69	TraesCS5B02G496000	2	1.5e-266	1.35018	0.311	0.045	9.15e-262
70	TraesCS2B02G340300	2	6.14e-266	1.3825	0.33	0.052	3.74e-261
71	TraesCS2B02G233400	2	3.48e-260	1.36063	0.296	0.041	2.11e-255
72	TraesCS2D02G583100	2	6.98e-260	1.28599	0.581	0.171	4.25e-255
73	TraesCS2B02G312600	2	3.56e-245	1.246	0.282	0.039	2.17e-240
74	TraesCS2D02G248400	2	1.47e-237	1.20229	0.357	0.068	8.92e-233
75	TraesCS6A02G358100	2	3.38e-236	1.21811	0.361	0.07	2.06e-231
76	TraesCS2D02G209900	2	7.95e-226	1.23237	0.258	0.035	4.84e-221
77	TraesCS5D02G169900	2	2.48e-225	1.20835	0.272	0.04	1.51e-220
78	TraesCS1D02G400100	2	3.69e-222	1.13555	0.268	0.039	2.24e-217
79	TraesCS1D02G071400	2	1.85e-220	1.22734	0.466	0.126	1.13e-215
80	TraesCS7A02G238600	2	9.55e-219	1.13894	0.8	0.382	5.81e-214
81	TraesCS3B02G186500	2	6.67e-216	1.14971	0.359	0.075	4.06e-211
82	TraesCS2D02G132500	2	1.14e-207	1.2	0.308	0.058	6.91e-203
83	TraesCS4B02G089500	2	7.56e-207	1.16547	0.257	0.039	4.6e-202
84	TraesCS1A02G350200	2	2.65e-201	0.85124	0.961	0.663	1.61e-196
85	TraesCS5A02G482800	2	3.81e-198	1.14474	0.258	0.042	2.32e-193
86	TraesCS4A02G410800	2	5.89e-197	1.08479	0.587	0.207	3.58e-192
87	TraesCS1B02G364500	2	1.49e-192	0.859714	0.946	0.635	9.05e-188
88	TraesCS4A02G206400	2	1.35e-188	1.15755	0.266	0.047	8.23e-184
89	TraesCS1D02G022000	2	2.1e-187	1.19365	0.373	0.093	1.28e-182
90	TraesCS1B02G404500	2	4.42e-186	1.0858	0.347	0.081	2.69e-181
91	TraesCS4B02G173700	2	1.44e-184	0.88828	0.826	0.415	8.75e-180
92	TraesCS5A02G437100	2	7.34e-182	1.06893	0.309	0.066	4.47e-177
93	TraesCS1D02G353100	2	8.38e-182	0.859157	0.938	0.597	5.1e-177
94	TraesCS7A02G404300	2	6.72e-176	1.08843	0.61	0.246	4.09e-171
95	TraesCS5D02G010200	2	3.3e-171	1.00205	0.283	0.058	2.01e-166
96	TraesCS4B02G184400	2	1.69e-169	1.08737	0.292	0.063	1.03e-164
97	TraesCS5B02G088100	2	2.74e-169	0.938028	0.721	0.325	1.67e-164
98	TraesCS7D02G397700	2	3.85e-164	1.04653	0.603	0.249	2.34e-159
99	TraesCS4A02G119000	2	2.43e-163	1.10831	0.25	0.049	1.48e-158
100	TraesCS4A02G120600	2	7.96e-162	1.01002	0.283	0.062	4.84e-157
101	TraesCS4B02G158900	2	1.45e-160	1.0066	0.287	0.064	8.82e-156
102	TraesCS2A02G327600	2	8.88e-157	1.11951	0.345	0.095	5.4e-152
103	TraesCS2A02G467100	2	1.27e-156	0.988003	0.491	0.172	7.73e-152
104	TraesCS5B02G088200	2	1.07e-147	0.73592	0.852	0.456	6.53e-143
105	TraesCS2A02G450500	2	8.3e-147	1.03456	0.27	0.061	5.05e-142
106	TraesCS3D02G194300	2	7.44e-146	1.02506	0.254	0.056	4.52e-141
107	TraesCS5D02G010000	2	2.75e-145	0.934726	0.35	0.1	1.67e-140
108	TraesCS6D02G079900	2	5.51e-141	1.01096	0.27	0.064	3.35e-136
109	TraesCS2B02G152600	2	2.57e-139	1.0189	0.268	0.063	1.56e-134
110	TraesCS2D02G352900	2	8.68e-139	0.933806	0.488	0.187	5.28e-134
111	TraesCS2B02G301600	2	8.17e-136	0.949958	0.332	0.096	4.97e-131
112	TraesCS1D02G412300	2	3.75e-135	1.01494	0.265	0.064	2.28e-130
113	TraesCS2A02G256400	2	4.88e-135	0.912689	0.289	0.074	2.97e-130
114	TraesCS1D02G362700	2	1.01e-131	0.973977	0.257	0.062	6.14e-127
115	TraesCS2B02G354400	2	3.57e-131	1.04696	0.25	0.06	2.17e-126
116	TraesCS2A02G571500	2	1.71e-125	0.974396	0.262	0.067	1.04e-120
117	TraesCS5D02G425200	2	2.83e-124	0.773037	0.595	0.267	1.72e-119
118	TraesCS4B02G310900	2	6.96e-124	0.762144	0.498	0.196	4.23e-119
119	TraesCS4A02G169100	2	1.17e-123	0.717564	0.875	0.564	7.15e-119
120	TraesCS1D02G183000	2	2.56e-120	0.863063	0.251	0.063	1.56e-115
121	TraesCS1D02G327200	2	3.49e-119	0.931138	0.301	0.089	2.12e-114
122	TraesCS2D02G467100	2	1.78e-117	0.847953	0.3	0.089	1.08e-112
123	TraesCS3D02G415300	2	4.18e-113	0.772172	0.3	0.089	2.54e-108
124	TraesCS2D02G230000	2	1.62e-112	0.880268	0.355	0.125	9.85e-108
125	TraesCS2B02G489900	2	4.42e-111	0.810812	0.322	0.103	2.69e-106
126	TraesCS2A02G461200	2	2.26e-109	0.74178	0.294	0.087	1.38e-104
127	TraesCS5D02G322900	2	3.18e-108	0.845963	0.292	0.09	1.94e-103
128	TraesCS7B02G103600	2	1.52e-107	0.727309	0.607	0.295	9.26e-103
129	TraesCS2A02G461300	2	8.92e-106	0.39073	0.601	0.263	5.42e-101
130	TraesCS6B02G387500	2	6.99e-103	0.814404	0.271	0.081	4.25e-98
131	TraesCS3B02G187700	2	3.46e-97	0.723531	0.371	0.139	2.11e-92
132	TraesCS2B02G483000	2	6.67e-97	0.301873	0.643	0.296	4.06e-92
133	TraesCS1A02G365200	2	2e-94	0.55562	0.513	0.226	1.22e-89
134	TraesCS1D02G034700	2	3.91e-93	0.727936	0.403	0.162	2.38e-88
135	TraesCS7B02G303900	2	6.26e-92	0.845639	0.349	0.134	3.81e-87
136	TraesCS2A02G355400	2	3.07e-87	0.75552	0.403	0.171	1.86e-82
137	TraesCS2A02G284500	2	1.57e-85	0.762539	0.28	0.097	9.58e-81
138	TraesCS2B02G372900	2	8.63e-85	0.792023	0.262	0.088	5.25e-80
139	TraesCS4A02G130800	2	4.7e-83	0.634479	0.546	0.272	2.86e-78
140	TraesCS3D02G419200	2	3.26e-82	0.755059	0.296	0.109	1.98e-77
141	TraesCS7D02G199700	2	1.1e-81	0.648548	0.502	0.244	6.68e-77
142	TraesCS7D02G255400	2	3.68e-80	0.612042	0.254	0.084	2.24e-75
143	TraesCS4D02G145400	2	8.51e-78	0.658495	0.373	0.159	5.18e-73
144	TraesCS3D02G336300	2	2.4e-76	0.623231	0.464	0.223	1.46e-71
145	TraesCS4B02G144200	2	8.92e-76	0.608075	0.509	0.252	5.42e-71
146	TraesCS1D02G180000	2	2.09e-75	0.618537	0.353	0.145	1.27e-70
147	TraesCS4D02G175900	2	2.48e-75	0.551108	0.542	0.274	1.51e-70
148	TraesCS5D02G094300	2	2.19e-74	0.640577	0.532	0.275	1.33e-69
149	TraesCS7B02G025000	2	1.52e-72	0.642052	0.252	0.09	9.23e-68
150	TraesCS4A02G256700	2	1.99e-71	0.709112	0.269	0.101	1.21e-66
151	TraesCS4B02G197900	2	3.1e-71	0.52663	0.581	0.312	1.88e-66
152	TraesCS5A02G208000	2	3.1e-69	0.51526	0.491	0.246	1.88e-64
153	TraesCS6A02G109900	2	2.06e-68	0.512087	0.479	0.235	1.26e-63
154	TraesCS7A02G098200	2	3.21e-68	0.529438	0.462	0.226	1.95e-63
155	TraesCS5D02G526300	2	5.12e-67	0.606711	0.346	0.15	3.11e-62
156	TraesCS6A02G407700	2	6.37e-65	0.661241	0.343	0.153	3.88e-60
157	TraesCS5D02G560000	2	2.09e-64	0.57374	0.256	0.097	1.27e-59
158	TraesCS6D02G042500	2	8.27e-64	0.673322	0.288	0.119	5.03e-59
159	TraesCS3B02G374500	2	7.43e-62	0.526446	0.401	0.192	4.52e-57
160	TraesCS5A02G066100	2	4.68e-61	0.550957	0.453	0.233	2.84e-56
161	TraesCS4B02G056700	2	1.29e-60	0.547662	0.451	0.233	7.86e-56
162	TraesCS7D02G159800	2	4.43e-58	0.505664	0.473	0.252	2.7e-53
163	TraesCS3A02G342500	2	5.73e-55	0.557536	0.335	0.157	3.49e-50
164	TraesCS2A02G263300	2	5.3e-54	0.443826	0.577	0.34	3.22e-49
165	TraesCS2B02G570100	2	7.17e-54	0.497325	0.49	0.269	4.36e-49
166	TraesCS5B02G087700	2	8.05e-52	0.423544	0.548	0.313	4.9e-47
167	TraesCS1B02G382700	2	1.71e-46	0.276614	0.355	0.172	1.04e-41
168	TraesCS6B02G274600	2	2.73e-46	0.446418	0.418	0.226	1.66e-41
169	TraesCS5A02G077500	2	9.13e-46	0.476915	0.348	0.177	5.56e-41
170	TraesCS7A02G410000	2	4.97e-45	0.438068	0.38	0.201	3.02e-40
171	TraesCS2D02G541400	2	6.12e-45	0.455354	0.37	0.193	3.72e-40
172	TraesCS4A02G106300	2	5.94e-44	0.430475	0.328	0.165	3.61e-39
173	TraesCS5A02G153300	2	1.64e-43	0.467686	0.374	0.202	9.96e-39
174	TraesCS6D02G232600	2	2.35e-43	0.418227	0.393	0.214	1.43e-38
175	TraesCS2A02G545600	2	3.95e-43	0.431506	0.291	0.14	2.4e-38
176	TraesCS2D02G546500	2	4.63e-41	0.441756	0.325	0.167	2.82e-36
177	TraesCS1D02G165400	2	8.18e-41	0.464992	0.287	0.142	4.98e-36
178	TraesCS2D02G080000	2	1e-40	0.32453	0.454	0.259	6.11e-36
179	TraesCS1B02G338800	2	2.06e-40	0.352185	0.412	0.228	1.25e-35
180	TraesCS7A02G369700	2	2.7e-40	0.403449	0.308	0.155	1.64e-35
181	TraesCS5B02G527100	2	2.7e-40	0.386068	0.252	0.116	1.64e-35
182	TraesCS2B02G576100	2	2.87e-40	0.39842	0.353	0.188	1.74e-35
183	TraesCS1A02G325600	2	1.91e-38	0.381839	0.315	0.162	1.16e-33
184	TraesCS2B02G250900	2	3.61e-38	0.390411	0.309	0.159	2.2e-33
185	TraesCS7D02G403200	2	8.55e-37	0.377604	0.3	0.155	5.2e-32
186	TraesCS7B02G309400	2	1.8e-36	0.359272	0.322	0.17	1.09e-31
187	TraesCS1D02G370700	2	3.81e-34	0.272426	0.311	0.162	2.32e-29
188	TraesCS7D02G353600	2	4.21e-33	0.338014	0.311	0.166	2.56e-28
189	TraesCS3A02G524000	2	1.18e-32	0.422241	0.252	0.129	7.19e-28
190	TraesCS5B02G150300	2	9.3e-32	0.388473	0.314	0.174	5.65e-27
191	TraesCS2D02G260700	2	3.64e-31	0.286758	0.546	0.345	2.21e-26
192	TraesCS7B02G181800	2	3.99e-31	0.289423	0.498	0.31	2.43e-26
193	TraesCS7A02G291300	2	5.29e-31	0.295351	0.365	0.211	3.22e-26
194	TraesCS5B02G152500	2	8.75e-31	0.365128	0.343	0.198	5.32e-26
195	TraesCS7D02G309500	2	4.02e-30	0.265539	0.289	0.156	2.44e-25
196	TraesCS7B02G063400	2	5.13e-30	0.351545	0.334	0.19	3.12e-25
197	TraesCS7D02G290800	2	5.9e-30	0.25757	0.406	0.239	3.59e-25
198	TraesCS2D02G183100	2	5.2e-28	0.261635	0.695	0.491	3.16e-23
199	TraesCS2B02G096200	2	4.89e-27	0.288101	0.431	0.27	2.97e-22
200	TraesCS4D02G198500	2	2.13e-26	0.300638	0.268	0.147	1.3e-21
201	TraesCS7D02G436100	2	2.84e-26	0.273235	0.456	0.29	1.73e-21
202	TraesCS7D02G315500	2	1.5e-24	0.280976	0.266	0.149	9.1e-20
203	TraesCS4A02G257800	2	2.65e-24	0.268077	0.378	0.232	1.61e-19
204	TraesCS4D02G026400	2	3.2e-22	0.263774	0.283	0.167	1.95e-17
205	TraesCS2A02G262500	2	3.61e-22	0.262983	0.338	0.208	2.19e-17
206	TraesCS4B02G037300	2	1.06e-19	0.271647	0.292	0.181	6.47e-15
207	TraesCS1D02G366400	3	0	1.34899	0.878	0.362	0
208	TraesCS6B02G288000	3	1.22e-302	1.44034	0.629	0.167	7.42e-298
209	TraesCS1B02G378400	3	8.83e-300	1.2789	0.923	0.432	5.37e-295
210	TraesCS1D02G261900	3	1.19e-289	1.36264	0.821	0.32	7.23e-285
211	TraesCS3B02G167700	3	9.78e-285	1.35111	0.78	0.282	5.95e-280
212	TraesCS1A02G359800	3	1.79e-283	1.28298	0.752	0.247	1.09e-278
213	TraesCS6A02G059000	3	1.45e-277	1.28112	0.869	0.38	8.82e-273
214	TraesCS3A02G134000	3	4.01e-275	1.26299	0.776	0.273	2.44e-270
215	TraesCS1A02G360200	3	2.16e-270	1.21894	0.899	0.419	1.31e-265
216	TraesCS1A02G261900	3	3.72e-268	1.29968	0.776	0.281	2.26e-263
217	TraesCS1A02G287800	3	3.91e-266	1.33481	0.784	0.302	2.38e-261
218	TraesCS1A02G360000	3	3.74e-262	1.27559	0.823	0.33	2.27e-257
219	TraesCS1A02G361700	3	1.21e-261	1.28932	0.72	0.246	7.36e-257
220	TraesCS1B02G297200	3	2.4e-258	1.21326	0.871	0.405	1.46e-253
221	TraesCS6D02G082800	3	4.01e-258	1.213	0.606	0.168	2.44e-253
222	TraesCS1A02G361900	3	2.78e-254	1.19692	0.721	0.242	1.69e-249
223	TraesCS6A02G099700	3	4.05e-251	1.25965	0.613	0.179	2.46e-246
224	TraesCS1D02G364600	3	4.95e-250	1.20584	0.813	0.324	3.01e-245
225	TraesCS1D02G039800	3	1.4e-247	1.24051	0.737	0.269	8.51e-243
226	TraesCS6A02G055000	3	2.92e-245	1.19263	0.836	0.361	1.78e-240
227	TraesCS6D02G106800	3	2.44e-241	1.25254	0.58	0.164	1.48e-236
228	TraesCS4A02G057500	3	2.93e-239	1.17052	0.674	0.22	1.78e-234
229	TraesCS1A02G038100	3	8.64e-239	1.1286	0.898	0.454	5.25e-234
230	TraesCS1B02G378600	3	9.2e-238	1.18896	0.645	0.205	5.59e-233
231	TraesCS5B02G349900	3	6.93e-235	1.07001	0.938	0.517	4.21e-230
232	TraesCS3A02G377400	3	1.22e-234	1.20552	0.755	0.291	7.41e-230
233	TraesCS6D02G241500	3	1.26e-233	1.24531	0.597	0.179	7.65e-229
234	TraesCS4B02G204100	3	2.18e-232	1.23362	0.666	0.224	1.32e-227
235	TraesCS6B02G078200	3	2.2e-231	1.02293	0.977	0.649	1.34e-226
236	TraesCS6B02G048500	3	2.77e-231	1.17791	0.611	0.185	1.68e-226
237	TraesCS7B02G394900	3	9.62e-231	1.18082	0.741	0.284	5.85e-226
238	TraesCS3D02G099000	3	4.39e-230	1.08923	0.827	0.361	2.67e-225
239	TraesCS6B02G049100	3	2.91e-229	1.17768	0.721	0.267	1.77e-224
240	TraesCS1D02G364200	3	1.93e-228	1.18597	0.725	0.268	1.17e-223
241	TraesCS1D02G286700	3	1.68e-227	1.11667	0.792	0.323	1.02e-222
242	TraesCS1B02G245000	3	4.36e-226	1.11891	0.84	0.383	2.65e-221
243	TraesCS2B02G186000	3	9.35e-226	1.16188	0.609	0.187	5.69e-221
244	TraesCS4D02G274000	3	3.05e-224	1.20343	0.601	0.186	1.85e-219
245	TraesCS6D02G040700	3	1.61e-223	1.18343	0.483	0.122	9.8e-219
246	TraesCS6A02G055200	3	2.01e-222	1.07199	0.908	0.481	1.23e-217
247	TraesCS6B02G443800	3	1.16e-218	1.19724	0.611	0.197	7.08e-214
248	TraesCS3D02G075900	3	4.33e-216	1.16165	0.643	0.217	2.63e-211
249	TraesCS1A02G368000	3	2.49e-215	1.17499	0.55	0.161	1.51e-210
250	TraesCS6B02G079000	3	2.83e-215	1.09915	0.764	0.307	1.72e-210
251	TraesCS5D02G252700	3	5.63e-215	1.13334	0.652	0.221	3.42e-210
252	TraesCS7A02G490900	3	7.18e-215	1.2014	0.556	0.163	4.37e-210
253	TraesCS1D02G364400	3	9.81e-215	1.1241	0.639	0.215	5.97e-210
254	TraesCS5D02G360900	3	3.13e-213	1.07298	0.794	0.336	1.91e-208
255	TraesCS6B02G049400	3	1.35e-210	1.1775	0.562	0.171	8.2e-206
256	TraesCS1A02G367900	3	4.68e-208	1.09129	0.688	0.251	2.85e-203
257	TraesCS1A02G361600	3	7.82e-208	1.13095	0.553	0.164	4.76e-203
258	TraesCS1D02G366300	3	1.21e-207	1.13186	0.712	0.272	7.36e-203
259	TraesCS5D02G354100	3	1.32e-207	1.08844	0.72	0.279	8.03e-203
260	TraesCS5A02G353600	3	7.4e-207	1.07475	0.732	0.286	4.5e-202
261	TraesCS1D02G373800	3	9.26e-207	1.09997	0.656	0.228	5.63e-202
262	TraesCS3B02G089900	3	2.34e-206	1.10647	0.603	0.193	1.43e-201
263	TraesCS6A02G034900	3	2.82e-206	1.14404	0.537	0.157	1.72e-201
264	TraesCS1B02G049100	3	7.99e-206	1.01298	0.913	0.508	4.86e-201
265	TraesCS6D02G061700	3	1.39e-205	1.16545	0.57	0.18	8.45e-201
266	TraesCS3A02G075800	3	3.68e-204	1.09993	0.614	0.203	2.24e-199
267	TraesCS1B02G386400	3	3.23e-203	1.10226	0.647	0.226	1.97e-198
268	TraesCS5B02G349100	3	6.38e-203	1.01461	0.845	0.404	3.88e-198
269	TraesCS5A02G246200	3	2.16e-202	1.18169	0.489	0.135	1.31e-197
270	TraesCS6A02G117400	3	5.37e-202	1.12663	0.495	0.137	3.27e-197
271	TraesCS6D02G046600	3	9.6e-202	1.15247	0.612	0.205	5.84e-197
272	TraesCS1D02G274300	3	1.85e-200	1.09829	0.571	0.178	1.12e-195
273	TraesCS5A02G051900	3	3.04e-200	1.10119	0.696	0.268	1.85e-195
274	TraesCS1B02G357600	3	3.88e-200	1.12276	0.614	0.208	2.36e-195
275	TraesCS7D02G432000	3	2.69e-199	1.12906	0.58	0.186	1.64e-194
276	TraesCS1B02G376500	3	2.91e-199	1.10017	0.553	0.17	1.77e-194
277	TraesCS7A02G103900	3	3.82e-199	1.07888	0.528	0.154	2.33e-194
278	TraesCS2B02G329300	3	5.91e-199	1.07944	0.538	0.16	3.59e-194
279	TraesCS1A02G295400	3	2.12e-198	1.14273	0.516	0.15	1.29e-193
280	TraesCS1A02G262000	3	2.3e-198	1.11474	0.563	0.177	1.4e-193
281	TraesCS1A02G287700	3	6.77e-198	1.09727	0.599	0.198	4.12e-193
282	TraesCS3A02G102500	3	7.31e-198	1.04308	0.613	0.202	4.44e-193
283	TraesCS1B02G378700	3	9.63e-198	1.10651	0.574	0.182	5.86e-193
284	TraesCS1D02G366600	3	5.05e-197	1.05955	0.545	0.166	3.07e-192
285	TraesCS6B02G082600	3	5.58e-197	1.06912	0.582	0.187	3.39e-192
286	TraesCS6D02G326800	3	5.87e-197	1.12153	0.605	0.201	3.57e-192
287	TraesCS6A02G155800	3	6.4e-194	1.1258	0.528	0.159	3.89e-189
288	TraesCS7A02G119400	3	1.01e-193	1.12781	0.532	0.16	6.14e-189
289	TraesCS6A02G062800	3	1.1e-193	1.06826	0.647	0.233	6.68e-189
290	TraesCS7B02G017000	3	1.19e-193	1.11228	0.498	0.143	7.25e-189
291	TraesCS3A02G534100	3	1.74e-193	1.17167	0.427	0.108	1.06e-188
292	TraesCS7A02G491100	3	3.22e-193	1.10389	0.509	0.15	1.96e-188
293	TraesCS6B02G078900	3	4.04e-193	1.04813	0.673	0.251	2.46e-188
294	TraesCS6A02G040400	3	4.35e-193	1.0577	0.586	0.189	2.65e-188
295	TraesCS6A02G086200	3	4.93e-193	1.08093	0.589	0.193	3e-188
296	TraesCS3D02G539300	3	1.81e-192	1.12557	0.535	0.165	1.1e-187
297	TraesCS4A02G030300	3	3.7e-192	1.04775	0.489	0.137	2.25e-187
298	TraesCS6D02G145800	3	5.81e-192	1.16816	0.551	0.174	3.53e-187
299	TraesCS6A02G061500	3	7.37e-192	1.09315	0.651	0.238	4.48e-187
300	TraesCS6D02G040600	3	2.97e-191	1.01594	0.472	0.127	1.8e-186
301	TraesCS1B02G386200	3	3.29e-191	1.10357	0.578	0.191	2e-186
302	TraesCS7B02G016000	3	3.94e-191	1.08959	0.529	0.159	2.4e-186
303	TraesCS1B02G375900	3	8.03e-190	1.0672	0.603	0.206	4.88e-185
304	TraesCS6A02G034300	3	1.58e-189	1.07499	0.432	0.111	9.59e-185
305	TraesCS6A02G062600	3	1.89e-189	1.13613	0.463	0.128	1.15e-184
306	TraesCS7D02G477400	3	1.03e-188	1.15283	0.519	0.16	6.23e-184
307	TraesCS6A02G055400	3	2.46e-188	1.05551	0.61	0.213	1.49e-183
308	TraesCS1B02G376600	3	4.69e-188	1.13088	0.398	0.097	2.85e-183
309	TraesCS1D02G039900	3	6.25e-188	1.01515	0.816	0.399	3.8e-183
310	TraesCS5D02G354200	3	7.21e-187	0.936608	0.878	0.463	4.39e-182
311	TraesCS3A02G354300	3	1.11e-186	1.01871	0.727	0.301	6.76e-182
312	TraesCS5A02G348500	3	1.38e-186	1.02792	0.777	0.346	8.41e-182
313	TraesCS5B02G356200	3	2.54e-186	0.927084	0.886	0.472	1.54e-181
314	TraesCS6D02G040800	3	4.9e-186	1.10768	0.502	0.151	2.98e-181
315	TraesCS1D02G373900	3	1.64e-183	1.04857	0.499	0.145	1e-178
316	TraesCS3A02G102400	3	5.18e-183	1.11524	0.45	0.123	3.15e-178
317	TraesCS5A02G347900	3	8.08e-183	0.978187	0.807	0.387	4.92e-178
318	TraesCS3B02G410200	3	2.82e-182	1.05003	0.579	0.195	1.71e-177
319	TraesCS6B02G116000	3	9.64e-182	1.09551	0.456	0.127	5.86e-177
320	TraesCS1A02G388600	3	8.4e-181	1.04842	0.603	0.212	5.11e-176
321	TraesCS1A02G291600	3	8.43e-181	1.10183	0.446	0.123	5.13e-176
322	TraesCS1A02G295700	3	1.32e-180	1.09543	0.466	0.133	8.05e-176
323	TraesCS1A02G038200	3	3.8e-179	0.926089	0.863	0.438	2.31e-174
324	TraesCS6A02G086400	3	1.09e-178	1.11777	0.573	0.196	6.65e-174
325	TraesCS4A02G260400	3	2.03e-178	1.01408	0.696	0.279	1.24e-173
326	TraesCS6B02G081800	3	2.3e-178	1.00201	0.594	0.206	1.4e-173
327	TraesCS7B02G016700	3	3.71e-178	0.999027	0.516	0.16	2.26e-173
328	TraesCS1D02G396600	3	5.44e-178	1.00211	0.565	0.187	3.31e-173
329	TraesCS3A02G133900	3	2.24e-177	1.0289	0.512	0.159	1.36e-172
330	TraesCS6D02G039900	3	4.71e-177	1.06502	0.407	0.105	2.86e-172
331	TraesCS4A02G100400	3	4.97e-177	1.02913	0.562	0.187	3.03e-172
332	TraesCS6A02G063100	3	1.72e-176	1.08256	0.547	0.183	1.05e-171
333	TraesCS5A02G348000	3	2.65e-176	0.986185	0.727	0.315	1.61e-171
334	TraesCS6A02G117200	3	7.9e-176	1.03203	0.385	0.094	4.81e-171
335	TraesCS1D02G368000	3	1.01e-175	1.00384	0.566	0.191	6.12e-171
336	TraesCS6B02G079200	3	2.11e-175	1.03645	0.553	0.186	1.28e-170
337	TraesCS1B02G380200	3	2.94e-175	1.0063	0.651	0.249	1.79e-170
338	TraesCS6B02G084700	3	6.96e-175	1.0245	0.413	0.108	4.23e-170
339	TraesCS6B02G376900	3	1.7e-174	1.0111	0.494	0.149	1.03e-169
340	TraesCS5D02G354700	3	2.71e-174	0.92679	0.773	0.353	1.65e-169
341	TraesCS6A02G034600	3	1.04e-173	1.03029	0.341	0.077	6.31e-169
342	TraesCS6B02G082000	3	1.13e-173	1.00754	0.365	0.087	6.85e-169
343	TraesCS6B02G049000	3	1.8e-173	1.03475	0.408	0.107	1.09e-168
344	TraesCS6A02G063400	3	2.45e-173	0.978484	0.502	0.155	1.49e-168
345	TraesCS6B02G048700	3	3.33e-173	1.08	0.464	0.137	2.03e-168
346	TraesCS5D02G308500	3	1.31e-172	1.0113	0.585	0.205	8e-168
347	TraesCS1A02G229000	3	1.36e-171	0.953764	0.628	0.234	8.25e-167
348	TraesCS1B02G378300	3	2.3e-171	1.03119	0.548	0.184	1.4e-166
349	TraesCS7A02G102900	3	2.46e-171	1.01883	0.471	0.138	1.5e-166
350	TraesCS6B02G404400	3	3.96e-171	1.04804	0.471	0.138	2.41e-166
351	TraesCS7B02G017400	3	6.61e-170	1.04091	0.472	0.141	4.02e-165
352	TraesCS7A02G119700	3	9.76e-169	1.02412	0.502	0.159	5.94e-164
353	TraesCS6D02G040200	3	3.25e-168	0.994015	0.515	0.164	1.98e-163
354	TraesCS7B02G394800	3	5.94e-168	1.03191	0.448	0.13	3.61e-163
355	TraesCS6D02G063300	3	2.22e-167	1.07602	0.501	0.16	1.35e-162
356	TraesCS3B02G299200	3	4.07e-167	0.979185	0.42	0.114	2.48e-162
357	TraesCS1B02G376700	3	5.56e-167	0.996354	0.543	0.186	3.38e-162
358	TraesCS7D02G116600	3	3.55e-166	1.04018	0.503	0.161	2.16e-161
359	TraesCS1B02G048900	3	7.88e-166	0.948456	0.704	0.302	4.79e-161
360	TraesCS1B02G376300	3	1.71e-163	1.06806	0.572	0.206	1.04e-158
361	TraesCS1B02G300800	3	2.32e-163	0.966536	0.466	0.14	1.41e-158
362	TraesCS1B02G301000	3	7.2e-162	1.02853	0.392	0.104	4.38e-157
363	TraesCS6D02G046400	3	3.23e-160	0.965525	0.521	0.173	1.96e-155
364	TraesCS1A02G274300	3	3.9e-160	0.981762	0.443	0.13	2.37e-155
365	TraesCS6D02G107000	3	6.69e-160	0.996449	0.516	0.173	4.07e-155
366	TraesCS1A02G359900	3	8.59e-160	0.990455	0.424	0.121	5.23e-155
367	TraesCS6D02G040400	3	2.16e-159	1.02072	0.37	0.096	1.31e-154
368	TraesCS1B02G297100	3	2.91e-159	1.02743	0.401	0.111	1.77e-154
369	TraesCS1A02G201300	3	3.2e-159	0.933974	0.643	0.258	1.95e-154
370	TraesCS5B02G301800	3	2.64e-158	1.03503	0.356	0.089	1.61e-153
371	TraesCS2A02G312400	3	5.09e-158	0.959503	0.463	0.143	3.09e-153
372	TraesCS6B02G048600	3	1.91e-157	0.991938	0.393	0.107	1.16e-152
373	TraesCS1D02G290000	3	7.32e-157	1.00806	0.414	0.118	4.46e-152
374	TraesCS1B02G301100	3	2.59e-156	0.970752	0.416	0.119	1.57e-151
375	TraesCS7D02G477300	3	7.99e-156	0.997868	0.396	0.109	4.86e-151
376	TraesCS6B02G078400	3	5.19e-155	0.951943	0.484	0.156	3.15e-150
377	TraesCS1A02G291500	3	1.31e-154	1.02573	0.379	0.102	7.99e-150
378	TraesCS3D02G150300	3	1.35e-153	0.971473	0.543	0.193	8.24e-149
379	TraesCS1B02G378500	3	3.81e-153	0.936634	0.418	0.121	2.32e-148
380	TraesCS6D02G385500	3	1.38e-151	1.00264	0.395	0.111	8.37e-147
381	TraesCS6A02G034800	3	2.64e-151	0.960799	0.381	0.104	1.61e-146
382	TraesCS6D02G062300	3	3.07e-150	0.955039	0.389	0.108	1.87e-145
383	TraesCS6B02G145200	3	4.93e-150	0.966796	0.374	0.1	3e-145
384	TraesCS7D02G116800	3	3.15e-148	0.938942	0.426	0.129	1.92e-143
385	TraesCS7D02G115400	3	3.06e-147	0.927066	0.44	0.136	1.86e-142
386	TraesCS6B02G144900	3	3.32e-147	1.00176	0.313	0.074	2.02e-142
387	TraesCS6B02G048800	3	3.75e-147	0.93478	0.391	0.111	2.28e-142
388	TraesCS2B02G435200	3	4.07e-147	0.893529	0.41	0.118	2.48e-142
389	TraesCS3D02G370500	3	7.85e-147	0.952097	0.382	0.106	4.77e-142
390	TraesCS1D02G290200	3	1.1e-146	0.950636	0.428	0.131	6.7e-142
391	TraesCS5B02G243500	3	2.04e-146	0.94647	0.4	0.116	1.24e-141
392	TraesCS6A02G034500	3	3.07e-146	0.920887	0.474	0.155	1.87e-141
393	TraesCS6B02G115800	3	8.45e-146	0.955354	0.401	0.116	5.14e-141
394	TraesCS6D02G040300	3	6.22e-145	0.961565	0.418	0.126	3.78e-140
395	TraesCS4A02G067800	3	4.43e-142	0.945093	0.482	0.164	2.69e-137
396	TraesCS1D02G233000	3	7.43e-142	0.912804	0.405	0.119	4.52e-137
397	TraesCS6D02G063000	3	5.43e-141	0.917207	0.512	0.181	3.3e-136
398	TraesCS2D02G395400	3	1.59e-140	0.939539	0.559	0.212	9.7e-136
399	TraesCS3D02G150200	3	3.44e-140	0.95336	0.477	0.162	2.09e-135
400	TraesCS6A02G401600	3	3.59e-140	0.958321	0.33	0.085	2.18e-135
401	TraesCS1A02G363000	3	9.22e-140	0.961846	0.483	0.167	5.61e-135
402	TraesCS5A02G299500	3	3.15e-139	0.917922	0.474	0.161	1.92e-134
403	TraesCS4B02G247500	3	4.9e-139	0.932981	0.362	0.101	2.98e-134
404	TraesCS3D02G340800	3	5.58e-138	0.908007	0.562	0.216	3.4e-133
405	TraesCS5D02G063200	3	2.05e-136	0.921271	0.382	0.111	1.25e-131
406	TraesCS5D02G451300	3	4.48e-136	0.753863	0.903	0.569	2.72e-131
407	TraesCS7B02G016900	3	3.01e-135	0.881133	0.39	0.116	1.83e-130
408	TraesCS7A02G491000	3	4.48e-135	0.879768	0.44	0.143	2.73e-130
409	TraesCS1D02G286600	3	1.13e-134	0.935137	0.449	0.149	6.87e-130
410	TraesCS3B02G114600	3	4.19e-134	0.961702	0.412	0.13	2.55e-129
411	TraesCS1B02G304700	3	1.24e-133	0.960036	0.372	0.11	7.53e-129
412	TraesCS1B02G386500	3	2.65e-133	0.911018	0.369	0.108	1.61e-128
413	TraesCS3B02G610800	3	3.43e-132	0.942767	0.463	0.159	2.09e-127
414	TraesCS7B02G394500	3	6.12e-132	0.897003	0.319	0.084	3.72e-127
415	TraesCS3B02G167600	3	6.62e-132	0.859676	0.372	0.109	4.03e-127
416	TraesCS1B02G376400	3	7.67e-132	0.862081	0.421	0.134	4.66e-127
417	TraesCS1A02G291700	3	1.82e-130	0.892667	0.289	0.071	1.11e-125
418	TraesCS6B02G084300	3	2.12e-130	0.969257	0.383	0.117	1.29e-125
419	TraesCS1B02G357400	3	3.62e-130	0.909501	0.299	0.076	2.2e-125
420	TraesCS7B02G408300	3	2.04e-128	0.901122	0.511	0.193	1.24e-123
421	TraesCS2A02G397600	3	4.62e-128	0.969548	0.38	0.118	2.81e-123
422	TraesCS1D02G204700	3	7.73e-128	0.823829	0.559	0.223	4.7e-123
423	TraesCS4B02G054200	3	1.08e-126	0.805846	0.612	0.259	6.57e-122
424	TraesCS7D02G143500	3	1.69e-125	0.825511	0.251	0.056	1.03e-120
425	TraesCS4A02G423800	3	1.95e-124	0.896166	0.359	0.107	1.19e-119
426	TraesCS5A02G462100	3	1.27e-123	0.898874	0.337	0.097	7.72e-119
427	TraesCS7A02G437900	3	9.2e-123	0.815098	0.403	0.131	5.6e-118
428	TraesCS7B02G394100	3	1.83e-122	0.834446	0.31	0.083	1.11e-117
429	TraesCS5B02G349000	3	2.86e-122	0.773704	0.515	0.195	1.74e-117
430	TraesCS4B02G225000	3	2.19e-121	0.811835	0.396	0.127	1.33e-116
431	TraesCS6A02G040200	3	7.05e-121	0.857659	0.268	0.065	4.29e-116
432	TraesCS7B02G336800	3	1.19e-120	0.848872	0.416	0.141	7.21e-116
433	TraesCS1B02G283700	3	6.56e-119	0.852706	0.298	0.08	3.99e-114
434	TraesCS5B02G448500	3	8.28e-118	0.73342	0.811	0.45	5.04e-113
435	TraesCS4A02G100300	3	9.58e-118	0.817622	0.326	0.094	5.82e-113
436	TraesCS2B02G415700	3	2.96e-117	0.85641	0.319	0.091	1.8e-112
437	TraesCS6B02G081900	3	5.36e-117	0.772405	0.443	0.155	3.26e-112
438	TraesCS5B02G186900	3	1.26e-116	0.80567	0.345	0.104	7.66e-112
439	TraesCS7A02G142300	3	5.51e-116	0.856698	0.363	0.114	3.35e-111
440	TraesCS3B02G114400	3	1.44e-113	0.756554	0.28	0.073	8.78e-109
441	TraesCS1D02G262000	3	4.41e-113	0.805356	0.326	0.097	2.68e-108
442	TraesCS5D02G474800	3	4.98e-113	0.876558	0.308	0.088	3.03e-108
443	TraesCS1B02G386700	3	7.44e-112	0.795868	0.266	0.068	4.53e-107
444	TraesCS6B02G058400	3	2.62e-111	0.895646	0.273	0.073	1.59e-106
445	TraesCS3A02G088800	3	1.11e-110	0.819497	0.296	0.083	6.76e-106
446	TraesCS7B02G019000	3	8.08e-110	0.718176	0.257	0.064	4.91e-105
447	TraesCS7D02G428400	3	3.68e-109	0.776906	0.379	0.125	2.24e-104
448	TraesCS6D02G062100	3	4.61e-109	0.828513	0.363	0.118	2.8e-104
449	TraesCS6B02G049500	3	4.19e-108	0.817515	0.288	0.081	2.55e-103
450	TraesCS5B02G389100	3	4.52e-108	0.906962	0.358	0.119	2.75e-103
451	TraesCS2B02G239700	3	5.42e-108	0.810347	0.311	0.092	3.3e-103
452	TraesCS3B02G378900	3	3.6e-107	0.760574	0.394	0.135	2.19e-102
453	TraesCS3A02G347200	3	3.08e-106	0.785991	0.344	0.109	1.87e-101
454	TraesCS4D02G205000	3	4.31e-106	0.804108	0.273	0.075	2.62e-101
455	TraesCS4A02G100100	3	1.13e-105	0.783308	0.294	0.084	6.9e-101
456	TraesCS5B02G215500	3	1.38e-105	0.745165	0.301	0.088	8.42e-101
457	TraesCS5A02G216600	3	1.04e-104	0.702106	0.347	0.112	6.31e-100
458	TraesCS7B02G394600	3	7.07e-104	0.799301	0.27	0.074	4.3e-99
459	TraesCS7A02G438000	3	1.66e-103	0.747427	0.301	0.09	1.01e-98
460	TraesCS1B02G192500	3	2.5e-103	0.815032	0.315	0.097	1.52e-98
461	TraesCS6B02G082800	3	3.69e-103	0.817907	0.305	0.092	2.24e-98
462	TraesCS2A02G214700	3	9.09e-103	0.836455	0.361	0.122	5.53e-98
463	TraesCS7D02G097600	3	3.73e-102	0.774942	0.273	0.077	2.27e-97
464	TraesCS1B02G386600	3	2.07e-100	0.818249	0.285	0.084	1.26e-95
465	TraesCS1B02G300900	3	5.24e-99	0.734812	0.297	0.089	3.19e-94
466	TraesCS1D02G290100	3	3.53e-98	0.739777	0.277	0.08	2.15e-93
467	TraesCS3D02G348200	3	1.5e-97	0.697856	0.301	0.092	9.1e-93
468	TraesCS6A02G061600	3	4.89e-97	0.786448	0.279	0.082	2.97e-92
469	TraesCS7B02G336700	3	6e-97	0.780008	0.336	0.113	3.65e-92
470	TraesCS7B02G408400	3	1.05e-95	0.742347	0.279	0.082	6.41e-91
471	TraesCS7D02G158900	3	3.47e-94	0.692809	0.325	0.106	2.11e-89
472	TraesCS2D02G297000	3	7.22e-93	0.782333	0.259	0.075	4.39e-88
473	TraesCS5B02G473100	3	7.8e-92	0.797914	0.265	0.078	4.74e-87
474	TraesCS7B02G337400	3	4.61e-90	0.697572	0.318	0.106	2.8e-85
475	TraesCS7B02G337500	3	1.57e-89	0.75561	0.269	0.081	9.54e-85
476	TraesCS5D02G451200	3	1.33e-88	0.675479	0.547	0.251	8.11e-84
477	TraesCS5B02G448200	3	1.86e-88	0.6915	0.51	0.225	1.13e-83
478	TraesCS7A02G501100	3	3.48e-86	0.718433	0.304	0.102	2.11e-81
479	TraesCS7D02G116900	3	2.86e-85	0.70753	0.274	0.086	1.74e-80
480	TraesCS2A02G397700	3	6.17e-85	0.684251	0.286	0.092	3.75e-80
481	TraesCS4D02G205300	3	7.01e-84	0.686768	0.356	0.132	4.27e-79
482	TraesCS5B02G348900	3	3.09e-83	0.662518	0.25	0.075	1.88e-78
483	TraesCS6D02G046200	3	7.24e-83	0.636527	0.257	0.079	4.41e-78
484	TraesCS4B02G204400	3	4.86e-82	0.674732	0.304	0.104	2.96e-77
485	TraesCS4D02G054200	3	5.96e-82	0.673945	0.281	0.092	3.63e-77
486	TraesCS1A02G132400	3	1.03e-81	0.648079	0.462	0.2	6.26e-77
487	TraesCS5A02G444300	3	1.8e-81	0.663902	0.297	0.1	1.09e-76
488	TraesCS7D02G427900	3	2.31e-80	0.683821	0.319	0.114	1.41e-75
489	TraesCS6B02G082200	3	3.54e-80	0.712598	0.274	0.09	2.16e-75
490	TraesCS7D02G246600	3	1.84e-77	0.586977	0.544	0.263	1.12e-72
491	TraesCS5D02G110600	3	2.22e-77	0.721939	0.254	0.081	1.35e-72
492	TraesCS5A02G443900	3	4.2e-74	0.54367	0.752	0.45	2.56e-69
493	TraesCS1B02G154500	3	6.41e-73	0.641398	0.396	0.168	3.9e-68
494	TraesCS5D02G452000	3	1.21e-72	0.599465	0.269	0.091	7.33e-68
495	TraesCS2D02G220500	3	2.23e-72	0.592175	0.284	0.1	1.35e-67
496	TraesCS7A02G158300	3	1.12e-70	0.614861	0.383	0.161	6.84e-66
497	TraesCS4A02G099900	3	5.67e-70	0.616519	0.297	0.109	3.45e-65
498	TraesCS5B02G449000	3	2.54e-69	0.643449	0.31	0.118	1.54e-64
499	TraesCS7A02G438400	3	3.2e-67	0.627939	0.287	0.107	1.94e-62
500	TraesCS2B02G239600	3	2.37e-63	0.625941	0.32	0.13	1.44e-58
501	TraesCS2A02G235900	3	1.02e-60	0.570273	0.251	0.091	6.18e-56
502	TraesCS1B02G271100	3	4.26e-60	0.61551	0.257	0.096	2.59e-55
503	TraesCS5A02G443800	3	1.59e-58	0.50513	0.504	0.258	9.67e-54
504	TraesCS1A02G260500	3	3.64e-57	0.546221	0.269	0.104	2.22e-52
505	TraesCS4A02G421500	3	1.88e-55	0.433679	0.712	0.433	1.14e-50
506	TraesCS7A02G329300	3	9.7e-55	0.505896	0.314	0.134	5.9e-50
507	TraesCS5B02G203600	3	4.65e-54	0.526526	0.562	0.314	2.83e-49
508	TraesCS4A02G421900	3	1.5e-52	0.505303	0.276	0.112	9.14e-48
509	TraesCS6A02G268600	3	7.46e-52	0.488862	0.261	0.105	4.53e-47
510	TraesCS2B02G260800	3	3.94e-49	0.426578	0.282	0.118	2.4e-44
511	TraesCS2D02G241800	3	1.53e-48	0.487718	0.257	0.105	9.3e-44
512	TraesCS2D02G220400	3	2.12e-48	0.559184	0.276	0.118	1.29e-43
513	TraesCS2B02G337200	3	4.73e-47	0.402457	0.336	0.155	2.88e-42
514	TraesCS5D02G211400	3	7.06e-47	0.502192	0.481	0.263	4.3e-42
515	TraesCS6B02G295700	3	9.1e-46	0.491637	0.283	0.125	5.53e-41
516	TraesCS2A02G214600	3	3.12e-45	0.49396	0.304	0.139	1.9e-40
517	TraesCS2A02G318900	3	8.32e-38	0.345914	0.422	0.226	5.06e-33
518	TraesCS6A02G407700	3	3.13e-32	0.423318	0.308	0.162	1.9e-27
519	TraesCS5A02G204700	3	7.78e-31	0.349656	0.295	0.152	4.73e-26
520	TraesCS6D02G246300	3	2.99e-29	0.340647	0.251	0.125	1.82e-24
521	TraesCS5D02G094300	3	1.96e-27	0.263623	0.472	0.289	1.19e-22
522	TraesCS3A02G313500	3	2.97e-24	0.261051	0.422	0.259	1.81e-19
523	TraesCS7A02G155900	3	3.05e-20	0.25448	0.339	0.207	1.86e-15
524	TraesCS2B02G262600	3	4.95e-20	0.261902	0.313	0.191	3.01e-15
525	TraesCS3D02G177100	4	6.1e-134	1.23991	0.389	0.122	3.71e-129
526	TraesCS3A02G344700	4	2.58e-71	0.868569	0.348	0.144	1.57e-66
527	TraesCS1B02G154500	4	5.9e-61	0.79206	0.369	0.173	3.59e-56
528	TraesCS3D02G338300	4	5.88e-49	0.753096	0.268	0.117	3.57e-44
529	TraesCS6A02G253900	4	1.94e-46	0.647208	0.498	0.317	1.18e-41
530	TraesCS6B02G425000	4	1.02e-45	0.564794	0.65	0.461	6.21e-41
531	TraesCS6A02G386000	4	7.03e-43	0.528658	0.67	0.493	4.27e-38
532	TraesCS7D02G246600	4	7.53e-43	0.510197	0.466	0.276	4.58e-38
533	TraesCS6B02G271600	4	5.21e-42	0.643156	0.413	0.244	3.17e-37
534	TraesCS1D02G283800	4	1.29e-41	0.485301	0.747	0.583	7.83e-37
535	TraesCS5B02G107700	4	1.92e-41	0.601593	0.482	0.304	1.17e-36
536	TraesCS2D02G275100	4	1.85e-40	0.436292	0.772	0.625	1.12e-35
537	TraesCS1D02G227300	4	1.67e-39	0.502426	0.706	0.549	1.02e-34
538	TraesCS6A02G385700	4	5.33e-38	0.501758	0.665	0.505	3.24e-33
539	TraesCS1B02G273000	4	2.42e-37	0.684405	0.414	0.258	1.47e-32
540	TraesCS2A02G276100	4	1.07e-36	0.394073	0.835	0.694	6.52e-32
541	TraesCS5D02G115300	4	8.17e-36	0.53831	0.498	0.338	4.97e-31
542	TraesCS6B02G243700	4	2.82e-35	0.598975	0.355	0.205	1.72e-30
543	TraesCS3D02G332800	4	2.3e-34	0.439167	0.603	0.441	1.4e-29
544	TraesCS1D02G146100	4	9.78e-34	0.571249	0.396	0.241	5.95e-29
545	TraesCS1B02G240000	4	1.7e-33	0.430866	0.693	0.538	1.03e-28
546	TraesCS2B02G382000	4	2.55e-33	0.622932	0.273	0.143	1.55e-28
547	TraesCS1D02G236500	4	1.46e-32	0.604857	0.262	0.136	8.86e-28
548	TraesCS1A02G132400	4	7.63e-32	0.554235	0.362	0.215	4.64e-27
549	TraesCS1D02G262400	4	2.54e-31	0.699145	0.317	0.186	1.54e-26
550	TraesCS1A02G148400	4	4.9e-31	0.562866	0.421	0.275	2.98e-26
551	TraesCS5B02G112200	4	5.97e-31	0.365885	0.775	0.616	3.63e-26
552	TraesCS1B02G166100	4	3.42e-30	0.574914	0.414	0.273	2.08e-25
553	TraesCS7B02G217300	4	8.26e-30	0.410891	0.633	0.487	5.02e-25
554	TraesCS6A02G202200	4	2.36e-29	0.633377	0.332	0.204	1.43e-24
555	TraesCS1B02G294200	4	6.35e-29	0.442023	0.628	0.495	3.86e-24
556	TraesCS7A02G552400	4	1.43e-28	0.322554	0.75	0.612	8.73e-24
557	TraesCS2A02G294000	4	1.44e-28	0.38442	0.669	0.518	8.74e-24
558	TraesCS6A02G360400	4	1.49e-28	0.379	0.702	0.56	9.06e-24
559	TraesCS3D02G085600	4	2.43e-28	0.398653	0.61	0.465	1.48e-23
560	TraesCS2A02G295600	4	8.84e-28	0.426757	0.594	0.456	5.38e-23
561	TraesCS5B02G349900	4	1.21e-27	0.300023	0.718	0.548	7.38e-23
562	TraesCS5B02G167000	4	1.89e-27	0.415239	0.606	0.459	1.15e-22
563	TraesCS7A02G329300	4	5.36e-27	0.545842	0.26	0.143	3.26e-22
564	TraesCS7B02G060000	4	1.87e-25	0.522662	0.381	0.253	1.13e-20
565	TraesCS3B02G280400	4	2.15e-25	0.495748	0.294	0.176	1.3e-20
566	TraesCS2D02G293400	4	2.18e-25	0.377643	0.624	0.486	1.33e-20
567	TraesCS1A02G284800	4	4.09e-25	0.456582	0.507	0.379	2.49e-20
568	TraesCS6B02G424800	4	5.59e-25	0.385005	0.554	0.421	3.4e-20
569	TraesCS2A02G364000	4	8.93e-25	0.486929	0.278	0.161	5.43e-20
570	TraesCS1B02G049100	4	9.33e-25	0.250783	0.711	0.538	5.68e-20
571	TraesCS7A02G155900	4	1.6e-24	0.523961	0.33	0.209	9.75e-20
572	TraesCS7D02G340100	4	1.66e-24	0.436695	0.428	0.294	1.01e-19
573	TraesCS3B02G100800	4	4.19e-24	0.449942	0.5	0.372	2.55e-19
574	TraesCS5D02G354200	4	6.24e-24	0.299624	0.649	0.496	3.79e-19
575	TraesCS6B02G393300	4	1.23e-23	0.404316	0.536	0.404	7.47e-19
576	TraesCS7A02G316300	4	3.37e-23	0.379751	0.566	0.435	2.05e-18
577	TraesCS2B02G197200	4	1.01e-22	0.391895	0.581	0.455	6.13e-18
578	TraesCS1B02G273100	4	1.65e-22	0.533415	0.383	0.265	1.01e-17
579	TraesCS3B02G370900	4	4.63e-22	0.389001	0.545	0.419	2.81e-17
580	TraesCS5A02G288400	4	7.03e-22	0.447891	0.432	0.308	4.28e-17
581	TraesCS4A02G167400	4	7.5e-22	0.433678	0.384	0.265	4.56e-17
582	TraesCS5A02G513300	4	1.15e-21	0.397816	0.519	0.392	6.98e-17
583	TraesCS2A02G278600	4	1.16e-21	0.354863	0.617	0.495	7.03e-17
584	TraesCS4A02G072500	4	1.42e-21	0.55319	0.252	0.15	8.65e-17
585	TraesCS7D02G156300	4	1.68e-21	0.498466	0.324	0.215	1.02e-16
586	TraesCS3B02G405000	4	2.05e-21	0.45625	0.372	0.258	1.25e-16
587	TraesCS2B02G293800	4	7.06e-21	0.363646	0.559	0.434	4.29e-16
588	TraesCS5A02G105800	4	7.22e-21	0.398279	0.451	0.328	4.39e-16
589	TraesCS1D02G298400	4	1.03e-20	0.3814	0.264	0.158	6.24e-16
590	TraesCS7B02G034200	4	1.9e-20	0.446124	0.325	0.217	1.15e-15
591	TraesCS4A02G139600	4	2.76e-20	0.379045	0.567	0.443	1.68e-15
592	TraesCS6B02G227700	4	3.22e-20	0.517875	0.269	0.168	1.96e-15
593	TraesCS5D02G286200	4	4.97e-20	0.445908	0.369	0.257	3.03e-15
594	TraesCS7D02G538400	4	8.38e-20	0.29819	0.581	0.451	5.1e-15
595	TraesCS5A02G443800	4	1.18e-19	0.379281	0.391	0.274	7.19e-15
596	TraesCS2A02G170800	4	1.19e-19	0.374803	0.598	0.487	7.25e-15
597	TraesCS5B02G226600	4	1.55e-19	0.428166	0.4	0.29	9.45e-15
598	TraesCS2A02G441600	4	1.78e-19	0.432462	0.315	0.208	1.08e-14
599	TraesCS2D02G111100	4	3.67e-19	0.317147	0.509	0.392	2.23e-14
600	TraesCS6D02G033200	4	3.84e-19	0.3627	0.516	0.396	2.33e-14
601	TraesCS7D02G313200	4	4.96e-19	0.391958	0.47	0.357	3.01e-14
602	TraesCS3A02G263900	4	5.06e-19	0.38717	0.407	0.297	3.08e-14
603	TraesCS1B02G386400	4	6.29e-19	0.347699	0.384	0.263	3.83e-14
604	TraesCS7B02G217900	4	6.89e-19	0.281963	0.714	0.615	4.19e-14
605	TraesCS6D02G235400	4	9.33e-19	0.40862	0.334	0.226	5.68e-14
606	TraesCS6A02G047900	4	1.23e-18	0.388054	0.5	0.39	7.49e-14
607	TraesCS3A02G267900	4	1.31e-18	0.505146	0.25	0.158	7.97e-14
608	TraesCS1B02G386200	4	1.34e-18	0.367946	0.339	0.224	8.14e-14
609	TraesCS5D02G174600	4	5.12e-18	0.390181	0.55	0.445	3.11e-13
610	TraesCS1D02G287800	4	6.38e-18	0.318704	0.512	0.403	3.88e-13
611	TraesCS6A02G224600	4	6.74e-18	0.375901	0.458	0.348	4.1e-13
612	TraesCS3A02G353000	4	7.09e-18	0.416406	0.271	0.176	4.31e-13
613	TraesCS5A02G170200	4	7.23e-18	0.385898	0.585	0.479	4.4e-13
614	TraesCS6B02G310100	4	1.87e-17	0.271393	0.694	0.59	1.14e-12
615	TraesCS2A02G108900	4	2.1e-17	0.359999	0.49	0.384	1.27e-12
616	TraesCS1D02G114100	4	2.66e-17	0.3108	0.618	0.525	1.62e-12
617	TraesCS2A02G094200	4	2.72e-17	0.342258	0.431	0.324	1.65e-12
618	TraesCS5B02G287900	4	3.87e-17	0.4059	0.331	0.232	2.35e-12
619	TraesCS5A02G434200	4	4.54e-17	0.425695	0.331	0.229	2.76e-12
620	TraesCS4B02G260600	4	4.78e-17	0.346229	0.45	0.34	2.91e-12
621	TraesCS5B02G437200	4	4.88e-17	0.469398	0.368	0.267	2.97e-12
622	TraesCS2D02G439300	4	4.9e-17	0.431786	0.251	0.16	2.98e-12
623	TraesCS3D02G349900	4	4.95e-17	0.291852	0.559	0.451	3.01e-12
624	TraesCS3B02G297300	4	4.99e-17	0.38899	0.381	0.28	3.04e-12
625	TraesCS6A02G372200	4	6.08e-17	0.370107	0.355	0.255	3.7e-12
626	TraesCS1A02G360000	4	6.32e-17	0.262325	0.506	0.374	3.84e-12
627	TraesCS3A02G377400	4	6.73e-17	0.250254	0.461	0.332	4.1e-12
628	TraesCS5A02G353600	4	7.11e-17	0.298266	0.445	0.326	4.32e-12
629	TraesCS6B02G256900	4	7.3e-17	0.387528	0.358	0.257	4.44e-12
630	TraesCS5A02G051900	4	8.6e-17	0.292125	0.424	0.307	5.23e-12
631	TraesCS2D02G092800	4	9.99e-17	0.371027	0.316	0.221	6.08e-12
632	TraesCS3A02G085600	4	1.04e-16	0.370368	0.409	0.306	6.32e-12
633	TraesCS5A02G227800	4	1.08e-16	0.336562	0.466	0.361	6.56e-12
634	TraesCS2D02G291600	4	1.29e-16	0.305043	0.606	0.503	7.87e-12
635	TraesCS1A02G229000	4	1.61e-16	0.266651	0.385	0.268	9.78e-12
636	TraesCS5A02G104000	4	2.05e-16	0.352796	0.42	0.318	1.24e-11
637	TraesCS4A02G208000	4	2.09e-16	0.375615	0.411	0.311	1.27e-11
638	TraesCS5D02G442100	4	2.22e-16	0.342679	0.37	0.266	1.35e-11
639	TraesCS6B02G041500	4	2.23e-16	0.35763	0.489	0.383	1.36e-11
640	TraesCS2B02G109000	4	4.73e-16	0.323195	0.461	0.359	2.87e-11
641	TraesCS2B02G126500	4	4.73e-16	0.453255	0.3	0.208	2.88e-11
642	TraesCS4B02G154700	4	4.79e-16	0.267071	0.56	0.449	2.92e-11
643	TraesCS2D02G421300	4	5.18e-16	0.329898	0.518	0.414	3.15e-11
644	TraesCS7D02G366400	4	7.18e-16	0.367653	0.455	0.352	4.37e-11
645	TraesCS6A02G204900	4	7.73e-16	0.276882	0.402	0.293	4.7e-11
646	TraesCS6D02G196300	4	8.48e-16	0.381481	0.25	0.161	5.16e-11
647	TraesCS1B02G048900	4	9.05e-16	0.255335	0.457	0.337	5.51e-11
648	TraesCS5D02G417000	4	1.04e-15	0.265322	0.673	0.572	6.31e-11
649	TraesCS3D02G140800	4	1.18e-15	0.271296	0.484	0.377	7.15e-11
650	TraesCS5D02G129200	4	1.84e-15	0.389794	0.32	0.224	1.12e-10
651	TraesCS6B02G288000	4	1.96e-15	0.2789	0.316	0.211	1.19e-10
652	TraesCS2A02G485400	4	2.16e-15	0.352953	0.377	0.278	1.31e-10
653	TraesCS5A02G348500	4	2.25e-15	0.269151	0.503	0.385	1.37e-10
654	TraesCS4B02G008400	4	3.54e-15	0.37294	0.362	0.266	2.15e-10
655	TraesCS1D02G156400	4	4.04e-15	0.384449	0.407	0.316	2.46e-10
656	TraesCS5A02G469300	4	4.68e-15	0.350546	0.491	0.394	2.85e-10
657	TraesCS6B02G064300	4	5.21e-15	0.360974	0.399	0.301	3.17e-10
658	TraesCS5D02G239800	4	6.7e-15	0.324084	0.465	0.369	4.08e-10
659	TraesCS3D02G365600	4	7.11e-15	0.386795	0.346	0.25	4.32e-10
660	TraesCS3A02G107800	4	9.58e-15	0.306157	0.449	0.346	5.83e-10
661	TraesCS6A02G337100	4	1.08e-14	0.364526	0.304	0.213	6.55e-10
662	TraesCS6A02G268300	4	1.15e-14	0.377777	0.354	0.262	6.98e-10
663	TraesCS1B02G378300	4	1.32e-14	0.343129	0.312	0.217	8e-10
664	TraesCS2B02G337200	4	1.34e-14	0.399208	0.253	0.167	8.18e-10
665	TraesCS5A02G082800	4	1.36e-14	0.362121	0.379	0.282	8.3e-10
666	TraesCS3D02G347100	4	1.57e-14	0.327812	0.326	0.232	9.57e-10
667	TraesCS2B02G461800	4	1.75e-14	0.367921	0.339	0.246	1.07e-09
668	TraesCS1D02G285300	4	1.77e-14	0.379679	0.346	0.256	1.08e-09
669	TraesCS4B02G299100	4	2.6e-14	0.445296	0.262	0.179	1.58e-09
670	TraesCS4B02G190000	4	2.81e-14	0.379294	0.428	0.333	1.71e-09
671	TraesCS5D02G095400	4	3.47e-14	0.38945	0.408	0.317	2.11e-09
672	TraesCS4D02G006900	4	3.67e-14	0.344769	0.27	0.187	2.23e-09
673	TraesCS1D02G262500	4	3.85e-14	0.412847	0.415	0.322	2.34e-09
674	TraesCS2D02G379700	4	5.19e-14	0.355812	0.325	0.236	3.16e-09
675	TraesCS1A02G105400	4	7.01e-14	0.296445	0.393	0.294	4.26e-09
676	TraesCS2D02G109000	4	7.2e-14	0.345235	0.38	0.29	4.38e-09
677	TraesCS2B02G443000	4	8.3e-14	0.360367	0.387	0.293	5.05e-09
678	TraesCS3A02G372600	4	9.54e-14	0.325858	0.348	0.257	5.8e-09
679	TraesCS5A02G170300	4	9.87e-14	0.335588	0.422	0.33	6.01e-09
680	TraesCS5D02G296200	4	1.17e-13	0.383241	0.35	0.261	7.14e-09
681	TraesCS7A02G454700	4	1.33e-13	0.38662	0.285	0.202	8.12e-09
682	TraesCS2D02G293900	4	1.44e-13	0.400709	0.303	0.22	8.78e-09
683	TraesCS6D02G246600	4	1.73e-13	0.273477	0.424	0.329	1.05e-08
684	TraesCS4D02G157600	4	1.91e-13	0.306903	0.382	0.287	1.16e-08
685	TraesCS1A02G286300	4	1.99e-13	0.382672	0.256	0.175	1.21e-08
686	TraesCS7D02G291300	4	2.66e-13	0.334539	0.334	0.244	1.62e-08
687	TraesCS7A02G469100	4	2.88e-13	0.406502	0.269	0.187	1.75e-08
688	TraesCS3B02G284300	4	3.75e-13	0.351135	0.292	0.206	2.28e-08
689	TraesCS4D02G167600	4	3.97e-13	0.30961	0.404	0.309	2.41e-08
690	TraesCS5D02G381600	4	3.97e-13	0.330254	0.342	0.255	2.42e-08
691	TraesCS1A02G361600	4	4e-13	0.277015	0.289	0.201	2.43e-08
692	TraesCS6D02G209400	4	5.83e-13	0.32223	0.366	0.277	3.55e-08
693	TraesCS5A02G372700	4	6.21e-13	0.302747	0.43	0.34	3.78e-08
694	TraesCS2B02G296200	4	6.74e-13	0.26887	0.523	0.43	4.1e-08
695	TraesCS1D02G264200	4	7.16e-13	0.399841	0.276	0.197	4.35e-08
696	TraesCS1D02G366300	4	8.32e-13	0.266992	0.415	0.314	5.06e-08
697	TraesCS5B02G118400	4	8.69e-13	0.339006	0.295	0.211	5.29e-08
698	TraesCS5B02G154300	4	9.71e-13	0.433772	0.282	0.205	5.91e-08
699	TraesCS4A02G044700	4	1.02e-12	0.364267	0.447	0.362	6.22e-08
700	TraesCS5B02G448200	4	1.25e-12	0.326021	0.338	0.249	7.6e-08
701	TraesCS2D02G277700	4	2.76e-12	0.28405	0.473	0.381	1.68e-07
702	TraesCS5A02G112400	4	2.8e-12	0.32568	0.311	0.227	1.7e-07
703	TraesCS5D02G211400	4	2.82e-12	0.309991	0.367	0.28	1.71e-07
704	TraesCS7A02G309900	4	2.82e-12	0.37504	0.338	0.256	1.71e-07
705	TraesCS3D02G268000	4	2.93e-12	0.389982	0.295	0.217	1.78e-07
706	TraesCS2B02G312000	4	3.8e-12	0.31335	0.352	0.269	2.31e-07
707	TraesCS5B02G203600	4	4.01e-12	0.286039	0.427	0.334	2.44e-07
708	TraesCS6A02G155800	4	4.73e-12	0.329154	0.277	0.194	2.87e-07
709	TraesCS1B02G174800	4	5.81e-12	0.310225	0.449	0.364	3.54e-07
710	TraesCS5B02G167100	4	5.92e-12	0.316688	0.478	0.393	3.6e-07
711	TraesCS6A02G213700	4	6.08e-12	0.317022	0.319	0.236	3.7e-07
712	TraesCS2D02G354800	4	8.31e-12	0.283066	0.501	0.415	5.06e-07
713	TraesCS4A02G189200	4	8.55e-12	0.396545	0.253	0.177	5.2e-07
714	TraesCS5B02G481800	4	8.56e-12	0.292195	0.494	0.412	5.21e-07
715	TraesCS7A02G527600	4	9.06e-12	0.335572	0.385	0.303	5.51e-07
716	TraesCS5A02G156100	4	1.02e-11	0.339908	0.267	0.191	6.22e-07
717	TraesCS2B02G262600	4	1.09e-11	0.375992	0.275	0.197	6.6e-07
718	TraesCS3B02G460000	4	1.13e-11	0.41597	0.377	0.298	6.89e-07
719	TraesCS7D02G335000	4	1.21e-11	0.33971	0.275	0.197	7.37e-07
720	TraesCS7D02G306600	4	1.24e-11	0.382834	0.391	0.314	7.54e-07
721	TraesCS5A02G038200	4	1.57e-11	0.346733	0.326	0.247	9.56e-07
722	TraesCS2D02G178300	4	1.95e-11	0.31907	0.396	0.318	1.19e-06
723	TraesCS5B02G397800	4	1.97e-11	0.25544	0.29	0.21	1.2e-06
724	TraesCS4D02G191400	4	2.6e-11	0.272651	0.41	0.324	1.58e-06
725	TraesCS5B02G374200	4	2.63e-11	0.286236	0.269	0.192	1.6e-06
726	TraesCS7D02G066800	4	3.41e-11	0.275318	0.355	0.273	2.07e-06
727	TraesCS4B02G344400	4	3.55e-11	0.294551	0.39	0.311	2.16e-06
728	TraesCS3A02G339200	4	3.77e-11	0.343273	0.251	0.178	2.3e-06
729	TraesCS2A02G354200	4	3.8e-11	0.272123	0.527	0.447	2.31e-06
730	TraesCS5D02G121600	4	3.93e-11	0.286242	0.334	0.253	2.39e-06
731	TraesCS5D02G045600	4	3.94e-11	0.28158	0.361	0.281	2.4e-06
732	TraesCS1D02G407500	4	3.98e-11	0.390467	0.291	0.217	2.42e-06
733	TraesCS5B02G088900	4	4.17e-11	0.251812	0.493	0.404	2.54e-06
734	TraesCS5B02G374800	4	4.55e-11	0.295895	0.348	0.266	2.77e-06
735	TraesCS4D02G260400	4	4.86e-11	0.373026	0.274	0.199	2.95e-06
736	TraesCS3A02G313500	4	4.99e-11	0.360778	0.348	0.269	3.04e-06
737	TraesCS3D02G253300	4	8.61e-11	0.342389	0.288	0.214	5.24e-06
738	TraesCS2D02G237800	4	8.65e-11	0.348448	0.271	0.197	5.26e-06
739	TraesCS5D02G174700	4	9.74e-11	0.292749	0.426	0.343	5.92e-06
740	TraesCS1A02G288800	4	1.17e-10	0.269877	0.321	0.246	7.09e-06
741	TraesCS5D02G161400	4	1.17e-10	0.305605	0.259	0.187	7.09e-06
742	TraesCS1B02G375900	4	1.24e-10	0.280486	0.327	0.245	7.54e-06
743	TraesCS6D02G241500	4	1.32e-10	0.284228	0.3	0.22	8.03e-06
744	TraesCS6D02G107000	4	1.63e-10	0.276602	0.285	0.205	9.91e-06
745	TraesCS5A02G452400	4	2.89e-10	0.28199	0.294	0.22	1.76e-05
746	TraesCS7B02G355300	4	3.25e-10	0.31568	0.354	0.282	1.98e-05
747	TraesCS2A02G083000	4	4.47e-10	0.324635	0.294	0.222	2.72e-05
748	TraesCS1D02G368700	4	5.39e-10	0.264346	0.316	0.24	3.28e-05
749	TraesCS2D02G401100	4	5.6e-10	0.327462	0.283	0.211	3.41e-05
750	TraesCS7D02G443900	4	6.35e-10	0.260468	0.451	0.378	3.86e-05
751	TraesCS6D02G262100	4	6.96e-10	0.26646	0.473	0.398	4.23e-05
752	TraesCS7A02G356300	4	7.02e-10	0.304937	0.301	0.23	4.27e-05
753	TraesCS4A02G077000	4	9.28e-10	0.29029	0.382	0.306	5.64e-05
754	TraesCS4A02G114100	4	1.23e-09	0.257755	0.38	0.299	7.5e-05
755	TraesCS7D02G016500	4	1.27e-09	0.344437	0.295	0.226	7.72e-05
756	TraesCS7B02G198400	4	1.62e-09	0.290227	0.251	0.185	9.85e-05
757	TraesCS4A02G417400	4	1.86e-09	0.257363	0.332	0.258	0.000112934
758	TraesCS3D02G539300	4	2.08e-09	0.271371	0.271	0.201	0.000126689
759	TraesCS6D02G343900	4	2.48e-09	0.278421	0.281	0.213	0.000150602
760	TraesCS6D02G190100	4	2.48e-09	0.30239	0.28	0.213	0.000150722
761	TraesCS3D02G243800	4	2.72e-09	0.310979	0.36	0.293	0.000165495
762	TraesCS7B02G238600	4	3.68e-09	0.296139	0.287	0.217	0.000223675
763	TraesCS4A02G190200	4	5.42e-09	0.295498	0.271	0.206	0.000329765
764	TraesCS5B02G159400	4	5.95e-09	0.315845	0.276	0.208	0.000361746
765	TraesCS7D02G515600	4	5.97e-09	0.29732	0.338	0.272	0.000363228
766	TraesCS6D02G317700	4	7.33e-09	0.322978	0.269	0.206	0.000445717
767	TraesCS7A02G259500	4	1.65e-08	0.290384	0.266	0.202	0.00100068
768	TraesCS7D02G488700	4	1.68e-08	0.30736	0.307	0.246	0.00102011
769	TraesCS2B02G194400	4	2.66e-08	0.273252	0.28	0.218	0.00161555
770	TraesCS1B02G274700	4	3.28e-08	0.266061	0.316	0.249	0.0019936
771	TraesCS4B02G111500	4	4.61e-08	0.267181	0.257	0.195	0.002806
772	TraesCS1B02G127200	4	7.66e-08	0.284238	0.357	0.293	0.00465864
773	TraesCS1A02G397400	4	2.63e-07	0.259775	0.277	0.218	0.0159858
774	TraesCS4A02G022600	4	8.21e-07	0.254046	0.288	0.231	0.049928
775	TraesCS1B02G276200	5	3.41e-149	1.53177	0.265	0.054	2.08e-144
776	TraesCS5D02G094400	5	2.71e-148	1.50326	0.584	0.274	1.65e-143
777	TraesCS2B02G483000	5	1.09e-98	1.07952	0.598	0.313	6.61e-94
778	TraesCS1D02G034800	5	2.59e-97	0.538666	0.997	0.881	1.57e-92
779	TraesCS1D02G027300	5	7.91e-87	0.584419	0.864	0.569	4.81e-82
780	TraesCS4A02G345900	5	1.17e-86	1.21304	0.384	0.166	7.14e-82
781	TraesCS1A02G000400	5	2.15e-79	0.279014	1	0.992	1.31e-74
782	TraesCS1A02G000900	5	8.41e-69	0.264474	1	0.989	5.11e-64
783	TraesCS2A02G461300	5	9.18e-68	0.981434	0.509	0.286	5.58e-63
784	TraesCS1A02G001400	5	6.18e-66	0.282156	1	0.987	3.76e-61
785	TraesCS2B02G483100	5	1.46e-65	1.18133	0.299	0.122	8.88e-61
786	TraesCS1A02G041400	5	7.45e-64	0.376764	0.851	0.558	4.53e-59
787	TraesCS5B02G088200	5	3.91e-61	0.785348	0.679	0.491	2.38e-56
788	TraesCS1D02G027400	5	3.87e-60	0.348941	0.86	0.585	2.35e-55
789	TraesCS1B02G042200	5	1.58e-57	0.354784	0.907	0.65	9.6e-53
790	TraesCS1A02G000300	5	4.16e-49	0.251284	0.997	0.971	2.53e-44
791	TraesCS6B02G117900	5	8.68e-49	0.259543	0.996	0.973	5.28e-44
792	TraesCS1B02G034000	5	1.59e-44	0.344191	0.733	0.477	9.7e-40
793	TraesCS1B02G033800	5	4.03e-36	0.538468	0.489	0.306	2.45e-31
794	TraesCS1A02G001000	5	1.26e-32	0.313196	0.783	0.697	7.69e-28
795	TraesCS5D02G020900	5	9.76e-29	0.678816	0.359	0.239	5.94e-24
796	TraesCS5A02G015000	5	3.6e-23	0.589911	0.369	0.265	2.19e-18
797	TraesCS7D02G119400	5	3.06e-20	0.277325	0.61	0.534	1.86e-15
798	TraesCS1B02G382700	5	6.63e-16	0.529314	0.271	0.189	4.03e-11
799	TraesCS4A02G245000	5	2.93e-12	0.300214	0.271	0.198	1.78e-07
800	TraesCS7D02G119300	5	4.45e-12	0.298419	0.3	0.229	2.7e-07
801	TraesCS7D02G119100	5	1.68e-11	0.263713	0.454	0.395	1.02e-06
802	TraesCS1D02G420600	5	1.91e-11	0.319012	0.467	0.411	1.16e-06
803	TraesCS2B02G113800	5	4.4e-09	0.402993	0.34	0.293	0.000267688
804	TraesCS4B02G310900	5	5.78e-09	0.45826	0.286	0.232	0.00035138
805	TraesCS5D02G033400	5	8.13e-08	0.251785	0.281	0.231	0.00494446
806	TraesCS1B02G338800	5	3.86e-06	0.37748	0.289	0.249	0.234802
807	TraesCS1A02G001600	5	4.08e-06	0.251565	0.281	0.24	0.248396
808	TraesCS1A02G365200	5	6.98e-06	0.406315	0.295	0.262	0.424353
809	TraesCS1A02G413000	5	3.81e-05	0.255779	0.355	0.327	1
810	TraesCS6B02G093100	5	0.000136765	0.289553	0.253	0.221	1
811	TraesCS5A02G316600	6	1.17e-192	1.79298	0.356	0.071	7.11e-188
812	TraesCS5D02G322900	6	1.33e-156	1.70786	0.372	0.093	8.12e-152
813	TraesCS1A02G258500	6	2.79e-107	1.2375	0.29	0.075	1.7e-102
814	TraesCS5B02G087700	6	7.46e-84	0.906276	0.618	0.319	4.54e-79
815	TraesCS5D02G268000	6	1.86e-83	0.804784	0.803	0.511	1.13e-78
816	TraesCS2B02G250900	6	1.62e-78	1.05227	0.395	0.159	9.88e-74
817	TraesCS1D02G257800	6	3.06e-77	0.960637	0.258	0.075	1.86e-72
818	TraesCS5B02G258900	6	1.64e-72	0.706479	0.759	0.457	9.95e-68
819	TraesCS5B02G418100	6	2.73e-64	0.627054	0.831	0.577	1.66e-59
820	TraesCS7B02G181800	6	3.16e-64	0.755229	0.581	0.312	1.92e-59
821	TraesCS7A02G286200	6	1.4e-63	0.805574	0.479	0.235	8.52e-59
822	TraesCS7D02G397700	6	2.52e-61	0.759876	0.529	0.276	1.53e-56
823	TraesCS7D02G411600	6	8.22e-61	0.646653	0.779	0.523	5e-56
824	TraesCS5A02G260600	6	2.83e-59	0.681375	0.7	0.433	1.72e-54
825	TraesCS2A02G403100	6	1.72e-54	0.770526	0.335	0.142	1.05e-49
826	TraesCS7A02G404300	6	4.65e-52	0.69095	0.509	0.276	2.83e-47
827	TraesCS5D02G492900	6	1.45e-50	0.564498	0.742	0.492	8.83e-46
828	TraesCS3A02G344700	6	4.33e-48	0.827756	0.337	0.15	2.64e-43
829	TraesCS7B02G319200	6	6.83e-48	0.562997	0.764	0.516	4.16e-43
830	TraesCS7D02G290800	6	1.24e-46	0.63277	0.461	0.243	7.52e-42
831	TraesCS1B02G329600	6	3.43e-46	0.697242	0.325	0.146	2.09e-41
832	TraesCS7B02G303900	6	4.14e-45	0.711643	0.324	0.148	2.52e-40
833	TraesCS6D02G232600	6	4.4e-44	0.629028	0.429	0.22	2.68e-39
834	TraesCS7A02G419100	6	6.29e-42	0.498804	0.666	0.431	3.83e-37
835	TraesCS4B02G037300	6	1.65e-41	0.668903	0.365	0.18	1e-36
836	TraesCS1D02G101600	6	2.22e-40	0.505133	0.756	0.534	1.35e-35
837	TraesCS2D02G541400	6	5.54e-39	0.700182	0.385	0.201	3.37e-34
838	TraesCS5D02G423300	6	6.24e-39	0.55257	0.617	0.396	3.8e-34
839	TraesCS7D02G289200	6	5.18e-38	0.590138	0.393	0.208	3.15e-33
840	TraesCS7A02G291300	6	2.5e-37	0.541174	0.4	0.216	1.52e-32
841	TraesCS2B02G570100	6	4.57e-37	0.597988	0.481	0.282	2.78e-32
842	TraesCS6B02G274600	6	3.16e-36	0.559723	0.427	0.236	1.92e-31
843	TraesCS5B02G492500	6	4.53e-35	0.42729	0.744	0.517	2.75e-30
844	TraesCS2D02G128300	6	1.57e-34	0.53482	0.479	0.281	9.53e-30
845	TraesCS2A02G263300	6	3.43e-33	0.445404	0.568	0.353	2.09e-28
846	TraesCS6A02G250800	6	2.51e-32	0.596725	0.292	0.143	1.53e-27
847	TraesCS7B02G183600	6	4.71e-32	0.544374	0.426	0.245	2.86e-27
848	TraesCS1A02G317200	6	1.22e-30	0.556185	0.291	0.146	7.44e-26
849	TraesCS2A02G170800	6	3.89e-30	0.352731	0.703	0.48	2.36e-25
850	TraesCS1D02G262500	6	6.89e-30	0.390174	0.516	0.314	4.19e-25
851	TraesCS7D02G306600	6	8.02e-30	0.448162	0.494	0.306	4.88e-25
852	TraesCS1A02G092900	6	1.06e-29	0.409996	0.628	0.416	6.46e-25
853	TraesCS1B02G120600	6	1.54e-29	0.428874	0.577	0.379	9.38e-25
854	TraesCS1A02G350200	6	2.04e-29	0.336585	0.888	0.686	1.24e-24
855	TraesCS5A02G168100	6	1.53e-28	0.519552	0.365	0.205	9.29e-24
856	TraesCS2B02G147700	6	3.2e-28	0.455272	0.485	0.302	1.95e-23
857	TraesCS5A02G415400	6	1.53e-27	0.438354	0.678	0.486	9.28e-23
858	TraesCS6A02G000300	6	3.51e-27	0.428555	0.513	0.323	2.13e-22
859	TraesCS2D02G260700	6	8.04e-26	0.389708	0.545	0.356	4.89e-21
860	TraesCS2A02G539800	6	2.94e-25	0.489857	0.265	0.139	1.79e-20
861	TraesCS3A02G530400	6	2.38e-24	0.327204	0.663	0.47	1.45e-19
862	TraesCS3A02G247600	6	4.16e-24	0.37986	0.442	0.276	2.53e-19
863	TraesCS2B02G278800	6	1.33e-23	0.400069	0.417	0.256	8.09e-19
864	TraesCS1B02G274700	6	1.52e-23	0.387995	0.401	0.243	9.26e-19
865	TraesCS1D02G353100	6	2.1e-23	0.319955	0.821	0.627	1.28e-18
866	TraesCS1B02G364500	6	4.44e-23	0.322123	0.854	0.661	2.7e-18
867	TraesCS2A02G355400	6	4.99e-23	0.549408	0.325	0.191	3.04e-18
868	TraesCS1A02G112500	6	8.02e-23	0.388824	0.622	0.441	4.88e-18
869	TraesCS3B02G456100	6	1.48e-22	0.429305	0.381	0.232	9e-18
870	TraesCS3D02G140800	6	3.34e-22	0.38154	0.546	0.373	2.03e-17
871	TraesCS7B02G209900	6	5.15e-22	0.373794	0.453	0.294	3.13e-17
872	TraesCS2D02G230000	6	1.28e-21	0.473597	0.265	0.146	7.78e-17
873	TraesCS5A02G439100	6	1.58e-21	0.443291	0.317	0.185	9.59e-17
874	TraesCS2A02G125200	6	1.91e-21	0.345935	0.556	0.378	1.16e-16
875	TraesCS7D02G412200	6	3.06e-21	0.371349	0.468	0.31	1.86e-16
876	TraesCS5A02G479300	6	4.94e-21	0.334804	0.56	0.387	3e-16
877	TraesCS1B02G132700	6	2.47e-20	0.30291	0.626	0.457	1.5e-15
878	TraesCS3B02G271800	6	2.59e-20	0.309239	0.559	0.389	1.57e-15
879	TraesCS7D02G443900	6	1.44e-19	0.268404	0.548	0.37	8.75e-15
880	TraesCS3B02G158400	6	2.08e-19	0.352544	0.45	0.298	1.27e-14
881	TraesCS7A02G262400	6	9.2e-19	0.408127	0.339	0.209	5.6e-14
882	TraesCS5A02G082800	6	2.61e-18	0.319175	0.428	0.279	1.59e-13
883	TraesCS1D02G165400	6	2.96e-18	0.346765	0.266	0.152	1.8e-13
884	TraesCS2D02G178300	6	4.46e-18	0.295531	0.465	0.313	2.72e-13
885	TraesCS2D02G080800	6	3.31e-17	0.370578	0.394	0.258	2.01e-12
886	TraesCS1B02G174800	6	4.78e-17	0.317177	0.514	0.359	2.9e-12
887	TraesCS3A02G342500	6	5.4e-17	0.366084	0.284	0.172	3.28e-12
888	TraesCS7D02G515600	6	1.04e-16	0.281229	0.405	0.267	6.3e-12
889	TraesCS5B02G088900	6	1.17e-16	0.251477	0.553	0.4	7.15e-12
890	TraesCS5A02G153300	6	1.21e-16	0.326601	0.339	0.214	7.38e-12
891	TraesCS7B02G063400	6	1.45e-16	0.371849	0.317	0.199	8.84e-12
892	TraesCS7A02G419400	6	2.34e-16	0.405863	0.254	0.152	1.43e-11
893	TraesCS4A02G261000	6	2.52e-16	0.301803	0.263	0.155	1.53e-11
894	TraesCS6B02G004300	6	2.73e-16	0.302018	0.291	0.175	1.66e-11
895	TraesCS6D02G317700	6	3.21e-16	0.351924	0.32	0.202	1.95e-11
896	TraesCS5D02G095400	6	3.84e-16	0.275428	0.461	0.314	2.33e-11
897	TraesCS7D02G159800	6	5.55e-16	0.272119	0.405	0.27	3.38e-11
898	TraesCS5D02G158600	6	7.94e-16	0.28731	0.256	0.151	4.83e-11
899	TraesCS5A02G066100	6	8.67e-16	0.284096	0.384	0.252	5.27e-11
900	TraesCS7B02G213300	6	1.59e-15	0.354753	0.343	0.225	9.68e-11
901	TraesCS5B02G152500	6	1.91e-15	0.358885	0.322	0.208	1.16e-10
902	TraesCS1B02G273100	6	2e-15	0.317958	0.4	0.266	1.22e-10
903	TraesCS3B02G217300	6	2.21e-15	0.28181	0.298	0.184	1.34e-10
904	TraesCS4A02G401100	6	2.79e-15	0.367945	0.258	0.156	1.7e-10
905	TraesCS7B02G159000	6	2.83e-15	0.367484	0.295	0.186	1.72e-10
906	TraesCS7D02G096300	6	5e-15	0.357997	0.266	0.164	3.04e-10
907	TraesCS7D02G260500	6	5.21e-15	0.297297	0.311	0.196	3.17e-10
908	TraesCS7B02G266300	6	5.41e-15	0.319945	0.316	0.201	3.29e-10
909	TraesCS4B02G260600	6	9.38e-15	0.254311	0.487	0.339	5.7e-10
910	TraesCS6B02G367800	6	1.14e-14	0.344109	0.268	0.165	6.95e-10
911	TraesCS2B02G446200	6	1.51e-14	0.253953	0.25	0.149	9.17e-10
912	TraesCS2B02G196100	6	3.29e-14	0.281175	0.346	0.226	2e-09
913	TraesCS2A02G169800	6	5.87e-14	0.279883	0.3	0.193	3.57e-09
914	TraesCS7D02G436100	6	7.58e-14	0.272441	0.428	0.301	4.61e-09
915	TraesCS7A02G410000	6	7.94e-14	0.295531	0.327	0.216	4.83e-09
916	TraesCS7D02G360200	6	1.47e-13	0.273754	0.329	0.217	8.93e-09
917	TraesCS5B02G112800	6	1.68e-13	0.270883	0.274	0.172	1.02e-08
918	TraesCS5D02G446300	6	2.09e-13	0.345866	0.287	0.186	1.27e-08
919	TraesCS6A02G109900	6	3.15e-13	0.261011	0.374	0.258	1.92e-08
920	TraesCS5B02G159400	6	3.27e-13	0.310831	0.314	0.206	1.99e-08
921	TraesCS5D02G167000	6	1.3e-12	0.292235	0.253	0.159	7.94e-08
922	TraesCS7D02G403200	6	1.65e-12	0.292868	0.262	0.167	1e-07
923	TraesCS2D02G352900	6	2.18e-12	0.33515	0.324	0.22	1.33e-07
924	TraesCS6A02G407700	6	8.34e-12	0.358307	0.262	0.172	5.07e-07
925	TraesCS5A02G279400	6	8.57e-10	0.268815	0.271	0.184	5.21e-05
926	TraesCS2B02G483100	7	0	2.4525	0.653	0.1	0
927	TraesCS1D02G411300	7	0	1.96954	0.663	0.135	0
928	TraesCS1B02G042200	7	0	1.96388	1	0.652	0
929	TraesCS2B02G483000	7	0	1.89926	0.897	0.299	0
930	TraesCS1D02G027300	7	0	1.82382	0.999	0.569	0
931	TraesCS1D02G034800	7	0	1.79053	1	0.885	0
932	TraesCS1B02G033800	7	0	1.75109	0.881	0.28	0
933	TraesCS1A02G041400	7	0	1.71227	0.999	0.557	0
934	TraesCS1B02G034000	7	0	1.67702	0.998	0.465	0
935	TraesCS1D02G027400	7	9.36e-308	1.66501	1	0.583	5.69e-303
936	TraesCS2A02G461300	7	3.38e-269	2.02171	0.789	0.271	2.06e-264
937	TraesCS1B02G432700	7	4.71e-264	1.76649	0.562	0.117	2.87e-259
938	TraesCS5A02G165400	7	1.42e-258	1.83022	0.501	0.095	8.64e-254
939	TraesCS4A02G345900	7	3.45e-254	1.68835	0.635	0.154	2.1e-249
940	TraesCS2D02G253200	7	2.09e-253	1.8154	0.593	0.139	1.27e-248
941	TraesCS2B02G272300	7	5.2e-231	1.63853	0.6	0.15	3.16e-226
942	TraesCS3B02G523500	7	3.17e-229	1.71812	0.672	0.2	1.93e-224
943	TraesCS1A02G403300	7	4.63e-223	1.65214	0.467	0.095	2.82e-218
944	TraesCS5B02G353200	7	1.52e-218	1.63074	0.493	0.107	9.22e-214
945	TraesCS2A02G252600	7	4.8e-216	1.62578	0.576	0.148	2.92e-211
946	TraesCS3B02G344200	7	5.62e-207	1.60705	0.525	0.127	3.42e-202
947	TraesCS4D02G109500	7	4.67e-203	1.53675	0.389	0.07	2.84e-198
948	TraesCS2D02G461400	7	2.05e-202	1.50105	0.417	0.079	1.25e-197
949	TraesCS3D02G309400	7	1.37e-194	1.57011	0.496	0.119	8.35e-190
950	TraesCS6B02G390600	7	2.33e-194	1.65376	0.465	0.106	1.42e-189
951	TraesCS1D02G412300	7	3.55e-186	1.53724	0.372	0.069	2.16e-181
952	TraesCS5A02G350600	7	3.33e-183	1.51425	0.414	0.088	2.02e-178
953	TraesCS2B02G130300	7	2.2e-181	1.54208	0.487	0.123	1.34e-176
954	TraesCS3A02G321900	7	1.93e-178	1.48047	0.45	0.105	1.18e-173
955	TraesCS2D02G112000	7	3.16e-178	1.51048	0.504	0.132	1.92e-173
956	TraesCS2B02G240000	7	1.88e-174	1.44022	0.486	0.124	1.14e-169
957	TraesCS5B02G162800	7	1.87e-172	1.43662	0.286	0.044	1.14e-167
958	TraesCS6A02G358100	7	4.41e-171	1.52526	0.399	0.087	2.68e-166
959	TraesCS5B02G527100	7	1.57e-166	1.52339	0.443	0.11	9.54e-162
960	TraesCS2A02G114400	7	6.4e-158	1.39965	0.389	0.087	3.89e-153
961	TraesCS7D02G000300	7	1.51e-157	1.44933	0.441	0.11	9.21e-153
962	TraesCS5D02G357600	7	4.13e-156	1.41099	0.375	0.082	2.51e-151
963	TraesCS5D02G169900	7	6.7e-156	1.38618	0.3	0.054	4.08e-151
964	TraesCS2A02G461200	7	2.05e-149	1.28348	0.395	0.093	1.25e-144
965	TraesCS1D02G428200	7	2.33e-144	1.24341	0.256	0.041	1.41e-139
966	TraesCS2A02G111300	7	1.14e-143	1.35116	0.373	0.088	6.95e-139
967	TraesCS2D02G583200	7	2.2e-142	1.18134	0.255	0.041	1.34e-137
968	TraesCS2D02G220800	7	6.86e-141	1.36244	0.436	0.118	4.17e-136
969	TraesCS5B02G466700	7	8.26e-140	1.37434	0.339	0.076	5.03e-135
970	TraesCS4A02G499500	7	2.95e-138	1.37715	0.418	0.111	1.8e-133
971	TraesCS4B02G112000	7	4.24e-133	1.15767	0.322	0.07	2.58e-128
972	TraesCS7B02G226100	7	7.65e-133	1.34791	0.382	0.097	4.65e-128
973	TraesCS2D02G320900	7	6.89e-131	1.28602	0.312	0.068	4.19e-126
974	TraesCS7A02G325400	7	1.5e-130	1.43078	0.376	0.097	9.14e-126
975	TraesCS2B02G340300	7	6.48e-129	1.27835	0.321	0.072	3.94e-124
976	TraesCS5A02G322500	7	6.18e-126	1.29071	0.333	0.078	3.76e-121
977	TraesCS2D02G294300	7	3.52e-125	1.32316	0.31	0.069	2.14e-120
978	TraesCS6A02G086300	7	1.16e-123	1.23814	0.365	0.094	7.05e-119
979	TraesCS2A02G215000	7	1.25e-123	1.22988	0.373	0.098	7.58e-119
980	TraesCS2D02G255100	7	7.45e-122	1.26185	0.345	0.086	4.53e-117
981	TraesCS4B02G089500	7	1.64e-121	1.20199	0.268	0.053	9.95e-117
982	TraesCS2B02G233400	7	1.42e-118	1.17099	0.282	0.06	8.65e-114
983	TraesCS2A02G247300	7	2.52e-117	1.30363	0.405	0.119	1.53e-112
984	TraesCS4B02G014300	7	3.41e-117	1.22892	0.36	0.094	2.07e-112
985	TraesCS6B02G115900	7	1.68e-115	1.24334	0.359	0.095	1.02e-110
986	TraesCS5A02G262500	7	6.02e-114	0.798836	0.759	0.329	3.66e-109
987	TraesCS3B02G219700	7	9.09e-114	1.26002	0.276	0.06	5.53e-109
988	TraesCS7D02G322000	7	2.62e-111	1.32095	0.34	0.091	1.59e-106
989	TraesCS1B02G276200	7	2.06e-110	1.15174	0.28	0.06	1.25e-105
990	TraesCS1D02G327200	7	8.86e-110	1.16987	0.358	0.098	5.39e-105
991	TraesCS1D02G027900	7	2.75e-102	1.2218	0.267	0.061	1.67e-97
992	TraesCS3D02G415300	7	5.23e-102	1.19916	0.348	0.099	3.18e-97
993	TraesCS5A02G482800	7	3.43e-101	1.17379	0.253	0.057	2.09e-96
994	TraesCS1D02G022000	7	2.76e-100	1.17622	0.372	0.113	1.68e-95
995	TraesCS1D02G400100	7	3.89e-100	1.13879	0.251	0.056	2.37e-95
996	TraesCS5B02G162600	7	5.85e-100	1.14907	0.258	0.058	3.56e-95
997	TraesCS3D02G194300	7	9.11e-99	1.12873	0.276	0.067	5.54e-94
998	TraesCS1A02G041300	7	1.18e-98	1.32264	0.255	0.058	7.15e-94
999	TraesCS4B02G184400	7	4.62e-97	1.14272	0.298	0.078	2.81e-92
1000	TraesCS7A02G000400	7	1.64e-96	1.10262	0.3	0.079	1e-91
1001	TraesCS5A02G445500	7	1.2e-95	1.12322	0.306	0.083	7.27e-91
1002	TraesCS5A02G437100	7	1.24e-95	1.05469	0.306	0.082	7.56e-91
1003	TraesCS4A02G120600	7	3.07e-95	1.11238	0.292	0.076	1.87e-90
1004	TraesCS2B02G270300	7	4.12e-95	1.12561	0.347	0.104	2.51e-90
1005	TraesCS5D02G526300	7	6.38e-93	1.0502	0.438	0.156	3.88e-88
1006	TraesCS5D02G010200	7	7.64e-93	1.15497	0.281	0.074	4.65e-88
1007	TraesCS5B02G496000	7	8.33e-91	1.10762	0.265	0.067	5.07e-86
1008	TraesCS1B02G404500	7	1.67e-89	1.08935	0.333	0.1	1.01e-84
1009	TraesCS3B02G186500	7	2.67e-89	1.11114	0.325	0.097	1.63e-84
1010	TraesCS4A02G206400	7	2.06e-84	1.08542	0.251	0.064	1.26e-79
1011	TraesCS4D02G185400	7	3.77e-84	1.0063	0.258	0.067	2.3e-79
1012	TraesCS1B02G033900	7	1.45e-82	0.994922	0.417	0.149	8.82e-78
1013	TraesCS4B02G158900	7	7.7e-81	1.02909	0.28	0.079	4.68e-76
1014	TraesCS1D02G071400	7	6.2e-79	0.975624	0.412	0.154	3.77e-74
1015	TraesCS7D02G255400	7	2.74e-78	0.963224	0.301	0.092	1.66e-73
1016	TraesCS3B02G187700	7	3.29e-69	0.919952	0.391	0.154	2e-64
1017	TraesCS2D02G248400	7	4.24e-69	0.967614	0.288	0.093	2.58e-64
1018	TraesCS6A02G354500	7	3.13e-65	1.00195	0.262	0.083	1.9e-60
1019	TraesCS5D02G010000	7	8.68e-60	0.894138	0.318	0.12	5.28e-55
1020	TraesCS6B02G387500	7	1.02e-57	0.986334	0.27	0.094	6.19e-53
1021	TraesCS5D02G560000	7	6.12e-57	0.829647	0.291	0.105	3.73e-52
1022	TraesCS5B02G088200	7	9.35e-57	0.574904	0.804	0.487	5.69e-52
1023	TraesCS5D02G425200	7	1.07e-53	0.733118	0.552	0.293	6.52e-49
1024	TraesCS4A02G410800	7	2.01e-53	0.724857	0.491	0.241	1.22e-48
1025	TraesCS1D02G034700	7	1.02e-52	0.760436	0.4	0.178	6.19e-48
1026	TraesCS1B02G338800	7	4.46e-51	0.781066	0.469	0.236	2.71e-46
1027	TraesCS1A02G325600	7	4.55e-49	0.729793	0.378	0.167	2.77e-44
1028	TraesCS2A02G467100	7	1.21e-44	0.648722	0.415	0.2	7.38e-40
1029	TraesCS5D02G020900	7	3.26e-44	0.622424	0.465	0.235	1.98e-39
1030	TraesCS4B02G173700	7	6.45e-44	0.561749	0.715	0.452	3.93e-39
1031	TraesCS1D02G180000	7	1.08e-43	0.733581	0.352	0.159	6.59e-39
1032	TraesCS2D02G583100	7	2.36e-42	0.699096	0.421	0.212	1.44e-37
1033	TraesCS2B02G489900	7	3.02e-38	0.639942	0.282	0.121	1.84e-33
1034	TraesCS4D02G175900	7	2.22e-36	0.579244	0.511	0.295	1.35e-31
1035	TraesCS4A02G130800	7	2.88e-30	0.520061	0.499	0.294	1.75e-25
1036	TraesCS2B02G301600	7	2.93e-29	0.6406	0.252	0.118	1.78e-24
1037	TraesCS5A02G015000	7	3.24e-28	0.500932	0.447	0.262	1.97e-23
1038	TraesCS6A02G068900	7	5.18e-27	0.468657	0.547	0.345	3.15e-22
1039	TraesCS1A02G365200	7	1.98e-25	0.464158	0.425	0.253	1.21e-20
1040	TraesCS2D02G080000	7	1.38e-24	0.466012	0.447	0.272	8.38e-20
1041	TraesCS3D02G419200	7	3.4e-23	0.5207	0.25	0.125	2.07e-18
1042	TraesCS3D02G336300	7	1.75e-20	0.416828	0.399	0.244	1.07e-15
1043	TraesCS7A02G369700	7	3.13e-20	0.487753	0.295	0.166	1.9e-15
1044	TraesCS2B02G096200	7	2.88e-18	0.337706	0.441	0.28	1.75e-13
1045	TraesCS1D02G353100	7	1.15e-17	0.29543	0.803	0.631	7.01e-13
1046	TraesCS4B02G310900	7	3.59e-17	0.358547	0.364	0.228	2.19e-12
1047	TraesCS3B02G374500	7	1.54e-16	0.38272	0.341	0.211	9.34e-12
1048	TraesCS2A02G082100	7	2.78e-16	0.337383	0.36	0.226	1.69e-11
1049	TraesCS1D02G370700	7	1.46e-14	0.384315	0.286	0.174	8.88e-10
1050	TraesCS7D02G136800	7	4.66e-14	0.263689	0.421	0.286	2.84e-09
1051	TraesCS2D02G493500	7	1.41e-12	0.322492	0.292	0.187	8.55e-08
1052	TraesCS7B02G103600	7	8.89e-12	0.25154	0.456	0.329	5.41e-07
1053	TraesCS1D02G153900	7	1.28e-11	0.283014	0.3	0.196	7.77e-07
1054	TraesCS7D02G353600	7	6.22e-11	0.331449	0.274	0.179	3.78e-06
1055	TraesCS2D02G352900	7	8.12e-10	0.270954	0.317	0.222	4.94e-05
1056	TraesCS2B02G278800	7	2.17e-09	0.269989	0.365	0.262	0.000132183
1057	TraesCS6A02G101800	7	3.77e-09	0.290092	0.256	0.171	0.000229601
1058	TraesCS5A02G066100	7	4.7e-08	0.262935	0.346	0.257	0.00285684
1059	TraesCS1A02G000400	8	3.04e-93	0.814559	0.89	1	1.85e-88
1060	TraesCS1A02G000900	8	2.6e-89	0.880135	0.871	0.999	1.58e-84
1061	TraesCS5A02G555500	8	3.6e-63	0.602836	0.916	1	2.19e-58
1062	TraesCS1A02G001400	8	6.4e-61	0.787339	0.852	0.998	3.89e-56
1063	TraesCS1B02G240000	8	2.44e-54	0.295619	0.168	0.583	1.49e-49
1064	TraesCS7A02G145700	8	1.72e-51	0.410469	0.177	0.594	1.05e-46
1065	TraesCS1A02G001100	8	4.13e-51	0.627607	0.868	1	2.52e-46
1066	TraesCS7D02G147000	8	3.69e-47	0.27317	0.209	0.638	2.25e-42
1067	TraesCS2D02G111100	8	4.28e-43	0.272242	0.111	0.426	2.6e-38
1068	TraesCS6B02G117900	8	1.6e-42	0.821581	0.762	0.99	9.74e-38
1069	TraesCS6B02G393300	8	3.84e-41	0.435436	0.124	0.44	2.34e-36
1070	TraesCS3B02G388800	8	4.31e-41	0.297646	0.096	0.388	2.62e-36
1071	TraesCS7A02G552400	8	5.3e-40	0.29656	0.239	0.655	3.22e-35
1072	TraesCS2D02G277700	8	8.7e-39	0.271803	0.114	0.411	5.29e-34
1073	TraesCS3D02G099000	8	2.02e-38	0.355882	0.129	0.437	1.23e-33
1074	TraesCS3A02G085600	8	9.8e-38	0.355635	0.076	0.334	5.96e-33
1075	TraesCS1A02G038100	8	1.36e-37	0.260743	0.182	0.531	8.26e-33
1076	TraesCS3A02G263900	8	5.13e-36	0.311845	0.076	0.326	3.12e-31
1077	TraesCS1A02G217200	8	2.26e-35	0.260133	0.092	0.353	1.37e-30
1078	TraesCS1D02G039900	8	4.9e-35	0.329706	0.156	0.47	2.98e-30
1079	TraesCS5D02G354700	8	7.67e-34	0.320544	0.135	0.423	4.66e-29
1080	TraesCS5A02G105800	8	2.35e-33	0.413045	0.101	0.359	1.43e-28
1081	TraesCS5B02G107700	8	8.08e-33	0.307429	0.092	0.341	4.91e-28
1082	TraesCS1A02G201300	8	1.23e-32	0.292358	0.082	0.32	7.49e-28
1083	TraesCS1B02G245000	8	2.89e-32	0.276572	0.158	0.458	1.76e-27
1084	TraesCS5A02G208000	8	5.41e-32	0.299929	0.069	0.295	3.29e-27
1085	TraesCS3B02G405000	8	7.3e-32	0.287208	0.065	0.286	4.44e-27
1086	TraesCS1D02G219000	8	4.86e-31	0.560929	0.117	0.378	2.95e-26
1087	TraesCS3A02G134000	8	1.35e-30	0.369031	0.103	0.35	8.19e-26
1088	TraesCS3A02G247600	8	2.85e-30	0.313525	0.08	0.306	1.73e-25
1089	TraesCS5D02G020100	8	2.94e-30	0.272332	0.054	0.258	1.79e-25
1090	TraesCS1A02G147000	8	1.25e-29	0.331306	0.082	0.305	7.63e-25
1091	TraesCS6B02G256900	8	1.5e-29	0.292113	0.069	0.282	9.13e-25
1092	TraesCS5D02G442100	8	1.67e-29	0.378541	0.075	0.292	1.02e-24
1093	TraesCS5D02G354100	8	9.79e-29	0.301244	0.107	0.348	5.95e-24
1094	TraesCS2A02G425900	8	1.13e-28	0.251075	0.094	0.323	6.89e-24
1095	TraesCS7D02G246600	8	3.75e-28	0.306652	0.09	0.312	2.28e-23
1096	TraesCS1B02G045700	8	1.44e-27	0.263034	0.06	0.255	8.74e-23
1097	TraesCS6D02G235400	8	2.01e-27	0.287521	0.058	0.251	1.22e-22
1098	TraesCS1D02G204700	8	4.79e-27	0.277087	0.073	0.277	2.91e-22
1099	TraesCS6D02G209400	8	4.9e-27	0.334303	0.087	0.301	2.98e-22
1100	TraesCS5B02G287900	8	2.48e-26	0.272778	0.064	0.256	1.51e-21
1101	TraesCS2B02G461800	8	3.49e-26	0.338702	0.072	0.269	2.12e-21
1102	TraesCS1B02G380200	8	8.05e-26	0.398659	0.096	0.312	4.9e-21
1103	TraesCS3B02G154600	8	9.99e-26	0.349731	0.069	0.262	6.08e-21
1104	TraesCS5D02G020900	8	6.51e-25	0.31706	0.073	0.265	3.96e-20
1105	TraesCS1A02G229000	8	6.6e-25	0.426959	0.09	0.295	4.01e-20
1106	TraesCS3A02G102500	8	1.13e-24	0.267312	0.073	0.264	6.88e-20
1107	TraesCS5D02G308500	8	1.37e-24	0.286941	0.073	0.263	8.31e-20
1108	TraesCS1A02G000200	8	2.7e-24	0.745494	0.736	0.989	1.64e-19
1109	TraesCS2D02G379700	8	4.75e-23	0.536145	0.075	0.258	2.89e-18
1110	TraesCS1A02G000300	8	1.44e-20	0.687273	0.739	0.991	8.74e-16
1111	TraesCS7D02G119100	8	4.35e-20	0.686743	0.171	0.418	2.65e-15
1112	TraesCS1A02G001600	8	2.62e-19	0.477593	0.086	0.256	1.59e-14
1113	TraesCS7D02G119400	8	6.35e-16	0.815871	0.26	0.563	3.86e-11
1114	TraesCS1B02G087000	8	3.65e-13	0.6924	0.16	0.348	2.22e-08
1115	TraesCS1A02G001000	8	0.000721906	0.932174	0.401	0.728	1
1116	TraesCS6B02G078200	9	7.03e-103	1.07114	0.902	0.675	4.28e-98
1117	TraesCS5B02G349900	9	8.45e-85	1.05883	0.812	0.552	5.14e-80
1118	TraesCS1B02G049100	9	3.81e-76	1.01151	0.811	0.541	2.32e-71
1119	TraesCS6A02G055200	9	7.74e-76	1.0628	0.774	0.517	4.71e-71
1120	TraesCS1A02G360200	9	2.79e-68	1.07911	0.722	0.462	1.7e-63
1121	TraesCS5D02G354200	9	2.7e-66	1.06942	0.738	0.499	1.64e-61
1122	TraesCS3D02G099000	9	9.67e-66	1.0928	0.661	0.402	5.88e-61
1123	TraesCS5B02G349100	9	8.36e-63	1.01697	0.681	0.443	5.08e-58
1124	TraesCS1B02G378400	9	2.37e-60	1.02039	0.713	0.478	1.44e-55
1125	TraesCS1A02G038200	9	1.11e-59	1.11858	0.694	0.477	6.77e-55
1126	TraesCS1D02G366400	9	1.2e-58	1.10104	0.65	0.41	7.29e-54
1127	TraesCS5A02G348500	9	7.78e-58	1.04804	0.618	0.384	4.73e-53
1128	TraesCS5B02G356200	9	3.21e-57	0.956843	0.729	0.509	1.95e-52
1129	TraesCS1A02G038100	9	8.93e-57	0.910734	0.726	0.494	5.43e-52
1130	TraesCS6B02G049100	9	1.65e-56	1.08502	0.555	0.307	1e-51
1131	TraesCS1A02G361900	9	1.07e-54	1.18287	0.521	0.286	6.53e-50
1132	TraesCS5D02G354700	9	1.35e-53	1.06106	0.621	0.39	8.23e-49
1133	TraesCS1B02G245000	9	3.83e-53	0.988341	0.653	0.425	2.33e-48
1134	TraesCS1D02G261900	9	4.22e-53	1.07072	0.601	0.367	2.57e-48
1135	TraesCS6A02G059000	9	8.05e-53	0.983286	0.651	0.426	4.9e-48
1136	TraesCS1D02G364600	9	5.64e-50	1.08115	0.599	0.369	3.43e-45
1137	TraesCS3B02G167700	9	2.54e-49	1.0341	0.554	0.329	1.55e-44
1138	TraesCS6A02G055000	9	1.79e-48	1.00465	0.617	0.406	1.09e-43
1139	TraesCS1D02G364200	9	3.35e-48	1.16802	0.528	0.31	2.04e-43
1140	TraesCS1A02G360000	9	6.89e-48	1.06756	0.591	0.377	4.19e-43
1141	TraesCS5D02G360900	9	4.9e-47	1.02313	0.595	0.379	2.98e-42
1142	TraesCS4A02G260400	9	1.12e-46	1.01855	0.535	0.317	6.81e-42
1143	TraesCS6D02G046600	9	1.06e-45	1.10896	0.451	0.242	6.45e-41
1144	TraesCS5A02G347900	9	7.49e-45	0.930744	0.628	0.426	4.55e-40
1145	TraesCS1B02G297200	9	1.4e-44	0.908682	0.658	0.449	8.54e-40
1146	TraesCS1D02G364400	9	3.1e-44	1.13306	0.461	0.254	1.88e-39
1147	TraesCS7B02G394900	9	4.7e-44	0.977717	0.541	0.326	2.86e-39
1148	TraesCS1A02G261900	9	8.77e-43	1.05367	0.536	0.328	5.33e-38
1149	TraesCS3A02G134000	9	6.34e-42	0.988369	0.533	0.321	3.86e-37
1150	TraesCS1A02G361700	9	3.23e-40	1.09964	0.484	0.291	1.96e-35
1151	TraesCS3A02G377400	9	8.22e-40	0.97231	0.535	0.335	5e-35
1152	TraesCS1D02G286700	9	3.77e-38	0.941177	0.56	0.368	2.29e-33
1153	TraesCS5A02G443900	9	1.31e-36	0.830777	0.645	0.476	8e-32
1154	TraesCS4A02G100400	9	2e-36	1.04002	0.405	0.222	1.22e-31
1155	TraesCS1A02G388600	9	5.51e-36	1.07032	0.426	0.249	3.35e-31
1156	TraesCS1A02G359800	9	1.59e-35	1.02821	0.478	0.298	9.69e-31
1157	TraesCS1D02G039900	9	1.9e-34	0.823506	0.617	0.438	1.16e-29
1158	TraesCS5D02G451300	9	2.41e-34	0.7336	0.722	0.602	1.47e-29
1159	TraesCS1B02G386400	9	4.06e-34	1.07226	0.443	0.266	2.47e-29
1160	TraesCS1A02G367900	9	6.16e-34	0.983856	0.472	0.293	3.75e-29
1161	TraesCS5A02G348000	9	7.93e-34	0.952555	0.522	0.355	4.82e-29
1162	TraesCS1D02G366300	9	2.08e-33	0.924153	0.492	0.315	1.27e-28
1163	TraesCS6A02G063400	9	2.3e-33	1.05596	0.355	0.187	1.4e-28
1164	TraesCS4D02G274000	9	2.96e-33	1.0559	0.397	0.225	1.8e-28
1165	TraesCS6B02G078900	9	6.34e-33	0.998368	0.467	0.292	3.85e-28
1166	TraesCS3A02G102500	9	1.07e-32	1.06568	0.413	0.241	6.49e-28
1167	TraesCS6B02G079000	9	1.28e-32	0.868488	0.528	0.352	7.81e-28
1168	TraesCS7B02G017400	9	1.34e-32	1.07494	0.333	0.171	8.13e-28
1169	TraesCS5A02G051900	9	1.54e-32	0.98651	0.475	0.31	9.36e-28
1170	TraesCS1B02G378600	9	2.04e-32	0.954356	0.423	0.248	1.24e-27
1171	TraesCS1B02G380200	9	6.67e-32	0.941081	0.462	0.287	4.06e-27
1172	TraesCS1D02G373800	9	8.07e-32	1.01124	0.442	0.27	4.91e-27
1173	TraesCS6A02G061500	9	1.01e-31	0.909208	0.453	0.277	6.12e-27
1174	TraesCS1B02G357600	9	1.07e-31	0.981055	0.416	0.247	6.52e-27
1175	TraesCS6D02G326800	9	1.33e-31	0.968637	0.409	0.24	8.08e-27
1176	TraesCS6A02G040400	9	2e-31	1.00496	0.393	0.227	1.22e-26
1177	TraesCS1A02G363000	9	2.27e-31	1.08701	0.36	0.195	1.38e-26
1178	TraesCS3A02G354300	9	3.46e-31	0.884884	0.508	0.342	2.1e-26
1179	TraesCS4A02G057500	9	8.14e-31	1.02283	0.429	0.265	4.95e-26
1180	TraesCS6D02G082800	9	1.12e-30	0.962051	0.372	0.211	6.84e-26
1181	TraesCS6B02G081900	9	6.85e-30	1.03163	0.334	0.181	4.17e-25
1182	TraesCS1D02G368000	9	7.2e-30	1.06584	0.386	0.227	4.38e-25
1183	TraesCS1A02G229000	9	7.64e-30	0.907782	0.44	0.272	4.65e-25
1184	TraesCS1A02G287800	9	8.06e-30	0.903529	0.519	0.35	4.91e-25
1185	TraesCS3B02G410200	9	1.8e-29	1.04407	0.391	0.232	1.1e-24
1186	TraesCS5A02G353600	9	3.65e-29	0.924904	0.492	0.33	2.22e-24
1187	TraesCS6A02G034500	9	4.72e-29	0.974508	0.336	0.184	2.87e-24
1188	TraesCS6A02G155800	9	1.28e-28	1.02117	0.35	0.194	7.77e-24
1189	TraesCS1D02G396600	9	1.36e-28	0.999652	0.379	0.223	8.29e-24
1190	TraesCS7D02G432000	9	5.02e-28	0.916288	0.377	0.224	3.06e-23
1191	TraesCS6D02G046400	9	6.46e-28	0.958745	0.36	0.206	3.93e-23
1192	TraesCS6A02G086400	9	1.1e-27	0.920769	0.391	0.232	6.67e-23
1193	TraesCS7A02G491100	9	1.33e-27	1.11726	0.333	0.184	8.11e-23
1194	TraesCS6B02G049400	9	2.04e-27	0.977641	0.363	0.209	1.24e-22
1195	TraesCS5B02G448500	9	4.72e-27	0.714459	0.614	0.486	2.87e-22
1196	TraesCS1B02G375900	9	5.63e-27	0.902463	0.401	0.245	3.42e-22
1197	TraesCS1A02G287700	9	5.63e-27	0.935103	0.391	0.237	3.43e-22
1198	TraesCS6B02G081800	9	8.18e-27	0.970335	0.397	0.244	4.97e-22
1199	TraesCS3A02G075800	9	1.24e-26	0.973166	0.393	0.244	7.51e-22
1200	TraesCS1B02G378300	9	1.85e-26	0.938285	0.369	0.219	1.13e-21
1201	TraesCS6D02G107000	9	1.91e-26	0.988498	0.352	0.206	1.16e-21
1202	TraesCS7B02G016000	9	3.18e-26	0.943028	0.342	0.195	1.93e-21
1203	TraesCS6B02G048500	9	3.51e-26	0.937405	0.374	0.228	2.14e-21
1204	TraesCS6A02G062800	9	3.7e-26	0.894266	0.426	0.274	2.25e-21
1205	TraesCS6A02G099700	9	4.72e-26	0.967365	0.372	0.223	2.87e-21
1206	TraesCS4B02G204100	9	1.08e-25	0.906462	0.423	0.268	6.56e-21
1207	TraesCS6D02G040600	9	2.76e-25	0.977168	0.297	0.161	1.68e-20
1208	TraesCS6B02G082600	9	3.11e-25	0.857841	0.377	0.226	1.89e-20
1209	TraesCS6D02G040800	9	6.18e-25	0.982224	0.325	0.185	3.76e-20
1210	TraesCS3B02G089900	9	7.29e-25	0.89743	0.38	0.234	4.43e-20
1211	TraesCS7D02G116600	9	1.34e-24	1.01207	0.333	0.194	8.16e-20
1212	TraesCS3D02G150300	9	1.43e-24	0.986285	0.369	0.226	8.68e-20
1213	TraesCS6A02G117400	9	1.58e-24	1.00079	0.308	0.172	9.59e-20
1214	TraesCS6D02G145800	9	4.15e-24	0.911147	0.353	0.211	2.53e-19
1215	TraesCS6D02G241500	9	5.73e-24	0.936531	0.361	0.221	3.48e-19
1216	TraesCS1B02G048900	9	8.3e-24	0.831375	0.483	0.342	5.05e-19
1217	TraesCS2B02G186000	9	8.34e-24	0.856286	0.374	0.23	5.07e-19
1218	TraesCS6D02G063000	9	1.24e-23	0.872323	0.358	0.212	7.54e-19
1219	TraesCS7D02G477400	9	1.27e-23	0.86124	0.338	0.195	7.73e-19
1220	TraesCS1D02G366600	9	2.05e-23	1.0649	0.339	0.204	1.25e-18
1221	TraesCS6A02G034800	9	2.27e-23	0.907188	0.256	0.13	1.38e-18
1222	TraesCS7B02G016700	9	2.67e-23	0.892341	0.333	0.195	1.63e-18
1223	TraesCS3B02G114600	9	3.26e-23	0.954853	0.289	0.157	1.98e-18
1224	TraesCS5B02G349000	9	3.5e-23	0.92678	0.356	0.225	2.13e-18
1225	TraesCS1B02G376400	9	3.56e-23	1.00431	0.293	0.161	2.17e-18
1226	TraesCS2D02G395400	9	4.95e-23	0.885569	0.385	0.246	3.01e-18
1227	TraesCS5D02G308500	9	9.75e-23	0.79816	0.383	0.243	5.93e-18
1228	TraesCS3D02G075900	9	1.4e-22	0.836782	0.399	0.26	8.52e-18
1229	TraesCS6D02G063300	9	2.62e-22	0.91933	0.325	0.194	1.6e-17
1230	TraesCS1D02G039800	9	3.13e-22	0.796114	0.461	0.317	1.91e-17
1231	TraesCS7A02G119700	9	4.31e-22	0.90973	0.322	0.193	2.62e-17
1232	TraesCS6D02G040200	9	4.77e-22	0.930116	0.33	0.199	2.9e-17
1233	TraesCS3D02G340800	9	5.09e-22	0.850068	0.388	0.25	3.1e-17
1234	TraesCS7B02G394800	9	1.4e-21	0.914702	0.285	0.161	8.52e-17
1235	TraesCS6D02G106800	9	1.5e-21	0.972279	0.338	0.206	9.14e-17
1236	TraesCS6A02G034900	9	1.79e-21	0.900685	0.326	0.195	1.09e-16
1237	TraesCS2A02G312400	9	5.64e-21	0.908267	0.303	0.174	3.43e-16
1238	TraesCS3D02G150200	9	6.21e-21	0.969167	0.32	0.193	3.78e-16
1239	TraesCS4A02G030300	9	7.71e-21	0.8744	0.295	0.172	4.69e-16
1240	TraesCS7D02G115400	9	1.36e-20	0.953876	0.29	0.165	8.28e-16
1241	TraesCS1A02G368000	9	1.49e-20	0.80486	0.328	0.2	9.04e-16
1242	TraesCS6B02G079200	9	1.92e-20	0.940553	0.355	0.222	1.17e-15
1243	TraesCS7A02G103900	9	2.57e-20	0.910996	0.317	0.192	1.56e-15
1244	TraesCS5D02G354100	9	2.62e-20	0.723161	0.456	0.324	1.59e-15
1245	TraesCS1B02G378500	9	3.19e-20	0.964213	0.268	0.15	1.94e-15
1246	TraesCS5A02G299500	9	3.89e-20	0.913754	0.315	0.191	2.37e-15
1247	TraesCS1A02G262000	9	3.96e-20	0.864729	0.342	0.216	2.41e-15
1248	TraesCS7A02G102900	9	6.75e-20	0.96192	0.292	0.171	4.1e-15
1249	TraesCS7A02G490900	9	7.52e-20	0.937687	0.325	0.203	4.58e-15
1250	TraesCS6B02G376900	9	8.97e-20	0.992656	0.301	0.184	5.46e-15
1251	TraesCS6B02G048800	9	8.97e-20	0.926477	0.252	0.138	5.46e-15
1252	TraesCS4B02G054200	9	9.51e-20	0.702925	0.421	0.294	5.78e-15
1253	TraesCS7D02G116800	9	3.03e-19	0.870958	0.278	0.158	1.84e-14
1254	TraesCS1D02G290200	9	1.01e-18	0.915092	0.274	0.16	6.13e-14
1255	TraesCS3B02G378900	9	1.28e-18	0.882057	0.273	0.16	7.77e-14
1256	TraesCS1A02G201300	9	2.02e-18	0.709857	0.418	0.297	1.23e-13
1257	TraesCS6B02G443800	9	2.7e-18	0.819563	0.363	0.239	1.64e-13
1258	TraesCS5D02G252700	9	4.79e-18	0.792786	0.385	0.266	2.91e-13
1259	TraesCS7A02G119400	9	2.31e-17	0.903994	0.312	0.198	1.41e-12
1260	TraesCS1A02G132400	9	3.08e-17	0.72747	0.344	0.224	1.87e-12
1261	TraesCS6B02G288000	9	3.34e-17	0.850459	0.334	0.216	2.03e-12
1262	TraesCS1D02G286600	9	4.01e-17	0.878648	0.292	0.179	2.44e-12
1263	TraesCS5B02G243500	9	4.77e-17	0.82485	0.251	0.144	2.9e-12
1264	TraesCS1B02G376300	9	5.99e-17	0.772426	0.361	0.244	3.64e-12
1265	TraesCS6A02G055400	9	8.34e-17	0.793053	0.372	0.253	5.07e-12
1266	TraesCS7B02G408300	9	1.71e-16	0.865157	0.338	0.225	1.04e-11
1267	TraesCS1B02G376500	9	3.06e-16	0.809888	0.322	0.21	1.86e-11
1268	TraesCS1B02G386200	9	3.34e-16	0.809418	0.344	0.23	2.03e-11
1269	TraesCS1B02G300800	9	5.53e-16	0.815566	0.278	0.174	3.36e-11
1270	TraesCS4A02G067800	9	5.56e-16	0.806048	0.306	0.196	3.38e-11
1271	TraesCS1A02G295700	9	1.31e-15	0.819548	0.271	0.167	7.95e-11
1272	TraesCS3A02G133900	9	5.81e-15	0.937408	0.298	0.195	3.53e-10
1273	TraesCS6A02G086200	9	6.98e-15	0.710924	0.345	0.234	4.25e-10
1274	TraesCS1B02G154500	9	1.8e-14	0.829202	0.292	0.189	1.09e-09
1275	TraesCS1A02G361600	9	1.95e-14	0.828173	0.306	0.205	1.18e-09
1276	TraesCS1A02G295400	9	2.39e-14	0.760631	0.29	0.188	1.45e-09
1277	TraesCS7A02G491000	9	2.64e-14	0.861994	0.27	0.173	1.6e-09
1278	TraesCS7D02G538400	9	4.81e-14	0.554163	0.541	0.461	2.92e-09
1279	TraesCS6A02G063100	9	1.01e-13	0.775322	0.322	0.221	6.16e-09
1280	TraesCS3A02G102400	9	1.09e-13	0.754353	0.254	0.157	6.65e-09
1281	TraesCS7B02G017000	9	1.44e-13	0.900801	0.274	0.18	8.77e-09
1282	TraesCS2B02G329300	9	1.54e-13	0.732136	0.297	0.2	9.37e-09
1283	TraesCS1D02G373900	9	3.22e-13	0.845021	0.273	0.182	1.96e-08
1284	TraesCS1B02G376700	9	3.62e-13	0.725929	0.323	0.223	2.2e-08
1285	TraesCS1B02G378700	9	5.11e-13	0.69228	0.323	0.223	3.11e-08
1286	TraesCS6B02G404400	9	1.21e-12	0.724	0.263	0.172	7.36e-08
1287	TraesCS6B02G116000	9	1.51e-12	0.83643	0.251	0.161	9.16e-08
1288	TraesCS1D02G274300	9	1.54e-12	0.697724	0.314	0.22	9.34e-08
1289	TraesCS6A02G062600	9	2.51e-12	0.768432	0.254	0.163	1.53e-07
1290	TraesCS6B02G078400	9	3.95e-12	0.721896	0.282	0.19	2.4e-07
1291	TraesCS7A02G552400	9	5.42e-12	0.39509	0.674	0.625	3.3e-07
1292	TraesCS1D02G204700	9	9.86e-12	0.652259	0.347	0.258	6e-07
1293	TraesCS6D02G061700	9	2.94e-11	0.80157	0.309	0.222	1.79e-06
1294	TraesCS7B02G336800	9	3.79e-11	0.701321	0.254	0.169	2.31e-06
1295	TraesCS5B02G448200	9	1.52e-10	0.656849	0.336	0.254	9.27e-06
1296	TraesCS5A02G443800	9	7.33e-10	0.597351	0.361	0.283	4.46e-05
1297	TraesCS3D02G539300	9	9.86e-10	0.729009	0.279	0.205	6e-05
1298	TraesCS7D02G246600	9	2.41e-09	0.588518	0.372	0.292	0.000146378
1299	TraesCS3B02G610800	9	2.63e-08	0.670751	0.259	0.192	0.00159778
1300	TraesCS5D02G451200	9	4.18e-07	0.515087	0.341	0.283	0.0254004
1301	TraesCS5D02G211400	9	2.94e-06	0.592693	0.33	0.287	0.179079
1302	TraesCS5D02G115300	9	3.13e-06	0.531197	0.388	0.354	0.190107
1303	TraesCS6B02G425000	9	3.18e-05	0.394469	0.494	0.481	1
1304	TraesCS5B02G203600	9	4.48e-05	0.489819	0.375	0.342	1
1305	TraesCS5B02G107700	9	0.00581253	0.327739	0.336	0.323	1
1306	TraesCS1A02G420100	10	1.82e-278	1.65385	0.257	0.013	1.1e-273
1307	TraesCS6D02G066700	10	1.06e-117	1.55603	0.75	0.344	6.43e-113
1308	TraesCS2D02G224400	10	4.52e-96	1.47657	0.306	0.066	2.75e-91
1309	TraesCS6D02G042500	10	4.2e-95	1.42809	0.435	0.127	2.55e-90
1310	TraesCS5D02G392000	10	7.86e-87	1.26042	0.261	0.053	4.78e-82
1311	TraesCS5D02G094300	10	5.58e-75	1.13625	0.642	0.293	3.39e-70
1312	TraesCS5B02G088100	10	2.7e-73	1.12646	0.701	0.363	1.64e-68
1313	TraesCS2B02G244400	10	1.03e-71	1.18688	0.3	0.079	6.29e-67
1314	TraesCS6A02G068900	10	5.49e-60	1.00311	0.669	0.344	3.34e-55
1315	TraesCS4A02G130800	10	5.59e-56	0.987969	0.597	0.295	3.4e-51
1316	TraesCS5A02G077500	10	1.58e-48	0.994397	0.432	0.189	9.62e-44
1317	TraesCS6A02G407700	10	6.46e-48	0.981216	0.408	0.168	3.93e-43
1318	TraesCS1B02G329600	10	1.17e-40	0.959648	0.36	0.151	7.11e-36
1319	TraesCS4B02G173700	10	7.58e-32	0.599523	0.718	0.459	4.61e-27
1320	TraesCS1A02G317200	10	1.08e-29	0.757599	0.329	0.149	6.56e-25
1321	TraesCS2A02G327600	10	8.72e-28	0.812476	0.279	0.121	5.31e-23
1322	TraesCS7D02G159800	10	4.24e-26	0.614121	0.477	0.272	2.58e-21
1323	TraesCS5B02G087700	10	4.22e-24	0.547504	0.55	0.335	2.57e-19
1324	TraesCS7B02G063400	10	1.08e-23	0.611599	0.381	0.201	6.57e-19
1325	TraesCS7D02G353600	10	1.14e-22	0.614575	0.344	0.178	6.94e-18
1326	TraesCS5D02G268000	10	1.66e-22	0.520608	0.723	0.527	1.01e-17
1327	TraesCS6B02G148200	10	2.14e-22	0.555253	0.284	0.134	1.3e-17
1328	TraesCS2D02G507200	10	3.82e-22	0.563474	0.311	0.154	2.32e-17
1329	TraesCS7A02G158900	10	3.37e-21	0.696238	0.34	0.182	2.05e-16
1330	TraesCS7D02G436100	10	1.59e-19	0.567673	0.487	0.303	9.65e-15
1331	TraesCS2A02G355400	10	1.67e-19	0.611283	0.351	0.195	1.01e-14
1332	TraesCS7D02G411600	10	1.85e-19	0.468302	0.732	0.536	1.13e-14
1333	TraesCS1A02G365200	10	2.61e-19	0.580256	0.428	0.257	1.59e-14
1334	TraesCS4D02G198500	10	7.42e-19	0.634795	0.297	0.157	4.51e-14
1335	TraesCS4A02G169100	10	2.3e-18	0.384125	0.79	0.598	1.4e-13
1336	TraesCS4D02G175900	10	8.63e-18	0.516126	0.475	0.302	5.25e-13
1337	TraesCS7D02G061900	10	1.81e-17	0.334897	0.727	0.526	1.1e-12
1338	TraesCS5B02G258900	10	4.28e-17	0.44374	0.647	0.475	2.61e-12
1339	TraesCS5D02G492900	10	5.78e-17	0.355709	0.707	0.503	3.51e-12
1340	TraesCS5A02G168100	10	7.91e-17	0.453436	0.367	0.211	4.81e-12
1341	TraesCS3B02G169100	10	4.26e-16	0.464598	0.302	0.164	2.59e-11
1342	TraesCS5B02G112800	10	7.16e-16	0.511602	0.311	0.174	4.36e-11
1343	TraesCS1B02G273100	10	2.74e-15	0.413871	0.428	0.27	1.66e-10
1344	TraesCS7B02G258800	10	6.68e-15	0.526523	0.25	0.134	4.06e-10
1345	TraesCS7A02G404300	10	3.56e-14	0.445419	0.435	0.289	2.17e-09
1346	TraesCS2D02G352900	10	4.05e-14	0.396268	0.365	0.222	2.47e-09
1347	TraesCS4A02G106300	10	7.05e-14	0.441317	0.311	0.181	4.29e-09
1348	TraesCS7B02G319200	10	2.18e-12	0.283103	0.701	0.529	1.32e-07
1349	TraesCS5A02G260600	10	2.49e-12	0.379352	0.604	0.449	1.51e-07
1350	TraesCS7A02G067800	10	2.53e-12	0.322934	0.574	0.415	1.54e-07
1351	TraesCS2B02G250900	10	3.61e-12	0.442621	0.29	0.174	2.2e-07
1352	TraesCS4B02G197900	10	4.01e-12	0.363126	0.487	0.342	2.44e-07
1353	TraesCS1B02G364500	10	4.46e-12	0.258158	0.856	0.668	2.71e-07
1354	TraesCS5A02G415400	10	5.86e-12	0.316774	0.669	0.494	3.56e-07
1355	TraesCS7A02G286200	10	1.2e-11	0.359848	0.379	0.25	7.33e-07
1356	TraesCS1A02G350200	10	1.27e-11	0.273961	0.872	0.695	7.72e-07
1357	TraesCS5B02G418100	10	1.74e-11	0.257685	0.755	0.592	1.06e-06
1358	TraesCS7D02G397700	10	2.92e-11	0.366688	0.432	0.291	1.78e-06
1359	TraesCS6A02G000300	10	5.84e-11	0.367175	0.471	0.333	3.55e-06
1360	TraesCS7D02G289200	10	2.56e-10	0.398231	0.335	0.218	1.56e-05
1361	TraesCS3D02G419300	10	3.12e-10	0.329815	0.43	0.296	1.9e-05
1362	TraesCS3B02G460000	10	4.24e-10	0.357838	0.424	0.3	2.58e-05
1363	TraesCS2D02G489900	10	4.96e-10	0.343161	0.374	0.252	3.02e-05
1364	TraesCS7B02G181800	10	6.47e-10	0.298363	0.462	0.33	3.94e-05
1365	TraesCS7A02G446000	10	6.97e-10	0.359081	0.468	0.343	4.24e-05
1366	TraesCS6B02G093100	10	9.26e-10	0.255245	0.34	0.219	5.63e-05
1367	TraesCS7B02G159000	10	2.97e-09	0.360327	0.293	0.191	0.000180704
1368	TraesCS5A02G066100	10	2.99e-09	0.31871	0.372	0.258	0.000181801
1369	TraesCS5D02G381600	10	3e-09	0.335495	0.376	0.259	0.000182193
1370	TraesCS7B02G303900	10	3.44e-09	0.427494	0.25	0.159	0.000209327
1371	TraesCS6B02G274600	10	3.48e-09	0.334998	0.362	0.247	0.000211556
1372	TraesCS6B02G243700	10	5.19e-09	0.30292	0.329	0.216	0.000315644
1373	TraesCS7A02G369700	10	1.04e-08	0.383564	0.266	0.171	0.000633719
1374	TraesCS7A02G262400	10	1.89e-08	0.369286	0.317	0.215	0.00115156
1375	TraesCS6D02G232600	10	3.08e-08	0.32667	0.336	0.233	0.00187465
1376	TraesCS4B02G037300	10	3.37e-08	0.327943	0.288	0.192	0.00205195
1377	TraesCS2B02G570100	10	4.62e-08	0.339483	0.401	0.294	0.0028091
1378	TraesCS4D02G026400	10	1.86e-07	0.250319	0.268	0.178	0.0113235
1379	TraesCS7D02G290800	10	2.47e-07	0.273637	0.354	0.257	0.0150325
1380	TraesCS1D02G034700	10	2.63e-07	0.372177	0.277	0.191	0.0160145
1381	TraesCS4A02G257800	10	2.14e-06	0.31182	0.338	0.248	0.130174
1382	TraesCS7B02G309400	10	2.54e-06	0.278592	0.266	0.187	0.154382
1383	TraesCS2D02G541400	10	4.19e-06	0.312924	0.297	0.213	0.254682
1384	TraesCS1D02G370700	10	4.58e-06	0.293173	0.257	0.179	0.278442
1385	TraesCS2A02G404100	10	8.08e-06	0.287401	0.306	0.225	0.491685
1386	TraesCS6B02G004300	10	1.33e-05	0.286669	0.257	0.182	0.808274
1387	TraesCS5A02G382700	10	1.48e-05	0.283764	0.281	0.203	0.900938
1388	TraesCS2D02G378900	11	1.41e-55	0.844168	0.251	0.055	8.58e-51
1389	TraesCS1A02G332500	11	3.98e-24	0.583041	0.396	0.184	2.42e-19
1390	TraesCS2B02G464500	11	4.07e-23	0.657983	0.265	0.106	2.47e-18
1391	TraesCS2D02G484000	11	1.03e-22	0.645646	0.265	0.106	6.29e-18
1392	TraesCS2D02G442600	11	1.29e-21	0.711149	0.255	0.105	7.85e-17
1393	TraesCS5D02G094400	11	2.79e-21	0.56032	0.529	0.3	1.7e-16
1394	TraesCS1D02G264100	11	1.29e-19	0.514416	0.274	0.119	7.86e-15
1395	TraesCS2B02G483000	11	4.59e-19	0.812761	0.543	0.336	2.79e-14
1396	TraesCS2A02G443400	11	4.66e-19	0.716237	0.274	0.123	2.84e-14
1397	TraesCS7D02G554900	11	1.02e-17	0.535189	0.272	0.122	6.21e-13
1398	TraesCS1B02G346200	11	1.44e-17	0.478677	0.417	0.221	8.74e-13
1399	TraesCS7D02G517800	11	5.5e-17	0.483033	0.26	0.117	3.35e-12
1400	TraesCS5D02G417700	11	1.39e-16	0.453942	0.407	0.217	8.46e-12
1401	TraesCS7A02G362900	11	1.46e-14	0.470146	0.403	0.227	8.9e-10
1402	TraesCS1A02G350200	11	3.36e-14	0.28679	0.916	0.696	2.05e-09
1403	TraesCS1D02G335200	11	6.7e-14	0.34017	0.389	0.211	4.08e-09
1404	TraesCS1D02G420600	11	1.35e-13	0.32471	0.625	0.409	8.22e-09
1405	TraesCS1A02G129400	11	1.57e-13	0.434321	0.255	0.125	9.55e-09
1406	TraesCS5B02G412700	11	1.93e-13	0.380071	0.482	0.291	1.17e-08
1407	TraesCS1B02G364500	11	8.27e-13	0.275292	0.909	0.669	5.03e-08
1408	TraesCS1A02G413000	11	1.07e-12	0.316964	0.52	0.322	6.53e-08
1409	TraesCS4B02G233100	11	1.2e-12	0.323639	0.506	0.315	7.3e-08
1410	TraesCS1B02G130900	11	1.37e-12	0.383022	0.436	0.26	8.36e-08
1411	TraesCS4B02G154700	11	4.8e-12	0.298782	0.667	0.453	2.92e-07
1412	TraesCS5A02G407800	11	5.8e-12	0.387926	0.41	0.247	3.53e-07
1413	TraesCS7B02G209900	11	7.56e-12	0.322575	0.487	0.301	4.6e-07
1414	TraesCS1B02G274600	11	9.44e-12	0.351912	0.26	0.134	5.75e-07
1415	TraesCS2B02G260800	11	2.47e-11	0.407252	0.253	0.133	1.5e-06
1416	TraesCS7D02G315500	11	3.97e-11	0.320379	0.295	0.16	2.41e-06
1417	TraesCS6B02G295700	11	5.74e-11	0.421202	0.26	0.139	3.49e-06
1418	TraesCS2D02G354800	11	6.82e-11	0.310841	0.609	0.417	4.15e-06
1419	TraesCS1D02G306800	11	6.91e-11	0.285016	0.403	0.239	4.2e-06
1420	TraesCS6D02G356300	11	1.47e-10	0.29964	0.269	0.145	8.95e-06
1421	TraesCS5A02G439100	11	1.9e-10	0.308999	0.333	0.191	1.15e-05
1422	TraesCS4B02G056700	11	2.54e-10	0.315052	0.419	0.257	1.54e-05
1423	TraesCS3D02G253300	11	3.18e-10	0.315268	0.363	0.216	1.93e-05
1424	TraesCS4D02G197100	11	3.34e-10	0.302306	0.274	0.152	2.03e-05
1425	TraesCS2A02G364000	11	3.5e-10	0.315964	0.297	0.169	2.13e-05
1426	TraesCS2D02G546500	11	3.56e-10	0.320737	0.319	0.184	2.17e-05
1427	TraesCS1D02G298400	11	4.33e-10	0.285865	0.29	0.165	2.63e-05
1428	TraesCS2A02G461300	11	4.56e-10	0.466772	0.454	0.304	2.77e-05
1429	TraesCS5B02G012300	11	5.16e-10	0.27296	0.267	0.147	3.14e-05
1430	TraesCS1D02G101600	11	5.17e-10	0.25226	0.756	0.546	3.14e-05
1431	TraesCS2D02G293400	11	5.94e-10	0.254203	0.679	0.494	3.61e-05
1432	TraesCS4B02G196800	11	1.13e-09	0.318199	0.265	0.148	6.89e-05
1433	TraesCS5B02G287900	11	1.35e-09	0.286595	0.384	0.237	8.21e-05
1434	TraesCS6B02G064300	11	1.48e-09	0.263117	0.475	0.305	9.01e-05
1435	TraesCS5A02G082800	11	1.6e-09	0.286289	0.452	0.286	9.71e-05
1436	TraesCS1B02G463400	11	1.71e-09	0.326304	0.251	0.139	0.00010373
1437	TraesCS4D02G057000	11	1.95e-09	0.370218	0.269	0.153	0.000118467
1438	TraesCS1D02G109800	11	3.1e-09	0.286292	0.429	0.274	0.000188433
1439	TraesCS2D02G293300	11	3.18e-09	0.28235	0.321	0.19	0.000193414
1440	TraesCS1D02G454400	11	8.57e-09	0.324069	0.286	0.169	0.000521577
1441	TraesCS2B02G113800	11	1.21e-08	0.266257	0.452	0.292	0.000738977
1442	TraesCS5D02G423400	11	1.22e-08	0.295452	0.522	0.362	0.000740314
1443	TraesCS5D02G121600	11	1.29e-08	0.257997	0.398	0.256	0.000783356
1444	TraesCS4A02G190500	11	1.03e-07	0.297144	0.267	0.159	0.00624514
1445	TraesCS5A02G415600	11	1.3e-07	0.253101	0.403	0.268	0.00790409
1446	TraesCS4A02G257800	11	1.99e-07	0.250113	0.375	0.247	0.0121274
1447	TraesCS6D02G262700	11	2.37e-07	0.272612	0.504	0.36	0.0144324
1448	TraesCS5A02G161800	11	3.65e-07	0.298985	0.262	0.162	0.0221807
1449	TraesCS7B02G444400	11	4.71e-07	0.278037	0.393	0.266	0.0286691

## Sheet: Marker Gene list_LP
Supplementary Table 2b: Marker genes for LP spatial clusters
	Gene ID	cluster	p_val	avg_log2FC	pct.1	pct.2	p_val_adj
1	TraesCS1A02G000900	1	0	0.822975	0.996	0.989	0
2	TraesCS1A02G000400	1	0	0.791578	0.999	0.991	0
3	TraesCS1A02G001400	1	3.88e-297	0.784902	0.996	0.987	2.36e-292
4	TraesCS5A02G555500	1	4.85e-287	0.60756	0.999	0.993	2.95e-282
5	TraesCS1A02G001100	1	2.74e-251	0.642202	0.997	0.99	1.66e-246
6	TraesCS6B02G117900	1	4.72e-225	0.756233	0.98	0.974	2.87e-220
7	TraesCS1A02G000200	1	3.35e-201	0.691319	0.98	0.971	2.04e-196
8	TraesCS1A02G000300	1	7.7e-182	0.659217	0.973	0.974	4.68e-177
9	TraesCS1A02G001000	1	1.21e-112	0.935012	0.738	0.701	7.38e-108
10	TraesCS7D02G119400	1	7.35e-42	0.812573	0.549	0.542	4.47e-37
11	TraesCS1A02G000100	1	2.77e-26	0.99608	0.272	0.191	1.68e-21
12	TraesCS7D02G119100	1	1.84e-21	0.819109	0.412	0.4	1.12e-16
13	TraesCS1D02G157200	1	1.47e-17	0.848186	0.264	0.207	8.96e-13
14	TraesCS1B02G087000	1	1.79e-12	0.761536	0.342	0.335	1.09e-07
15	TraesCS5D02G033400	1	4.16e-09	0.745771	0.255	0.234	0.000252825
16	TraesCS2B02G129300	1	1.89e-06	0.254865	0.178	0.272	0.114782
17	TraesCS5B02G437200	1	8.71e-05	0.294745	0.2	0.291	1
18	TraesCS5A02G434200	1	0.000133389	0.291082	0.174	0.252	1
19	TraesCS5D02G020900	1	0.000714938	0.254493	0.188	0.263	1
20	TraesCS5A02G262500	2	0	2.68092	0.955	0.266	0
21	TraesCS2B02G272300	2	0	2.05674	0.666	0.107	0
22	TraesCS2A02G252600	2	0	2.00698	0.658	0.104	0
23	TraesCS1D02G027400	2	0	1.9704	0.993	0.554	0
24	TraesCS4A02G499500	2	0	1.9625	0.534	0.071	0
25	TraesCS7D02G000300	2	0	1.95264	0.525	0.073	0
26	TraesCS1A02G041400	2	0	1.92902	0.993	0.526	0
27	TraesCS2D02G112000	2	0	1.92851	0.603	0.089	0
28	TraesCS1B02G034000	2	0	1.92793	0.979	0.429	0
29	TraesCS2B02G240000	2	0	1.89716	0.557	0.086	0
30	TraesCS5B02G353200	2	0	1.88717	0.53	0.073	0
31	TraesCS2D02G253200	2	0	1.87117	0.616	0.102	0
32	TraesCS2B02G130300	2	0	1.83435	0.562	0.084	0
33	TraesCS2D02G220800	2	0	1.80501	0.521	0.081	0
34	TraesCS1D02G411300	2	0	1.77086	0.61	0.105	0
35	TraesCS5A02G350600	2	0	1.76474	0.456	0.057	0
36	TraesCS5D02G357600	2	0	1.75835	0.436	0.051	0
37	TraesCS1B02G033900	2	0	1.75667	0.563	0.106	0
38	TraesCS6B02G115900	2	0	1.75204	0.449	0.062	0
39	TraesCS3B02G344200	2	0	1.7293	0.544	0.095	0
40	TraesCS1D02G027300	2	0	1.71421	0.981	0.54	0
41	TraesCS6A02G086300	2	0	1.70281	0.445	0.061	0
42	TraesCS1A02G403300	2	0	1.70203	0.481	0.065	0
43	TraesCS5A02G322500	2	0	1.68266	0.388	0.051	0
44	TraesCS7A02G325400	2	0	1.6773	0.447	0.065	0
45	TraesCS2A02G215000	2	0	1.6616	0.443	0.067	0
46	TraesCS1B02G432700	2	0	1.65636	0.523	0.091	0
47	TraesCS2A02G111300	2	0	1.64517	0.431	0.058	0
48	TraesCS7A02G000400	2	0	1.64213	0.393	0.048	0
49	TraesCS3D02G309400	2	0	1.63081	0.504	0.09	0
50	TraesCS5A02G165400	2	0	1.60197	0.45	0.073	0
51	TraesCS7B02G226100	2	0	1.59211	0.427	0.069	0
52	TraesCS7D02G088100	2	0	1.58241	0.282	0.021	0
53	TraesCS2A02G114400	2	0	1.5609	0.409	0.062	0
54	TraesCS1B02G033800	2	0	1.55474	0.814	0.247	0
55	TraesCS3A02G321900	2	0	1.53233	0.449	0.08	0
56	TraesCS7D02G322000	2	0	1.51557	0.395	0.064	0
57	TraesCS1B02G042200	2	0	1.48771	0.999	0.627	0
58	TraesCS6B02G390600	2	0	1.46884	0.447	0.082	0
59	TraesCS1D02G034800	2	0	1.30494	1	0.877	0
60	TraesCS2A02G247300	2	9.67e-300	1.41349	0.454	0.091	5.88e-295
61	TraesCS2D02G294300	2	1.03e-291	1.44927	0.335	0.048	6.24e-287
62	TraesCS5B02G466700	2	1.27e-286	1.39703	0.353	0.054	7.75e-282
63	TraesCS2D02G255100	2	3.69e-277	1.40931	0.369	0.063	2.25e-272
64	TraesCS2D02G320900	2	2.02e-276	1.33189	0.327	0.048	1.23e-271
65	TraesCS3B02G523500	2	2.02e-276	1.31317	0.603	0.176	1.23e-271
66	TraesCS2B02G270300	2	4.14e-276	1.38109	0.405	0.077	2.52e-271
67	TraesCS6B02G122200	2	8.39e-270	1.41104	0.264	0.03	5.1e-265
68	TraesCS5B02G162600	2	1.78e-267	1.42832	0.292	0.038	1.08e-262
69	TraesCS5B02G496000	2	1.5e-266	1.35018	0.311	0.045	9.15e-262
70	TraesCS2B02G340300	2	6.14e-266	1.3825	0.33	0.052	3.74e-261
71	TraesCS2B02G233400	2	3.48e-260	1.36063	0.296	0.041	2.11e-255
72	TraesCS2D02G583100	2	6.98e-260	1.28599	0.581	0.171	4.25e-255
73	TraesCS2B02G312600	2	3.56e-245	1.246	0.282	0.039	2.17e-240
74	TraesCS2D02G248400	2	1.47e-237	1.20229	0.357	0.068	8.92e-233
75	TraesCS6A02G358100	2	3.38e-236	1.21811	0.361	0.07	2.06e-231
76	TraesCS2D02G209900	2	7.95e-226	1.23237	0.258	0.035	4.84e-221
77	TraesCS5D02G169900	2	2.48e-225	1.20835	0.272	0.04	1.51e-220
78	TraesCS1D02G400100	2	3.69e-222	1.13555	0.268	0.039	2.24e-217
79	TraesCS1D02G071400	2	1.85e-220	1.22734	0.466	0.126	1.13e-215
80	TraesCS7A02G238600	2	9.55e-219	1.13894	0.8	0.382	5.81e-214
81	TraesCS3B02G186500	2	6.67e-216	1.14971	0.359	0.075	4.06e-211
82	TraesCS2D02G132500	2	1.14e-207	1.2	0.308	0.058	6.91e-203
83	TraesCS4B02G089500	2	7.56e-207	1.16547	0.257	0.039	4.6e-202
84	TraesCS1A02G350200	2	2.65e-201	0.85124	0.961	0.663	1.61e-196
85	TraesCS5A02G482800	2	3.81e-198	1.14474	0.258	0.042	2.32e-193
86	TraesCS4A02G410800	2	5.89e-197	1.08479	0.587	0.207	3.58e-192
87	TraesCS1B02G364500	2	1.49e-192	0.859714	0.946	0.635	9.05e-188
88	TraesCS4A02G206400	2	1.35e-188	1.15755	0.266	0.047	8.23e-184
89	TraesCS1D02G022000	2	2.1e-187	1.19365	0.373	0.093	1.28e-182
90	TraesCS1B02G404500	2	4.42e-186	1.0858	0.347	0.081	2.69e-181
91	TraesCS4B02G173700	2	1.44e-184	0.88828	0.826	0.415	8.75e-180
92	TraesCS5A02G437100	2	7.34e-182	1.06893	0.309	0.066	4.47e-177
93	TraesCS1D02G353100	2	8.38e-182	0.859157	0.938	0.597	5.1e-177
94	TraesCS7A02G404300	2	6.72e-176	1.08843	0.61	0.246	4.09e-171
95	TraesCS5D02G010200	2	3.3e-171	1.00205	0.283	0.058	2.01e-166
96	TraesCS4B02G184400	2	1.69e-169	1.08737	0.292	0.063	1.03e-164
97	TraesCS5B02G088100	2	2.74e-169	0.938028	0.721	0.325	1.67e-164
98	TraesCS7D02G397700	2	3.85e-164	1.04653	0.603	0.249	2.34e-159
99	TraesCS4A02G119000	2	2.43e-163	1.10831	0.25	0.049	1.48e-158
100	TraesCS4A02G120600	2	7.96e-162	1.01002	0.283	0.062	4.84e-157
101	TraesCS4B02G158900	2	1.45e-160	1.0066	0.287	0.064	8.82e-156
102	TraesCS2A02G327600	2	8.88e-157	1.11951	0.345	0.095	5.4e-152
103	TraesCS2A02G467100	2	1.27e-156	0.988003	0.491	0.172	7.73e-152
104	TraesCS5B02G088200	2	1.07e-147	0.73592	0.852	0.456	6.53e-143
105	TraesCS2A02G450500	2	8.3e-147	1.03456	0.27	0.061	5.05e-142
106	TraesCS3D02G194300	2	7.44e-146	1.02506	0.254	0.056	4.52e-141
107	TraesCS5D02G010000	2	2.75e-145	0.934726	0.35	0.1	1.67e-140
108	TraesCS6D02G079900	2	5.51e-141	1.01096	0.27	0.064	3.35e-136
109	TraesCS2B02G152600	2	2.57e-139	1.0189	0.268	0.063	1.56e-134
110	TraesCS2D02G352900	2	8.68e-139	0.933806	0.488	0.187	5.28e-134
111	TraesCS2B02G301600	2	8.17e-136	0.949958	0.332	0.096	4.97e-131
112	TraesCS1D02G412300	2	3.75e-135	1.01494	0.265	0.064	2.28e-130
113	TraesCS2A02G256400	2	4.88e-135	0.912689	0.289	0.074	2.97e-130
114	TraesCS1D02G362700	2	1.01e-131	0.973977	0.257	0.062	6.14e-127
115	TraesCS2B02G354400	2	3.57e-131	1.04696	0.25	0.06	2.17e-126
116	TraesCS2A02G571500	2	1.71e-125	0.974396	0.262	0.067	1.04e-120
117	TraesCS5D02G425200	2	2.83e-124	0.773037	0.595	0.267	1.72e-119
118	TraesCS4B02G310900	2	6.96e-124	0.762144	0.498	0.196	4.23e-119
119	TraesCS4A02G169100	2	1.17e-123	0.717564	0.875	0.564	7.15e-119
120	TraesCS1D02G183000	2	2.56e-120	0.863063	0.251	0.063	1.56e-115
121	TraesCS1D02G327200	2	3.49e-119	0.931138	0.301	0.089	2.12e-114
122	TraesCS2D02G467100	2	1.78e-117	0.847953	0.3	0.089	1.08e-112
123	TraesCS3D02G415300	2	4.18e-113	0.772172	0.3	0.089	2.54e-108
124	TraesCS2D02G230000	2	1.62e-112	0.880268	0.355	0.125	9.85e-108
125	TraesCS2B02G489900	2	4.42e-111	0.810812	0.322	0.103	2.69e-106
126	TraesCS2A02G461200	2	2.26e-109	0.74178	0.294	0.087	1.38e-104
127	TraesCS5D02G322900	2	3.18e-108	0.845963	0.292	0.09	1.94e-103
128	TraesCS7B02G103600	2	1.52e-107	0.727309	0.607	0.295	9.26e-103
129	TraesCS2A02G461300	2	8.92e-106	0.39073	0.601	0.263	5.42e-101
130	TraesCS6B02G387500	2	6.99e-103	0.814404	0.271	0.081	4.25e-98
131	TraesCS3B02G187700	2	3.46e-97	0.723531	0.371	0.139	2.11e-92
132	TraesCS2B02G483000	2	6.67e-97	0.301873	0.643	0.296	4.06e-92
133	TraesCS1A02G365200	2	2e-94	0.55562	0.513	0.226	1.22e-89
134	TraesCS1D02G034700	2	3.91e-93	0.727936	0.403	0.162	2.38e-88
135	TraesCS7B02G303900	2	6.26e-92	0.845639	0.349	0.134	3.81e-87
136	TraesCS2A02G355400	2	3.07e-87	0.75552	0.403	0.171	1.86e-82
137	TraesCS2A02G284500	2	1.57e-85	0.762539	0.28	0.097	9.58e-81
138	TraesCS2B02G372900	2	8.63e-85	0.792023	0.262	0.088	5.25e-80
139	TraesCS4A02G130800	2	4.7e-83	0.634479	0.546	0.272	2.86e-78
140	TraesCS3D02G419200	2	3.26e-82	0.755059	0.296	0.109	1.98e-77
141	TraesCS7D02G199700	2	1.1e-81	0.648548	0.502	0.244	6.68e-77
142	TraesCS7D02G255400	2	3.68e-80	0.612042	0.254	0.084	2.24e-75
143	TraesCS4D02G145400	2	8.51e-78	0.658495	0.373	0.159	5.18e-73
144	TraesCS3D02G336300	2	2.4e-76	0.623231	0.464	0.223	1.46e-71
145	TraesCS4B02G144200	2	8.92e-76	0.608075	0.509	0.252	5.42e-71
146	TraesCS1D02G180000	2	2.09e-75	0.618537	0.353	0.145	1.27e-70
147	TraesCS4D02G175900	2	2.48e-75	0.551108	0.542	0.274	1.51e-70
148	TraesCS5D02G094300	2	2.19e-74	0.640577	0.532	0.275	1.33e-69
149	TraesCS7B02G025000	2	1.52e-72	0.642052	0.252	0.09	9.23e-68
150	TraesCS4A02G256700	2	1.99e-71	0.709112	0.269	0.101	1.21e-66
151	TraesCS4B02G197900	2	3.1e-71	0.52663	0.581	0.312	1.88e-66
152	TraesCS5A02G208000	2	3.1e-69	0.51526	0.491	0.246	1.88e-64
153	TraesCS6A02G109900	2	2.06e-68	0.512087	0.479	0.235	1.26e-63
154	TraesCS7A02G098200	2	3.21e-68	0.529438	0.462	0.226	1.95e-63
155	TraesCS5D02G526300	2	5.12e-67	0.606711	0.346	0.15	3.11e-62
156	TraesCS6A02G407700	2	6.37e-65	0.661241	0.343	0.153	3.88e-60
157	TraesCS5D02G560000	2	2.09e-64	0.57374	0.256	0.097	1.27e-59
158	TraesCS6D02G042500	2	8.27e-64	0.673322	0.288	0.119	5.03e-59
159	TraesCS3B02G374500	2	7.43e-62	0.526446	0.401	0.192	4.52e-57
160	TraesCS5A02G066100	2	4.68e-61	0.550957	0.453	0.233	2.84e-56
161	TraesCS4B02G056700	2	1.29e-60	0.547662	0.451	0.233	7.86e-56
162	TraesCS7D02G159800	2	4.43e-58	0.505664	0.473	0.252	2.7e-53
163	TraesCS3A02G342500	2	5.73e-55	0.557536	0.335	0.157	3.49e-50
164	TraesCS2A02G263300	2	5.3e-54	0.443826	0.577	0.34	3.22e-49
165	TraesCS2B02G570100	2	7.17e-54	0.497325	0.49	0.269	4.36e-49
166	TraesCS5B02G087700	2	8.05e-52	0.423544	0.548	0.313	4.9e-47
167	TraesCS1B02G382700	2	1.71e-46	0.276614	0.355	0.172	1.04e-41
168	TraesCS6B02G274600	2	2.73e-46	0.446418	0.418	0.226	1.66e-41
169	TraesCS5A02G077500	2	9.13e-46	0.476915	0.348	0.177	5.56e-41
170	TraesCS7A02G410000	2	4.97e-45	0.438068	0.38	0.201	3.02e-40
171	TraesCS2D02G541400	2	6.12e-45	0.455354	0.37	0.193	3.72e-40
172	TraesCS4A02G106300	2	5.94e-44	0.430475	0.328	0.165	3.61e-39
173	TraesCS5A02G153300	2	1.64e-43	0.467686	0.374	0.202	9.96e-39
174	TraesCS6D02G232600	2	2.35e-43	0.418227	0.393	0.214	1.43e-38
175	TraesCS2A02G545600	2	3.95e-43	0.431506	0.291	0.14	2.4e-38
176	TraesCS2D02G546500	2	4.63e-41	0.441756	0.325	0.167	2.82e-36
177	TraesCS1D02G165400	2	8.18e-41	0.464992	0.287	0.142	4.98e-36
178	TraesCS2D02G080000	2	1e-40	0.32453	0.454	0.259	6.11e-36
179	TraesCS1B02G338800	2	2.06e-40	0.352185	0.412	0.228	1.25e-35
180	TraesCS7A02G369700	2	2.7e-40	0.403449	0.308	0.155	1.64e-35
181	TraesCS5B02G527100	2	2.7e-40	0.386068	0.252	0.116	1.64e-35
182	TraesCS2B02G576100	2	2.87e-40	0.39842	0.353	0.188	1.74e-35
183	TraesCS1A02G325600	2	1.91e-38	0.381839	0.315	0.162	1.16e-33
184	TraesCS2B02G250900	2	3.61e-38	0.390411	0.309	0.159	2.2e-33
185	TraesCS7D02G403200	2	8.55e-37	0.377604	0.3	0.155	5.2e-32
186	TraesCS7B02G309400	2	1.8e-36	0.359272	0.322	0.17	1.09e-31
187	TraesCS1D02G370700	2	3.81e-34	0.272426	0.311	0.162	2.32e-29
188	TraesCS7D02G353600	2	4.21e-33	0.338014	0.311	0.166	2.56e-28
189	TraesCS3A02G524000	2	1.18e-32	0.422241	0.252	0.129	7.19e-28
190	TraesCS5B02G150300	2	9.3e-32	0.388473	0.314	0.174	5.65e-27
191	TraesCS2D02G260700	2	3.64e-31	0.286758	0.546	0.345	2.21e-26
192	TraesCS7B02G181800	2	3.99e-31	0.289423	0.498	0.31	2.43e-26
193	TraesCS7A02G291300	2	5.29e-31	0.295351	0.365	0.211	3.22e-26
194	TraesCS5B02G152500	2	8.75e-31	0.365128	0.343	0.198	5.32e-26
195	TraesCS7D02G309500	2	4.02e-30	0.265539	0.289	0.156	2.44e-25
196	TraesCS7B02G063400	2	5.13e-30	0.351545	0.334	0.19	3.12e-25
197	TraesCS7D02G290800	2	5.9e-30	0.25757	0.406	0.239	3.59e-25
198	TraesCS2D02G183100	2	5.2e-28	0.261635	0.695	0.491	3.16e-23
199	TraesCS2B02G096200	2	4.89e-27	0.288101	0.431	0.27	2.97e-22
200	TraesCS4D02G198500	2	2.13e-26	0.300638	0.268	0.147	1.3e-21
201	TraesCS7D02G436100	2	2.84e-26	0.273235	0.456	0.29	1.73e-21
202	TraesCS7D02G315500	2	1.5e-24	0.280976	0.266	0.149	9.1e-20
203	TraesCS4A02G257800	2	2.65e-24	0.268077	0.378	0.232	1.61e-19
204	TraesCS4D02G026400	2	3.2e-22	0.263774	0.283	0.167	1.95e-17
205	TraesCS2A02G262500	2	3.61e-22	0.262983	0.338	0.208	2.19e-17
206	TraesCS4B02G037300	2	1.06e-19	0.271647	0.292	0.181	6.47e-15
207	TraesCS1D02G366400	3	0	1.34899	0.878	0.362	0
208	TraesCS6B02G288000	3	1.22e-302	1.44034	0.629	0.167	7.42e-298
209	TraesCS1B02G378400	3	8.83e-300	1.2789	0.923	0.432	5.37e-295
210	TraesCS1D02G261900	3	1.19e-289	1.36264	0.821	0.32	7.23e-285
211	TraesCS3B02G167700	3	9.78e-285	1.35111	0.78	0.282	5.95e-280
212	TraesCS1A02G359800	3	1.79e-283	1.28298	0.752	0.247	1.09e-278
213	TraesCS6A02G059000	3	1.45e-277	1.28112	0.869	0.38	8.82e-273
214	TraesCS3A02G134000	3	4.01e-275	1.26299	0.776	0.273	2.44e-270
215	TraesCS1A02G360200	3	2.16e-270	1.21894	0.899	0.419	1.31e-265
216	TraesCS1A02G261900	3	3.72e-268	1.29968	0.776	0.281	2.26e-263
217	TraesCS1A02G287800	3	3.91e-266	1.33481	0.784	0.302	2.38e-261
218	TraesCS1A02G360000	3	3.74e-262	1.27559	0.823	0.33	2.27e-257
219	TraesCS1A02G361700	3	1.21e-261	1.28932	0.72	0.246	7.36e-257
220	TraesCS1B02G297200	3	2.4e-258	1.21326	0.871	0.405	1.46e-253
221	TraesCS6D02G082800	3	4.01e-258	1.213	0.606	0.168	2.44e-253
222	TraesCS1A02G361900	3	2.78e-254	1.19692	0.721	0.242	1.69e-249
223	TraesCS6A02G099700	3	4.05e-251	1.25965	0.613	0.179	2.46e-246
224	TraesCS1D02G364600	3	4.95e-250	1.20584	0.813	0.324	3.01e-245
225	TraesCS1D02G039800	3	1.4e-247	1.24051	0.737	0.269	8.51e-243
226	TraesCS6A02G055000	3	2.92e-245	1.19263	0.836	0.361	1.78e-240
227	TraesCS6D02G106800	3	2.44e-241	1.25254	0.58	0.164	1.48e-236
228	TraesCS4A02G057500	3	2.93e-239	1.17052	0.674	0.22	1.78e-234
229	TraesCS1A02G038100	3	8.64e-239	1.1286	0.898	0.454	5.25e-234
230	TraesCS1B02G378600	3	9.2e-238	1.18896	0.645	0.205	5.59e-233
231	TraesCS5B02G349900	3	6.93e-235	1.07001	0.938	0.517	4.21e-230
232	TraesCS3A02G377400	3	1.22e-234	1.20552	0.755	0.291	7.41e-230
233	TraesCS6D02G241500	3	1.26e-233	1.24531	0.597	0.179	7.65e-229
234	TraesCS4B02G204100	3	2.18e-232	1.23362	0.666	0.224	1.32e-227
235	TraesCS6B02G078200	3	2.2e-231	1.02293	0.977	0.649	1.34e-226
236	TraesCS6B02G048500	3	2.77e-231	1.17791	0.611	0.185	1.68e-226
237	TraesCS7B02G394900	3	9.62e-231	1.18082	0.741	0.284	5.85e-226
238	TraesCS3D02G099000	3	4.39e-230	1.08923	0.827	0.361	2.67e-225
239	TraesCS6B02G049100	3	2.91e-229	1.17768	0.721	0.267	1.77e-224
240	TraesCS1D02G364200	3	1.93e-228	1.18597	0.725	0.268	1.17e-223
241	TraesCS1D02G286700	3	1.68e-227	1.11667	0.792	0.323	1.02e-222
242	TraesCS1B02G245000	3	4.36e-226	1.11891	0.84	0.383	2.65e-221
243	TraesCS2B02G186000	3	9.35e-226	1.16188	0.609	0.187	5.69e-221
244	TraesCS4D02G274000	3	3.05e-224	1.20343	0.601	0.186	1.85e-219
245	TraesCS6D02G040700	3	1.61e-223	1.18343	0.483	0.122	9.8e-219
246	TraesCS6A02G055200	3	2.01e-222	1.07199	0.908	0.481	1.23e-217
247	TraesCS6B02G443800	3	1.16e-218	1.19724	0.611	0.197	7.08e-214
248	TraesCS3D02G075900	3	4.33e-216	1.16165	0.643	0.217	2.63e-211
249	TraesCS1A02G368000	3	2.49e-215	1.17499	0.55	0.161	1.51e-210
250	TraesCS6B02G079000	3	2.83e-215	1.09915	0.764	0.307	1.72e-210
251	TraesCS5D02G252700	3	5.63e-215	1.13334	0.652	0.221	3.42e-210
252	TraesCS7A02G490900	3	7.18e-215	1.2014	0.556	0.163	4.37e-210
253	TraesCS1D02G364400	3	9.81e-215	1.1241	0.639	0.215	5.97e-210
254	TraesCS5D02G360900	3	3.13e-213	1.07298	0.794	0.336	1.91e-208
255	TraesCS6B02G049400	3	1.35e-210	1.1775	0.562	0.171	8.2e-206
256	TraesCS1A02G367900	3	4.68e-208	1.09129	0.688	0.251	2.85e-203
257	TraesCS1A02G361600	3	7.82e-208	1.13095	0.553	0.164	4.76e-203
258	TraesCS1D02G366300	3	1.21e-207	1.13186	0.712	0.272	7.36e-203
259	TraesCS5D02G354100	3	1.32e-207	1.08844	0.72	0.279	8.03e-203
260	TraesCS5A02G353600	3	7.4e-207	1.07475	0.732	0.286	4.5e-202
261	TraesCS1D02G373800	3	9.26e-207	1.09997	0.656	0.228	5.63e-202
262	TraesCS3B02G089900	3	2.34e-206	1.10647	0.603	0.193	1.43e-201
263	TraesCS6A02G034900	3	2.82e-206	1.14404	0.537	0.157	1.72e-201
264	TraesCS1B02G049100	3	7.99e-206	1.01298	0.913	0.508	4.86e-201
265	TraesCS6D02G061700	3	1.39e-205	1.16545	0.57	0.18	8.45e-201
266	TraesCS3A02G075800	3	3.68e-204	1.09993	0.614	0.203	2.24e-199
267	TraesCS1B02G386400	3	3.23e-203	1.10226	0.647	0.226	1.97e-198
268	TraesCS5B02G349100	3	6.38e-203	1.01461	0.845	0.404	3.88e-198
269	TraesCS5A02G246200	3	2.16e-202	1.18169	0.489	0.135	1.31e-197
270	TraesCS6A02G117400	3	5.37e-202	1.12663	0.495	0.137	3.27e-197
271	TraesCS6D02G046600	3	9.6e-202	1.15247	0.612	0.205	5.84e-197
272	TraesCS1D02G274300	3	1.85e-200	1.09829	0.571	0.178	1.12e-195
273	TraesCS5A02G051900	3	3.04e-200	1.10119	0.696	0.268	1.85e-195
274	TraesCS1B02G357600	3	3.88e-200	1.12276	0.614	0.208	2.36e-195
275	TraesCS7D02G432000	3	2.69e-199	1.12906	0.58	0.186	1.64e-194
276	TraesCS1B02G376500	3	2.91e-199	1.10017	0.553	0.17	1.77e-194
277	TraesCS7A02G103900	3	3.82e-199	1.07888	0.528	0.154	2.33e-194
278	TraesCS2B02G329300	3	5.91e-199	1.07944	0.538	0.16	3.59e-194
279	TraesCS1A02G295400	3	2.12e-198	1.14273	0.516	0.15	1.29e-193
280	TraesCS1A02G262000	3	2.3e-198	1.11474	0.563	0.177	1.4e-193
281	TraesCS1A02G287700	3	6.77e-198	1.09727	0.599	0.198	4.12e-193
282	TraesCS3A02G102500	3	7.31e-198	1.04308	0.613	0.202	4.44e-193
283	TraesCS1B02G378700	3	9.63e-198	1.10651	0.574	0.182	5.86e-193
284	TraesCS1D02G366600	3	5.05e-197	1.05955	0.545	0.166	3.07e-192
285	TraesCS6B02G082600	3	5.58e-197	1.06912	0.582	0.187	3.39e-192
286	TraesCS6D02G326800	3	5.87e-197	1.12153	0.605	0.201	3.57e-192
287	TraesCS6A02G155800	3	6.4e-194	1.1258	0.528	0.159	3.89e-189
288	TraesCS7A02G119400	3	1.01e-193	1.12781	0.532	0.16	6.14e-189
289	TraesCS6A02G062800	3	1.1e-193	1.06826	0.647	0.233	6.68e-189
290	TraesCS7B02G017000	3	1.19e-193	1.11228	0.498	0.143	7.25e-189
291	TraesCS3A02G534100	3	1.74e-193	1.17167	0.427	0.108	1.06e-188
292	TraesCS7A02G491100	3	3.22e-193	1.10389	0.509	0.15	1.96e-188
293	TraesCS6B02G078900	3	4.04e-193	1.04813	0.673	0.251	2.46e-188
294	TraesCS6A02G040400	3	4.35e-193	1.0577	0.586	0.189	2.65e-188
295	TraesCS6A02G086200	3	4.93e-193	1.08093	0.589	0.193	3e-188
296	TraesCS3D02G539300	3	1.81e-192	1.12557	0.535	0.165	1.1e-187
297	TraesCS4A02G030300	3	3.7e-192	1.04775	0.489	0.137	2.25e-187
298	TraesCS6D02G145800	3	5.81e-192	1.16816	0.551	0.174	3.53e-187
299	TraesCS6A02G061500	3	7.37e-192	1.09315	0.651	0.238	4.48e-187
300	TraesCS6D02G040600	3	2.97e-191	1.01594	0.472	0.127	1.8e-186
301	TraesCS1B02G386200	3	3.29e-191	1.10357	0.578	0.191	2e-186
302	TraesCS7B02G016000	3	3.94e-191	1.08959	0.529	0.159	2.4e-186
303	TraesCS1B02G375900	3	8.03e-190	1.0672	0.603	0.206	4.88e-185
304	TraesCS6A02G034300	3	1.58e-189	1.07499	0.432	0.111	9.59e-185
305	TraesCS6A02G062600	3	1.89e-189	1.13613	0.463	0.128	1.15e-184
306	TraesCS7D02G477400	3	1.03e-188	1.15283	0.519	0.16	6.23e-184
307	TraesCS6A02G055400	3	2.46e-188	1.05551	0.61	0.213	1.49e-183
308	TraesCS1B02G376600	3	4.69e-188	1.13088	0.398	0.097	2.85e-183
309	TraesCS1D02G039900	3	6.25e-188	1.01515	0.816	0.399	3.8e-183
310	TraesCS5D02G354200	3	7.21e-187	0.936608	0.878	0.463	4.39e-182
311	TraesCS3A02G354300	3	1.11e-186	1.01871	0.727	0.301	6.76e-182
312	TraesCS5A02G348500	3	1.38e-186	1.02792	0.777	0.346	8.41e-182
313	TraesCS5B02G356200	3	2.54e-186	0.927084	0.886	0.472	1.54e-181
314	TraesCS6D02G040800	3	4.9e-186	1.10768	0.502	0.151	2.98e-181
315	TraesCS1D02G373900	3	1.64e-183	1.04857	0.499	0.145	1e-178
316	TraesCS3A02G102400	3	5.18e-183	1.11524	0.45	0.123	3.15e-178
317	TraesCS5A02G347900	3	8.08e-183	0.978187	0.807	0.387	4.92e-178
318	TraesCS3B02G410200	3	2.82e-182	1.05003	0.579	0.195	1.71e-177
319	TraesCS6B02G116000	3	9.64e-182	1.09551	0.456	0.127	5.86e-177
320	TraesCS1A02G388600	3	8.4e-181	1.04842	0.603	0.212	5.11e-176
321	TraesCS1A02G291600	3	8.43e-181	1.10183	0.446	0.123	5.13e-176
322	TraesCS1A02G295700	3	1.32e-180	1.09543	0.466	0.133	8.05e-176
323	TraesCS1A02G038200	3	3.8e-179	0.926089	0.863	0.438	2.31e-174
324	TraesCS6A02G086400	3	1.09e-178	1.11777	0.573	0.196	6.65e-174
325	TraesCS4A02G260400	3	2.03e-178	1.01408	0.696	0.279	1.24e-173
326	TraesCS6B02G081800	3	2.3e-178	1.00201	0.594	0.206	1.4e-173
327	TraesCS7B02G016700	3	3.71e-178	0.999027	0.516	0.16	2.26e-173
328	TraesCS1D02G396600	3	5.44e-178	1.00211	0.565	0.187	3.31e-173
329	TraesCS3A02G133900	3	2.24e-177	1.0289	0.512	0.159	1.36e-172
330	TraesCS6D02G039900	3	4.71e-177	1.06502	0.407	0.105	2.86e-172
331	TraesCS4A02G100400	3	4.97e-177	1.02913	0.562	0.187	3.03e-172
332	TraesCS6A02G063100	3	1.72e-176	1.08256	0.547	0.183	1.05e-171
333	TraesCS5A02G348000	3	2.65e-176	0.986185	0.727	0.315	1.61e-171
334	TraesCS6A02G117200	3	7.9e-176	1.03203	0.385	0.094	4.81e-171
335	TraesCS1D02G368000	3	1.01e-175	1.00384	0.566	0.191	6.12e-171
336	TraesCS6B02G079200	3	2.11e-175	1.03645	0.553	0.186	1.28e-170
337	TraesCS1B02G380200	3	2.94e-175	1.0063	0.651	0.249	1.79e-170
338	TraesCS6B02G084700	3	6.96e-175	1.0245	0.413	0.108	4.23e-170
339	TraesCS6B02G376900	3	1.7e-174	1.0111	0.494	0.149	1.03e-169
340	TraesCS5D02G354700	3	2.71e-174	0.92679	0.773	0.353	1.65e-169
341	TraesCS6A02G034600	3	1.04e-173	1.03029	0.341	0.077	6.31e-169
342	TraesCS6B02G082000	3	1.13e-173	1.00754	0.365	0.087	6.85e-169
343	TraesCS6B02G049000	3	1.8e-173	1.03475	0.408	0.107	1.09e-168
344	TraesCS6A02G063400	3	2.45e-173	0.978484	0.502	0.155	1.49e-168
345	TraesCS6B02G048700	3	3.33e-173	1.08	0.464	0.137	2.03e-168
346	TraesCS5D02G308500	3	1.31e-172	1.0113	0.585	0.205	8e-168
347	TraesCS1A02G229000	3	1.36e-171	0.953764	0.628	0.234	8.25e-167
348	TraesCS1B02G378300	3	2.3e-171	1.03119	0.548	0.184	1.4e-166
349	TraesCS7A02G102900	3	2.46e-171	1.01883	0.471	0.138	1.5e-166
350	TraesCS6B02G404400	3	3.96e-171	1.04804	0.471	0.138	2.41e-166
351	TraesCS7B02G017400	3	6.61e-170	1.04091	0.472	0.141	4.02e-165
352	TraesCS7A02G119700	3	9.76e-169	1.02412	0.502	0.159	5.94e-164
353	TraesCS6D02G040200	3	3.25e-168	0.994015	0.515	0.164	1.98e-163
354	TraesCS7B02G394800	3	5.94e-168	1.03191	0.448	0.13	3.61e-163
355	TraesCS6D02G063300	3	2.22e-167	1.07602	0.501	0.16	1.35e-162
356	TraesCS3B02G299200	3	4.07e-167	0.979185	0.42	0.114	2.48e-162
357	TraesCS1B02G376700	3	5.56e-167	0.996354	0.543	0.186	3.38e-162
358	TraesCS7D02G116600	3	3.55e-166	1.04018	0.503	0.161	2.16e-161
359	TraesCS1B02G048900	3	7.88e-166	0.948456	0.704	0.302	4.79e-161
360	TraesCS1B02G376300	3	1.71e-163	1.06806	0.572	0.206	1.04e-158
361	TraesCS1B02G300800	3	2.32e-163	0.966536	0.466	0.14	1.41e-158
362	TraesCS1B02G301000	3	7.2e-162	1.02853	0.392	0.104	4.38e-157
363	TraesCS6D02G046400	3	3.23e-160	0.965525	0.521	0.173	1.96e-155
364	TraesCS1A02G274300	3	3.9e-160	0.981762	0.443	0.13	2.37e-155
365	TraesCS6D02G107000	3	6.69e-160	0.996449	0.516	0.173	4.07e-155
366	TraesCS1A02G359900	3	8.59e-160	0.990455	0.424	0.121	5.23e-155
367	TraesCS6D02G040400	3	2.16e-159	1.02072	0.37	0.096	1.31e-154
368	TraesCS1B02G297100	3	2.91e-159	1.02743	0.401	0.111	1.77e-154
369	TraesCS1A02G201300	3	3.2e-159	0.933974	0.643	0.258	1.95e-154
370	TraesCS5B02G301800	3	2.64e-158	1.03503	0.356	0.089	1.61e-153
371	TraesCS2A02G312400	3	5.09e-158	0.959503	0.463	0.143	3.09e-153
372	TraesCS6B02G048600	3	1.91e-157	0.991938	0.393	0.107	1.16e-152
373	TraesCS1D02G290000	3	7.32e-157	1.00806	0.414	0.118	4.46e-152
374	TraesCS1B02G301100	3	2.59e-156	0.970752	0.416	0.119	1.57e-151
375	TraesCS7D02G477300	3	7.99e-156	0.997868	0.396	0.109	4.86e-151
376	TraesCS6B02G078400	3	5.19e-155	0.951943	0.484	0.156	3.15e-150
377	TraesCS1A02G291500	3	1.31e-154	1.02573	0.379	0.102	7.99e-150
378	TraesCS3D02G150300	3	1.35e-153	0.971473	0.543	0.193	8.24e-149
379	TraesCS1B02G378500	3	3.81e-153	0.936634	0.418	0.121	2.32e-148
380	TraesCS6D02G385500	3	1.38e-151	1.00264	0.395	0.111	8.37e-147
381	TraesCS6A02G034800	3	2.64e-151	0.960799	0.381	0.104	1.61e-146
382	TraesCS6D02G062300	3	3.07e-150	0.955039	0.389	0.108	1.87e-145
383	TraesCS6B02G145200	3	4.93e-150	0.966796	0.374	0.1	3e-145
384	TraesCS7D02G116800	3	3.15e-148	0.938942	0.426	0.129	1.92e-143
385	TraesCS7D02G115400	3	3.06e-147	0.927066	0.44	0.136	1.86e-142
386	TraesCS6B02G144900	3	3.32e-147	1.00176	0.313	0.074	2.02e-142
387	TraesCS6B02G048800	3	3.75e-147	0.93478	0.391	0.111	2.28e-142
388	TraesCS2B02G435200	3	4.07e-147	0.893529	0.41	0.118	2.48e-142
389	TraesCS3D02G370500	3	7.85e-147	0.952097	0.382	0.106	4.77e-142
390	TraesCS1D02G290200	3	1.1e-146	0.950636	0.428	0.131	6.7e-142
391	TraesCS5B02G243500	3	2.04e-146	0.94647	0.4	0.116	1.24e-141
392	TraesCS6A02G034500	3	3.07e-146	0.920887	0.474	0.155	1.87e-141
393	TraesCS6B02G115800	3	8.45e-146	0.955354	0.401	0.116	5.14e-141
394	TraesCS6D02G040300	3	6.22e-145	0.961565	0.418	0.126	3.78e-140
395	TraesCS4A02G067800	3	4.43e-142	0.945093	0.482	0.164	2.69e-137
396	TraesCS1D02G233000	3	7.43e-142	0.912804	0.405	0.119	4.52e-137
397	TraesCS6D02G063000	3	5.43e-141	0.917207	0.512	0.181	3.3e-136
398	TraesCS2D02G395400	3	1.59e-140	0.939539	0.559	0.212	9.7e-136
399	TraesCS3D02G150200	3	3.44e-140	0.95336	0.477	0.162	2.09e-135
400	TraesCS6A02G401600	3	3.59e-140	0.958321	0.33	0.085	2.18e-135
401	TraesCS1A02G363000	3	9.22e-140	0.961846	0.483	0.167	5.61e-135
402	TraesCS5A02G299500	3	3.15e-139	0.917922	0.474	0.161	1.92e-134
403	TraesCS4B02G247500	3	4.9e-139	0.932981	0.362	0.101	2.98e-134
404	TraesCS3D02G340800	3	5.58e-138	0.908007	0.562	0.216	3.4e-133
405	TraesCS5D02G063200	3	2.05e-136	0.921271	0.382	0.111	1.25e-131
406	TraesCS5D02G451300	3	4.48e-136	0.753863	0.903	0.569	2.72e-131
407	TraesCS7B02G016900	3	3.01e-135	0.881133	0.39	0.116	1.83e-130
408	TraesCS7A02G491000	3	4.48e-135	0.879768	0.44	0.143	2.73e-130
409	TraesCS1D02G286600	3	1.13e-134	0.935137	0.449	0.149	6.87e-130
410	TraesCS3B02G114600	3	4.19e-134	0.961702	0.412	0.13	2.55e-129
411	TraesCS1B02G304700	3	1.24e-133	0.960036	0.372	0.11	7.53e-129
412	TraesCS1B02G386500	3	2.65e-133	0.911018	0.369	0.108	1.61e-128
413	TraesCS3B02G610800	3	3.43e-132	0.942767	0.463	0.159	2.09e-127
414	TraesCS7B02G394500	3	6.12e-132	0.897003	0.319	0.084	3.72e-127
415	TraesCS3B02G167600	3	6.62e-132	0.859676	0.372	0.109	4.03e-127
416	TraesCS1B02G376400	3	7.67e-132	0.862081	0.421	0.134	4.66e-127
417	TraesCS1A02G291700	3	1.82e-130	0.892667	0.289	0.071	1.11e-125
418	TraesCS6B02G084300	3	2.12e-130	0.969257	0.383	0.117	1.29e-125
419	TraesCS1B02G357400	3	3.62e-130	0.909501	0.299	0.076	2.2e-125
420	TraesCS7B02G408300	3	2.04e-128	0.901122	0.511	0.193	1.24e-123
421	TraesCS2A02G397600	3	4.62e-128	0.969548	0.38	0.118	2.81e-123
422	TraesCS1D02G204700	3	7.73e-128	0.823829	0.559	0.223	4.7e-123
423	TraesCS4B02G054200	3	1.08e-126	0.805846	0.612	0.259	6.57e-122
424	TraesCS7D02G143500	3	1.69e-125	0.825511	0.251	0.056	1.03e-120
425	TraesCS4A02G423800	3	1.95e-124	0.896166	0.359	0.107	1.19e-119
426	TraesCS5A02G462100	3	1.27e-123	0.898874	0.337	0.097	7.72e-119
427	TraesCS7A02G437900	3	9.2e-123	0.815098	0.403	0.131	5.6e-118
428	TraesCS7B02G394100	3	1.83e-122	0.834446	0.31	0.083	1.11e-117
429	TraesCS5B02G349000	3	2.86e-122	0.773704	0.515	0.195	1.74e-117
430	TraesCS4B02G225000	3	2.19e-121	0.811835	0.396	0.127	1.33e-116
431	TraesCS6A02G040200	3	7.05e-121	0.857659	0.268	0.065	4.29e-116
432	TraesCS7B02G336800	3	1.19e-120	0.848872	0.416	0.141	7.21e-116
433	TraesCS1B02G283700	3	6.56e-119	0.852706	0.298	0.08	3.99e-114
434	TraesCS5B02G448500	3	8.28e-118	0.73342	0.811	0.45	5.04e-113
435	TraesCS4A02G100300	3	9.58e-118	0.817622	0.326	0.094	5.82e-113
436	TraesCS2B02G415700	3	2.96e-117	0.85641	0.319	0.091	1.8e-112
437	TraesCS6B02G081900	3	5.36e-117	0.772405	0.443	0.155	3.26e-112
438	TraesCS5B02G186900	3	1.26e-116	0.80567	0.345	0.104	7.66e-112
439	TraesCS7A02G142300	3	5.51e-116	0.856698	0.363	0.114	3.35e-111
440	TraesCS3B02G114400	3	1.44e-113	0.756554	0.28	0.073	8.78e-109
441	TraesCS1D02G262000	3	4.41e-113	0.805356	0.326	0.097	2.68e-108
442	TraesCS5D02G474800	3	4.98e-113	0.876558	0.308	0.088	3.03e-108
443	TraesCS1B02G386700	3	7.44e-112	0.795868	0.266	0.068	4.53e-107
444	TraesCS6B02G058400	3	2.62e-111	0.895646	0.273	0.073	1.59e-106
445	TraesCS3A02G088800	3	1.11e-110	0.819497	0.296	0.083	6.76e-106
446	TraesCS7B02G019000	3	8.08e-110	0.718176	0.257	0.064	4.91e-105
447	TraesCS7D02G428400	3	3.68e-109	0.776906	0.379	0.125	2.24e-104
448	TraesCS6D02G062100	3	4.61e-109	0.828513	0.363	0.118	2.8e-104
449	TraesCS6B02G049500	3	4.19e-108	0.817515	0.288	0.081	2.55e-103
450	TraesCS5B02G389100	3	4.52e-108	0.906962	0.358	0.119	2.75e-103
451	TraesCS2B02G239700	3	5.42e-108	0.810347	0.311	0.092	3.3e-103
452	TraesCS3B02G378900	3	3.6e-107	0.760574	0.394	0.135	2.19e-102
453	TraesCS3A02G347200	3	3.08e-106	0.785991	0.344	0.109	1.87e-101
454	TraesCS4D02G205000	3	4.31e-106	0.804108	0.273	0.075	2.62e-101
455	TraesCS4A02G100100	3	1.13e-105	0.783308	0.294	0.084	6.9e-101
456	TraesCS5B02G215500	3	1.38e-105	0.745165	0.301	0.088	8.42e-101
457	TraesCS5A02G216600	3	1.04e-104	0.702106	0.347	0.112	6.31e-100
458	TraesCS7B02G394600	3	7.07e-104	0.799301	0.27	0.074	4.3e-99
459	TraesCS7A02G438000	3	1.66e-103	0.747427	0.301	0.09	1.01e-98
460	TraesCS1B02G192500	3	2.5e-103	0.815032	0.315	0.097	1.52e-98
461	TraesCS6B02G082800	3	3.69e-103	0.817907	0.305	0.092	2.24e-98
462	TraesCS2A02G214700	3	9.09e-103	0.836455	0.361	0.122	5.53e-98
463	TraesCS7D02G097600	3	3.73e-102	0.774942	0.273	0.077	2.27e-97
464	TraesCS1B02G386600	3	2.07e-100	0.818249	0.285	0.084	1.26e-95
465	TraesCS1B02G300900	3	5.24e-99	0.734812	0.297	0.089	3.19e-94
466	TraesCS1D02G290100	3	3.53e-98	0.739777	0.277	0.08	2.15e-93
467	TraesCS3D02G348200	3	1.5e-97	0.697856	0.301	0.092	9.1e-93
468	TraesCS6A02G061600	3	4.89e-97	0.786448	0.279	0.082	2.97e-92
469	TraesCS7B02G336700	3	6e-97	0.780008	0.336	0.113	3.65e-92
470	TraesCS7B02G408400	3	1.05e-95	0.742347	0.279	0.082	6.41e-91
471	TraesCS7D02G158900	3	3.47e-94	0.692809	0.325	0.106	2.11e-89
472	TraesCS2D02G297000	3	7.22e-93	0.782333	0.259	0.075	4.39e-88
473	TraesCS5B02G473100	3	7.8e-92	0.797914	0.265	0.078	4.74e-87
474	TraesCS7B02G337400	3	4.61e-90	0.697572	0.318	0.106	2.8e-85
475	TraesCS7B02G337500	3	1.57e-89	0.75561	0.269	0.081	9.54e-85
476	TraesCS5D02G451200	3	1.33e-88	0.675479	0.547	0.251	8.11e-84
477	TraesCS5B02G448200	3	1.86e-88	0.6915	0.51	0.225	1.13e-83
478	TraesCS7A02G501100	3	3.48e-86	0.718433	0.304	0.102	2.11e-81
479	TraesCS7D02G116900	3	2.86e-85	0.70753	0.274	0.086	1.74e-80
480	TraesCS2A02G397700	3	6.17e-85	0.684251	0.286	0.092	3.75e-80
481	TraesCS4D02G205300	3	7.01e-84	0.686768	0.356	0.132	4.27e-79
482	TraesCS5B02G348900	3	3.09e-83	0.662518	0.25	0.075	1.88e-78
483	TraesCS6D02G046200	3	7.24e-83	0.636527	0.257	0.079	4.41e-78
484	TraesCS4B02G204400	3	4.86e-82	0.674732	0.304	0.104	2.96e-77
485	TraesCS4D02G054200	3	5.96e-82	0.673945	0.281	0.092	3.63e-77
486	TraesCS1A02G132400	3	1.03e-81	0.648079	0.462	0.2	6.26e-77
487	TraesCS5A02G444300	3	1.8e-81	0.663902	0.297	0.1	1.09e-76
488	TraesCS7D02G427900	3	2.31e-80	0.683821	0.319	0.114	1.41e-75
489	TraesCS6B02G082200	3	3.54e-80	0.712598	0.274	0.09	2.16e-75
490	TraesCS7D02G246600	3	1.84e-77	0.586977	0.544	0.263	1.12e-72
491	TraesCS5D02G110600	3	2.22e-77	0.721939	0.254	0.081	1.35e-72
492	TraesCS5A02G443900	3	4.2e-74	0.54367	0.752	0.45	2.56e-69
493	TraesCS1B02G154500	3	6.41e-73	0.641398	0.396	0.168	3.9e-68
494	TraesCS5D02G452000	3	1.21e-72	0.599465	0.269	0.091	7.33e-68
495	TraesCS2D02G220500	3	2.23e-72	0.592175	0.284	0.1	1.35e-67
496	TraesCS7A02G158300	3	1.12e-70	0.614861	0.383	0.161	6.84e-66
497	TraesCS4A02G099900	3	5.67e-70	0.616519	0.297	0.109	3.45e-65
498	TraesCS5B02G449000	3	2.54e-69	0.643449	0.31	0.118	1.54e-64
499	TraesCS7A02G438400	3	3.2e-67	0.627939	0.287	0.107	1.94e-62
500	TraesCS2B02G239600	3	2.37e-63	0.625941	0.32	0.13	1.44e-58
501	TraesCS2A02G235900	3	1.02e-60	0.570273	0.251	0.091	6.18e-56
502	TraesCS1B02G271100	3	4.26e-60	0.61551	0.257	0.096	2.59e-55
503	TraesCS5A02G443800	3	1.59e-58	0.50513	0.504	0.258	9.67e-54
504	TraesCS1A02G260500	3	3.64e-57	0.546221	0.269	0.104	2.22e-52
505	TraesCS4A02G421500	3	1.88e-55	0.433679	0.712	0.433	1.14e-50
506	TraesCS7A02G329300	3	9.7e-55	0.505896	0.314	0.134	5.9e-50
507	TraesCS5B02G203600	3	4.65e-54	0.526526	0.562	0.314	2.83e-49
508	TraesCS4A02G421900	3	1.5e-52	0.505303	0.276	0.112	9.14e-48
509	TraesCS6A02G268600	3	7.46e-52	0.488862	0.261	0.105	4.53e-47
510	TraesCS2B02G260800	3	3.94e-49	0.426578	0.282	0.118	2.4e-44
511	TraesCS2D02G241800	3	1.53e-48	0.487718	0.257	0.105	9.3e-44
512	TraesCS2D02G220400	3	2.12e-48	0.559184	0.276	0.118	1.29e-43
513	TraesCS2B02G337200	3	4.73e-47	0.402457	0.336	0.155	2.88e-42
514	TraesCS5D02G211400	3	7.06e-47	0.502192	0.481	0.263	4.3e-42
515	TraesCS6B02G295700	3	9.1e-46	0.491637	0.283	0.125	5.53e-41
516	TraesCS2A02G214600	3	3.12e-45	0.49396	0.304	0.139	1.9e-40
517	TraesCS2A02G318900	3	8.32e-38	0.345914	0.422	0.226	5.06e-33
518	TraesCS6A02G407700	3	3.13e-32	0.423318	0.308	0.162	1.9e-27
519	TraesCS5A02G204700	3	7.78e-31	0.349656	0.295	0.152	4.73e-26
520	TraesCS6D02G246300	3	2.99e-29	0.340647	0.251	0.125	1.82e-24
521	TraesCS5D02G094300	3	1.96e-27	0.263623	0.472	0.289	1.19e-22
522	TraesCS3A02G313500	3	2.97e-24	0.261051	0.422	0.259	1.81e-19
523	TraesCS7A02G155900	3	3.05e-20	0.25448	0.339	0.207	1.86e-15
524	TraesCS2B02G262600	3	4.95e-20	0.261902	0.313	0.191	3.01e-15
525	TraesCS3D02G177100	4	6.1e-134	1.23991	0.389	0.122	3.71e-129
526	TraesCS3A02G344700	4	2.58e-71	0.868569	0.348	0.144	1.57e-66
527	TraesCS1B02G154500	4	5.9e-61	0.79206	0.369	0.173	3.59e-56
528	TraesCS3D02G338300	4	5.88e-49	0.753096	0.268	0.117	3.57e-44
529	TraesCS6A02G253900	4	1.94e-46	0.647208	0.498	0.317	1.18e-41
530	TraesCS6B02G425000	4	1.02e-45	0.564794	0.65	0.461	6.21e-41
531	TraesCS6A02G386000	4	7.03e-43	0.528658	0.67	0.493	4.27e-38
532	TraesCS7D02G246600	4	7.53e-43	0.510197	0.466	0.276	4.58e-38
533	TraesCS6B02G271600	4	5.21e-42	0.643156	0.413	0.244	3.17e-37
534	TraesCS1D02G283800	4	1.29e-41	0.485301	0.747	0.583	7.83e-37
535	TraesCS5B02G107700	4	1.92e-41	0.601593	0.482	0.304	1.17e-36
536	TraesCS2D02G275100	4	1.85e-40	0.436292	0.772	0.625	1.12e-35
537	TraesCS1D02G227300	4	1.67e-39	0.502426	0.706	0.549	1.02e-34
538	TraesCS6A02G385700	4	5.33e-38	0.501758	0.665	0.505	3.24e-33
539	TraesCS1B02G273000	4	2.42e-37	0.684405	0.414	0.258	1.47e-32
540	TraesCS2A02G276100	4	1.07e-36	0.394073	0.835	0.694	6.52e-32
541	TraesCS5D02G115300	4	8.17e-36	0.53831	0.498	0.338	4.97e-31
542	TraesCS6B02G243700	4	2.82e-35	0.598975	0.355	0.205	1.72e-30
543	TraesCS3D02G332800	4	2.3e-34	0.439167	0.603	0.441	1.4e-29
544	TraesCS1D02G146100	4	9.78e-34	0.571249	0.396	0.241	5.95e-29
545	TraesCS1B02G240000	4	1.7e-33	0.430866	0.693	0.538	1.03e-28
546	TraesCS2B02G382000	4	2.55e-33	0.622932	0.273	0.143	1.55e-28
547	TraesCS1D02G236500	4	1.46e-32	0.604857	0.262	0.136	8.86e-28
548	TraesCS1A02G132400	4	7.63e-32	0.554235	0.362	0.215	4.64e-27
549	TraesCS1D02G262400	4	2.54e-31	0.699145	0.317	0.186	1.54e-26
550	TraesCS1A02G148400	4	4.9e-31	0.562866	0.421	0.275	2.98e-26
551	TraesCS5B02G112200	4	5.97e-31	0.365885	0.775	0.616	3.63e-26
552	TraesCS1B02G166100	4	3.42e-30	0.574914	0.414	0.273	2.08e-25
553	TraesCS7B02G217300	4	8.26e-30	0.410891	0.633	0.487	5.02e-25
554	TraesCS6A02G202200	4	2.36e-29	0.633377	0.332	0.204	1.43e-24
555	TraesCS1B02G294200	4	6.35e-29	0.442023	0.628	0.495	3.86e-24
556	TraesCS7A02G552400	4	1.43e-28	0.322554	0.75	0.612	8.73e-24
557	TraesCS2A02G294000	4	1.44e-28	0.38442	0.669	0.518	8.74e-24
558	TraesCS6A02G360400	4	1.49e-28	0.379	0.702	0.56	9.06e-24
559	TraesCS3D02G085600	4	2.43e-28	0.398653	0.61	0.465	1.48e-23
560	TraesCS2A02G295600	4	8.84e-28	0.426757	0.594	0.456	5.38e-23
561	TraesCS5B02G349900	4	1.21e-27	0.300023	0.718	0.548	7.38e-23
562	TraesCS5B02G167000	4	1.89e-27	0.415239	0.606	0.459	1.15e-22
563	TraesCS7A02G329300	4	5.36e-27	0.545842	0.26	0.143	3.26e-22
564	TraesCS7B02G060000	4	1.87e-25	0.522662	0.381	0.253	1.13e-20
565	TraesCS3B02G280400	4	2.15e-25	0.495748	0.294	0.176	1.3e-20
566	TraesCS2D02G293400	4	2.18e-25	0.377643	0.624	0.486	1.33e-20
567	TraesCS1A02G284800	4	4.09e-25	0.456582	0.507	0.379	2.49e-20
568	TraesCS6B02G424800	4	5.59e-25	0.385005	0.554	0.421	3.4e-20
569	TraesCS2A02G364000	4	8.93e-25	0.486929	0.278	0.161	5.43e-20
570	TraesCS1B02G049100	4	9.33e-25	0.250783	0.711	0.538	5.68e-20
571	TraesCS7A02G155900	4	1.6e-24	0.523961	0.33	0.209	9.75e-20
572	TraesCS7D02G340100	4	1.66e-24	0.436695	0.428	0.294	1.01e-19
573	TraesCS3B02G100800	4	4.19e-24	0.449942	0.5	0.372	2.55e-19
574	TraesCS5D02G354200	4	6.24e-24	0.299624	0.649	0.496	3.79e-19
575	TraesCS6B02G393300	4	1.23e-23	0.404316	0.536	0.404	7.47e-19
576	TraesCS7A02G316300	4	3.37e-23	0.379751	0.566	0.435	2.05e-18
577	TraesCS2B02G197200	4	1.01e-22	0.391895	0.581	0.455	6.13e-18
578	TraesCS1B02G273100	4	1.65e-22	0.533415	0.383	0.265	1.01e-17
579	TraesCS3B02G370900	4	4.63e-22	0.389001	0.545	0.419	2.81e-17
580	TraesCS5A02G288400	4	7.03e-22	0.447891	0.432	0.308	4.28e-17
581	TraesCS4A02G167400	4	7.5e-22	0.433678	0.384	0.265	4.56e-17
582	TraesCS5A02G513300	4	1.15e-21	0.397816	0.519	0.392	6.98e-17
583	TraesCS2A02G278600	4	1.16e-21	0.354863	0.617	0.495	7.03e-17
584	TraesCS4A02G072500	4	1.42e-21	0.55319	0.252	0.15	8.65e-17
585	TraesCS7D02G156300	4	1.68e-21	0.498466	0.324	0.215	1.02e-16
586	TraesCS3B02G405000	4	2.05e-21	0.45625	0.372	0.258	1.25e-16
587	TraesCS2B02G293800	4	7.06e-21	0.363646	0.559	0.434	4.29e-16
588	TraesCS5A02G105800	4	7.22e-21	0.398279	0.451	0.328	4.39e-16
589	TraesCS1D02G298400	4	1.03e-20	0.3814	0.264	0.158	6.24e-16
590	TraesCS7B02G034200	4	1.9e-20	0.446124	0.325	0.217	1.15e-15
591	TraesCS4A02G139600	4	2.76e-20	0.379045	0.567	0.443	1.68e-15
592	TraesCS6B02G227700	4	3.22e-20	0.517875	0.269	0.168	1.96e-15
593	TraesCS5D02G286200	4	4.97e-20	0.445908	0.369	0.257	3.03e-15
594	TraesCS7D02G538400	4	8.38e-20	0.29819	0.581	0.451	5.1e-15
595	TraesCS5A02G443800	4	1.18e-19	0.379281	0.391	0.274	7.19e-15
596	TraesCS2A02G170800	4	1.19e-19	0.374803	0.598	0.487	7.25e-15
597	TraesCS5B02G226600	4	1.55e-19	0.428166	0.4	0.29	9.45e-15
598	TraesCS2A02G441600	4	1.78e-19	0.432462	0.315	0.208	1.08e-14
599	TraesCS2D02G111100	4	3.67e-19	0.317147	0.509	0.392	2.23e-14
600	TraesCS6D02G033200	4	3.84e-19	0.3627	0.516	0.396	2.33e-14
601	TraesCS7D02G313200	4	4.96e-19	0.391958	0.47	0.357	3.01e-14
602	TraesCS3A02G263900	4	5.06e-19	0.38717	0.407	0.297	3.08e-14
603	TraesCS1B02G386400	4	6.29e-19	0.347699	0.384	0.263	3.83e-14
604	TraesCS7B02G217900	4	6.89e-19	0.281963	0.714	0.615	4.19e-14
605	TraesCS6D02G235400	4	9.33e-19	0.40862	0.334	0.226	5.68e-14
606	TraesCS6A02G047900	4	1.23e-18	0.388054	0.5	0.39	7.49e-14
607	TraesCS3A02G267900	4	1.31e-18	0.505146	0.25	0.158	7.97e-14
608	TraesCS1B02G386200	4	1.34e-18	0.367946	0.339	0.224	8.14e-14
609	TraesCS5D02G174600	4	5.12e-18	0.390181	0.55	0.445	3.11e-13
610	TraesCS1D02G287800	4	6.38e-18	0.318704	0.512	0.403	3.88e-13
611	TraesCS6A02G224600	4	6.74e-18	0.375901	0.458	0.348	4.1e-13
612	TraesCS3A02G353000	4	7.09e-18	0.416406	0.271	0.176	4.31e-13
613	TraesCS5A02G170200	4	7.23e-18	0.385898	0.585	0.479	4.4e-13
614	TraesCS6B02G310100	4	1.87e-17	0.271393	0.694	0.59	1.14e-12
615	TraesCS2A02G108900	4	2.1e-17	0.359999	0.49	0.384	1.27e-12
616	TraesCS1D02G114100	4	2.66e-17	0.3108	0.618	0.525	1.62e-12
617	TraesCS2A02G094200	4	2.72e-17	0.342258	0.431	0.324	1.65e-12
618	TraesCS5B02G287900	4	3.87e-17	0.4059	0.331	0.232	2.35e-12
619	TraesCS5A02G434200	4	4.54e-17	0.425695	0.331	0.229	2.76e-12
620	TraesCS4B02G260600	4	4.78e-17	0.346229	0.45	0.34	2.91e-12
621	TraesCS5B02G437200	4	4.88e-17	0.469398	0.368	0.267	2.97e-12
622	TraesCS2D02G439300	4	4.9e-17	0.431786	0.251	0.16	2.98e-12
623	TraesCS3D02G349900	4	4.95e-17	0.291852	0.559	0.451	3.01e-12
624	TraesCS3B02G297300	4	4.99e-17	0.38899	0.381	0.28	3.04e-12
625	TraesCS6A02G372200	4	6.08e-17	0.370107	0.355	0.255	3.7e-12
626	TraesCS1A02G360000	4	6.32e-17	0.262325	0.506	0.374	3.84e-12
627	TraesCS3A02G377400	4	6.73e-17	0.250254	0.461	0.332	4.1e-12
628	TraesCS5A02G353600	4	7.11e-17	0.298266	0.445	0.326	4.32e-12
629	TraesCS6B02G256900	4	7.3e-17	0.387528	0.358	0.257	4.44e-12
630	TraesCS5A02G051900	4	8.6e-17	0.292125	0.424	0.307	5.23e-12
631	TraesCS2D02G092800	4	9.99e-17	0.371027	0.316	0.221	6.08e-12
632	TraesCS3A02G085600	4	1.04e-16	0.370368	0.409	0.306	6.32e-12
633	TraesCS5A02G227800	4	1.08e-16	0.336562	0.466	0.361	6.56e-12
634	TraesCS2D02G291600	4	1.29e-16	0.305043	0.606	0.503	7.87e-12
635	TraesCS1A02G229000	4	1.61e-16	0.266651	0.385	0.268	9.78e-12
636	TraesCS5A02G104000	4	2.05e-16	0.352796	0.42	0.318	1.24e-11
637	TraesCS4A02G208000	4	2.09e-16	0.375615	0.411	0.311	1.27e-11
638	TraesCS5D02G442100	4	2.22e-16	0.342679	0.37	0.266	1.35e-11
639	TraesCS6B02G041500	4	2.23e-16	0.35763	0.489	0.383	1.36e-11
640	TraesCS2B02G109000	4	4.73e-16	0.323195	0.461	0.359	2.87e-11
641	TraesCS2B02G126500	4	4.73e-16	0.453255	0.3	0.208	2.88e-11
642	TraesCS4B02G154700	4	4.79e-16	0.267071	0.56	0.449	2.92e-11
643	TraesCS2D02G421300	4	5.18e-16	0.329898	0.518	0.414	3.15e-11
644	TraesCS7D02G366400	4	7.18e-16	0.367653	0.455	0.352	4.37e-11
645	TraesCS6A02G204900	4	7.73e-16	0.276882	0.402	0.293	4.7e-11
646	TraesCS6D02G196300	4	8.48e-16	0.381481	0.25	0.161	5.16e-11
647	TraesCS1B02G048900	4	9.05e-16	0.255335	0.457	0.337	5.51e-11
648	TraesCS5D02G417000	4	1.04e-15	0.265322	0.673	0.572	6.31e-11
649	TraesCS3D02G140800	4	1.18e-15	0.271296	0.484	0.377	7.15e-11
650	TraesCS5D02G129200	4	1.84e-15	0.389794	0.32	0.224	1.12e-10
651	TraesCS6B02G288000	4	1.96e-15	0.2789	0.316	0.211	1.19e-10
652	TraesCS2A02G485400	4	2.16e-15	0.352953	0.377	0.278	1.31e-10
653	TraesCS5A02G348500	4	2.25e-15	0.269151	0.503	0.385	1.37e-10
654	TraesCS4B02G008400	4	3.54e-15	0.37294	0.362	0.266	2.15e-10
655	TraesCS1D02G156400	4	4.04e-15	0.384449	0.407	0.316	2.46e-10
656	TraesCS5A02G469300	4	4.68e-15	0.350546	0.491	0.394	2.85e-10
657	TraesCS6B02G064300	4	5.21e-15	0.360974	0.399	0.301	3.17e-10
658	TraesCS5D02G239800	4	6.7e-15	0.324084	0.465	0.369	4.08e-10
659	TraesCS3D02G365600	4	7.11e-15	0.386795	0.346	0.25	4.32e-10
660	TraesCS3A02G107800	4	9.58e-15	0.306157	0.449	0.346	5.83e-10
661	TraesCS6A02G337100	4	1.08e-14	0.364526	0.304	0.213	6.55e-10
662	TraesCS6A02G268300	4	1.15e-14	0.377777	0.354	0.262	6.98e-10
663	TraesCS1B02G378300	4	1.32e-14	0.343129	0.312	0.217	8e-10
664	TraesCS2B02G337200	4	1.34e-14	0.399208	0.253	0.167	8.18e-10
665	TraesCS5A02G082800	4	1.36e-14	0.362121	0.379	0.282	8.3e-10
666	TraesCS3D02G347100	4	1.57e-14	0.327812	0.326	0.232	9.57e-10
667	TraesCS2B02G461800	4	1.75e-14	0.367921	0.339	0.246	1.07e-09
668	TraesCS1D02G285300	4	1.77e-14	0.379679	0.346	0.256	1.08e-09
669	TraesCS4B02G299100	4	2.6e-14	0.445296	0.262	0.179	1.58e-09
670	TraesCS4B02G190000	4	2.81e-14	0.379294	0.428	0.333	1.71e-09
671	TraesCS5D02G095400	4	3.47e-14	0.38945	0.408	0.317	2.11e-09
672	TraesCS4D02G006900	4	3.67e-14	0.344769	0.27	0.187	2.23e-09
673	TraesCS1D02G262500	4	3.85e-14	0.412847	0.415	0.322	2.34e-09
674	TraesCS2D02G379700	4	5.19e-14	0.355812	0.325	0.236	3.16e-09
675	TraesCS1A02G105400	4	7.01e-14	0.296445	0.393	0.294	4.26e-09
676	TraesCS2D02G109000	4	7.2e-14	0.345235	0.38	0.29	4.38e-09
677	TraesCS2B02G443000	4	8.3e-14	0.360367	0.387	0.293	5.05e-09
678	TraesCS3A02G372600	4	9.54e-14	0.325858	0.348	0.257	5.8e-09
679	TraesCS5A02G170300	4	9.87e-14	0.335588	0.422	0.33	6.01e-09
680	TraesCS5D02G296200	4	1.17e-13	0.383241	0.35	0.261	7.14e-09
681	TraesCS7A02G454700	4	1.33e-13	0.38662	0.285	0.202	8.12e-09
682	TraesCS2D02G293900	4	1.44e-13	0.400709	0.303	0.22	8.78e-09
683	TraesCS6D02G246600	4	1.73e-13	0.273477	0.424	0.329	1.05e-08
684	TraesCS4D02G157600	4	1.91e-13	0.306903	0.382	0.287	1.16e-08
685	TraesCS1A02G286300	4	1.99e-13	0.382672	0.256	0.175	1.21e-08
686	TraesCS7D02G291300	4	2.66e-13	0.334539	0.334	0.244	1.62e-08
687	TraesCS7A02G469100	4	2.88e-13	0.406502	0.269	0.187	1.75e-08
688	TraesCS3B02G284300	4	3.75e-13	0.351135	0.292	0.206	2.28e-08
689	TraesCS4D02G167600	4	3.97e-13	0.30961	0.404	0.309	2.41e-08
690	TraesCS5D02G381600	4	3.97e-13	0.330254	0.342	0.255	2.42e-08
691	TraesCS1A02G361600	4	4e-13	0.277015	0.289	0.201	2.43e-08
692	TraesCS6D02G209400	4	5.83e-13	0.32223	0.366	0.277	3.55e-08
693	TraesCS5A02G372700	4	6.21e-13	0.302747	0.43	0.34	3.78e-08
694	TraesCS2B02G296200	4	6.74e-13	0.26887	0.523	0.43	4.1e-08
695	TraesCS1D02G264200	4	7.16e-13	0.399841	0.276	0.197	4.35e-08
696	TraesCS1D02G366300	4	8.32e-13	0.266992	0.415	0.314	5.06e-08
697	TraesCS5B02G118400	4	8.69e-13	0.339006	0.295	0.211	5.29e-08
698	TraesCS5B02G154300	4	9.71e-13	0.433772	0.282	0.205	5.91e-08
699	TraesCS4A02G044700	4	1.02e-12	0.364267	0.447	0.362	6.22e-08
700	TraesCS5B02G448200	4	1.25e-12	0.326021	0.338	0.249	7.6e-08
701	TraesCS2D02G277700	4	2.76e-12	0.28405	0.473	0.381	1.68e-07
702	TraesCS5A02G112400	4	2.8e-12	0.32568	0.311	0.227	1.7e-07
703	TraesCS5D02G211400	4	2.82e-12	0.309991	0.367	0.28	1.71e-07
704	TraesCS7A02G309900	4	2.82e-12	0.37504	0.338	0.256	1.71e-07
705	TraesCS3D02G268000	4	2.93e-12	0.389982	0.295	0.217	1.78e-07
706	TraesCS2B02G312000	4	3.8e-12	0.31335	0.352	0.269	2.31e-07
707	TraesCS5B02G203600	4	4.01e-12	0.286039	0.427	0.334	2.44e-07
708	TraesCS6A02G155800	4	4.73e-12	0.329154	0.277	0.194	2.87e-07
709	TraesCS1B02G174800	4	5.81e-12	0.310225	0.449	0.364	3.54e-07
710	TraesCS5B02G167100	4	5.92e-12	0.316688	0.478	0.393	3.6e-07
711	TraesCS6A02G213700	4	6.08e-12	0.317022	0.319	0.236	3.7e-07
712	TraesCS2D02G354800	4	8.31e-12	0.283066	0.501	0.415	5.06e-07
713	TraesCS4A02G189200	4	8.55e-12	0.396545	0.253	0.177	5.2e-07
714	TraesCS5B02G481800	4	8.56e-12	0.292195	0.494	0.412	5.21e-07
715	TraesCS7A02G527600	4	9.06e-12	0.335572	0.385	0.303	5.51e-07
716	TraesCS5A02G156100	4	1.02e-11	0.339908	0.267	0.191	6.22e-07
717	TraesCS2B02G262600	4	1.09e-11	0.375992	0.275	0.197	6.6e-07
718	TraesCS3B02G460000	4	1.13e-11	0.41597	0.377	0.298	6.89e-07
719	TraesCS7D02G335000	4	1.21e-11	0.33971	0.275	0.197	7.37e-07
720	TraesCS7D02G306600	4	1.24e-11	0.382834	0.391	0.314	7.54e-07
721	TraesCS5A02G038200	4	1.57e-11	0.346733	0.326	0.247	9.56e-07
722	TraesCS2D02G178300	4	1.95e-11	0.31907	0.396	0.318	1.19e-06
723	TraesCS5B02G397800	4	1.97e-11	0.25544	0.29	0.21	1.2e-06
724	TraesCS4D02G191400	4	2.6e-11	0.272651	0.41	0.324	1.58e-06
725	TraesCS5B02G374200	4	2.63e-11	0.286236	0.269	0.192	1.6e-06
726	TraesCS7D02G066800	4	3.41e-11	0.275318	0.355	0.273	2.07e-06
727	TraesCS4B02G344400	4	3.55e-11	0.294551	0.39	0.311	2.16e-06
728	TraesCS3A02G339200	4	3.77e-11	0.343273	0.251	0.178	2.3e-06
729	TraesCS2A02G354200	4	3.8e-11	0.272123	0.527	0.447	2.31e-06
730	TraesCS5D02G121600	4	3.93e-11	0.286242	0.334	0.253	2.39e-06
731	TraesCS5D02G045600	4	3.94e-11	0.28158	0.361	0.281	2.4e-06
732	TraesCS1D02G407500	4	3.98e-11	0.390467	0.291	0.217	2.42e-06
733	TraesCS5B02G088900	4	4.17e-11	0.251812	0.493	0.404	2.54e-06
734	TraesCS5B02G374800	4	4.55e-11	0.295895	0.348	0.266	2.77e-06
735	TraesCS4D02G260400	4	4.86e-11	0.373026	0.274	0.199	2.95e-06
736	TraesCS3A02G313500	4	4.99e-11	0.360778	0.348	0.269	3.04e-06
737	TraesCS3D02G253300	4	8.61e-11	0.342389	0.288	0.214	5.24e-06
738	TraesCS2D02G237800	4	8.65e-11	0.348448	0.271	0.197	5.26e-06
739	TraesCS5D02G174700	4	9.74e-11	0.292749	0.426	0.343	5.92e-06
740	TraesCS1A02G288800	4	1.17e-10	0.269877	0.321	0.246	7.09e-06
741	TraesCS5D02G161400	4	1.17e-10	0.305605	0.259	0.187	7.09e-06
742	TraesCS1B02G375900	4	1.24e-10	0.280486	0.327	0.245	7.54e-06
743	TraesCS6D02G241500	4	1.32e-10	0.284228	0.3	0.22	8.03e-06
744	TraesCS6D02G107000	4	1.63e-10	0.276602	0.285	0.205	9.91e-06
745	TraesCS5A02G452400	4	2.89e-10	0.28199	0.294	0.22	1.76e-05
746	TraesCS7B02G355300	4	3.25e-10	0.31568	0.354	0.282	1.98e-05
747	TraesCS2A02G083000	4	4.47e-10	0.324635	0.294	0.222	2.72e-05
748	TraesCS1D02G368700	4	5.39e-10	0.264346	0.316	0.24	3.28e-05
749	TraesCS2D02G401100	4	5.6e-10	0.327462	0.283	0.211	3.41e-05
750	TraesCS7D02G443900	4	6.35e-10	0.260468	0.451	0.378	3.86e-05
751	TraesCS6D02G262100	4	6.96e-10	0.26646	0.473	0.398	4.23e-05
752	TraesCS7A02G356300	4	7.02e-10	0.304937	0.301	0.23	4.27e-05
753	TraesCS4A02G077000	4	9.28e-10	0.29029	0.382	0.306	5.64e-05
754	TraesCS4A02G114100	4	1.23e-09	0.257755	0.38	0.299	7.5e-05
755	TraesCS7D02G016500	4	1.27e-09	0.344437	0.295	0.226	7.72e-05
756	TraesCS7B02G198400	4	1.62e-09	0.290227	0.251	0.185	9.85e-05
757	TraesCS4A02G417400	4	1.86e-09	0.257363	0.332	0.258	0.000112934
758	TraesCS3D02G539300	4	2.08e-09	0.271371	0.271	0.201	0.000126689
759	TraesCS6D02G343900	4	2.48e-09	0.278421	0.281	0.213	0.000150602
760	TraesCS6D02G190100	4	2.48e-09	0.30239	0.28	0.213	0.000150722
761	TraesCS3D02G243800	4	2.72e-09	0.310979	0.36	0.293	0.000165495
762	TraesCS7B02G238600	4	3.68e-09	0.296139	0.287	0.217	0.000223675
763	TraesCS4A02G190200	4	5.42e-09	0.295498	0.271	0.206	0.000329765
764	TraesCS5B02G159400	4	5.95e-09	0.315845	0.276	0.208	0.000361746
765	TraesCS7D02G515600	4	5.97e-09	0.29732	0.338	0.272	0.000363228
766	TraesCS6D02G317700	4	7.33e-09	0.322978	0.269	0.206	0.000445717
767	TraesCS7A02G259500	4	1.65e-08	0.290384	0.266	0.202	0.00100068
768	TraesCS7D02G488700	4	1.68e-08	0.30736	0.307	0.246	0.00102011
769	TraesCS2B02G194400	4	2.66e-08	0.273252	0.28	0.218	0.00161555
770	TraesCS1B02G274700	4	3.28e-08	0.266061	0.316	0.249	0.0019936
771	TraesCS4B02G111500	4	4.61e-08	0.267181	0.257	0.195	0.002806
772	TraesCS1B02G127200	4	7.66e-08	0.284238	0.357	0.293	0.00465864
773	TraesCS1A02G397400	4	2.63e-07	0.259775	0.277	0.218	0.0159858
774	TraesCS4A02G022600	4	8.21e-07	0.254046	0.288	0.231	0.049928
775	TraesCS1B02G276200	5	3.41e-149	1.53177	0.265	0.054	2.08e-144
776	TraesCS5D02G094400	5	2.71e-148	1.50326	0.584	0.274	1.65e-143
777	TraesCS2B02G483000	5	1.09e-98	1.07952	0.598	0.313	6.61e-94
778	TraesCS1D02G034800	5	2.59e-97	0.538666	0.997	0.881	1.57e-92
779	TraesCS1D02G027300	5	7.91e-87	0.584419	0.864	0.569	4.81e-82
780	TraesCS4A02G345900	5	1.17e-86	1.21304	0.384	0.166	7.14e-82
781	TraesCS1A02G000400	5	2.15e-79	0.279014	1	0.992	1.31e-74
782	TraesCS1A02G000900	5	8.41e-69	0.264474	1	0.989	5.11e-64
783	TraesCS2A02G461300	5	9.18e-68	0.981434	0.509	0.286	5.58e-63
784	TraesCS1A02G001400	5	6.18e-66	0.282156	1	0.987	3.76e-61
785	TraesCS2B02G483100	5	1.46e-65	1.18133	0.299	0.122	8.88e-61
786	TraesCS1A02G041400	5	7.45e-64	0.376764	0.851	0.558	4.53e-59
787	TraesCS5B02G088200	5	3.91e-61	0.785348	0.679	0.491	2.38e-56
788	TraesCS1D02G027400	5	3.87e-60	0.348941	0.86	0.585	2.35e-55
789	TraesCS1B02G042200	5	1.58e-57	0.354784	0.907	0.65	9.6e-53
790	TraesCS1A02G000300	5	4.16e-49	0.251284	0.997	0.971	2.53e-44
791	TraesCS6B02G117900	5	8.68e-49	0.259543	0.996	0.973	5.28e-44
792	TraesCS1B02G034000	5	1.59e-44	0.344191	0.733	0.477	9.7e-40
793	TraesCS1B02G033800	5	4.03e-36	0.538468	0.489	0.306	2.45e-31
794	TraesCS1A02G001000	5	1.26e-32	0.313196	0.783	0.697	7.69e-28
795	TraesCS5D02G020900	5	9.76e-29	0.678816	0.359	0.239	5.94e-24
796	TraesCS5A02G015000	5	3.6e-23	0.589911	0.369	0.265	2.19e-18
797	TraesCS7D02G119400	5	3.06e-20	0.277325	0.61	0.534	1.86e-15
798	TraesCS1B02G382700	5	6.63e-16	0.529314	0.271	0.189	4.03e-11
799	TraesCS4A02G245000	5	2.93e-12	0.300214	0.271	0.198	1.78e-07
800	TraesCS7D02G119300	5	4.45e-12	0.298419	0.3	0.229	2.7e-07
801	TraesCS7D02G119100	5	1.68e-11	0.263713	0.454	0.395	1.02e-06
802	TraesCS1D02G420600	5	1.91e-11	0.319012	0.467	0.411	1.16e-06
803	TraesCS2B02G113800	5	4.4e-09	0.402993	0.34	0.293	0.000267688
804	TraesCS4B02G310900	5	5.78e-09	0.45826	0.286	0.232	0.00035138
805	TraesCS5D02G033400	5	8.13e-08	0.251785	0.281	0.231	0.00494446
806	TraesCS1B02G338800	5	3.86e-06	0.37748	0.289	0.249	0.234802
807	TraesCS1A02G001600	5	4.08e-06	0.251565	0.281	0.24	0.248396
808	TraesCS1A02G365200	5	6.98e-06	0.406315	0.295	0.262	0.424353
809	TraesCS1A02G413000	5	3.81e-05	0.255779	0.355	0.327	1
810	TraesCS6B02G093100	5	0.000136765	0.289553	0.253	0.221	1
811	TraesCS5A02G316600	6	1.17e-192	1.79298	0.356	0.071	7.11e-188
812	TraesCS5D02G322900	6	1.33e-156	1.70786	0.372	0.093	8.12e-152
813	TraesCS1A02G258500	6	2.79e-107	1.2375	0.29	0.075	1.7e-102
814	TraesCS5B02G087700	6	7.46e-84	0.906276	0.618	0.319	4.54e-79
815	TraesCS5D02G268000	6	1.86e-83	0.804784	0.803	0.511	1.13e-78
816	TraesCS2B02G250900	6	1.62e-78	1.05227	0.395	0.159	9.88e-74
817	TraesCS1D02G257800	6	3.06e-77	0.960637	0.258	0.075	1.86e-72
818	TraesCS5B02G258900	6	1.64e-72	0.706479	0.759	0.457	9.95e-68
819	TraesCS5B02G418100	6	2.73e-64	0.627054	0.831	0.577	1.66e-59
820	TraesCS7B02G181800	6	3.16e-64	0.755229	0.581	0.312	1.92e-59
821	TraesCS7A02G286200	6	1.4e-63	0.805574	0.479	0.235	8.52e-59
822	TraesCS7D02G397700	6	2.52e-61	0.759876	0.529	0.276	1.53e-56
823	TraesCS7D02G411600	6	8.22e-61	0.646653	0.779	0.523	5e-56
824	TraesCS5A02G260600	6	2.83e-59	0.681375	0.7	0.433	1.72e-54
825	TraesCS2A02G403100	6	1.72e-54	0.770526	0.335	0.142	1.05e-49
826	TraesCS7A02G404300	6	4.65e-52	0.69095	0.509	0.276	2.83e-47
827	TraesCS5D02G492900	6	1.45e-50	0.564498	0.742	0.492	8.83e-46
828	TraesCS3A02G344700	6	4.33e-48	0.827756	0.337	0.15	2.64e-43
829	TraesCS7B02G319200	6	6.83e-48	0.562997	0.764	0.516	4.16e-43
830	TraesCS7D02G290800	6	1.24e-46	0.63277	0.461	0.243	7.52e-42
831	TraesCS1B02G329600	6	3.43e-46	0.697242	0.325	0.146	2.09e-41
832	TraesCS7B02G303900	6	4.14e-45	0.711643	0.324	0.148	2.52e-40
833	TraesCS6D02G232600	6	4.4e-44	0.629028	0.429	0.22	2.68e-39
834	TraesCS7A02G419100	6	6.29e-42	0.498804	0.666	0.431	3.83e-37
835	TraesCS4B02G037300	6	1.65e-41	0.668903	0.365	0.18	1e-36
836	TraesCS1D02G101600	6	2.22e-40	0.505133	0.756	0.534	1.35e-35
837	TraesCS2D02G541400	6	5.54e-39	0.700182	0.385	0.201	3.37e-34
838	TraesCS5D02G423300	6	6.24e-39	0.55257	0.617	0.396	3.8e-34
839	TraesCS7D02G289200	6	5.18e-38	0.590138	0.393	0.208	3.15e-33
840	TraesCS7A02G291300	6	2.5e-37	0.541174	0.4	0.216	1.52e-32
841	TraesCS2B02G570100	6	4.57e-37	0.597988	0.481	0.282	2.78e-32
842	TraesCS6B02G274600	6	3.16e-36	0.559723	0.427	0.236	1.92e-31
843	TraesCS5B02G492500	6	4.53e-35	0.42729	0.744	0.517	2.75e-30
844	TraesCS2D02G128300	6	1.57e-34	0.53482	0.479	0.281	9.53e-30
845	TraesCS2A02G263300	6	3.43e-33	0.445404	0.568	0.353	2.09e-28
846	TraesCS6A02G250800	6	2.51e-32	0.596725	0.292	0.143	1.53e-27
847	TraesCS7B02G183600	6	4.71e-32	0.544374	0.426	0.245	2.86e-27
848	TraesCS1A02G317200	6	1.22e-30	0.556185	0.291	0.146	7.44e-26
849	TraesCS2A02G170800	6	3.89e-30	0.352731	0.703	0.48	2.36e-25
850	TraesCS1D02G262500	6	6.89e-30	0.390174	0.516	0.314	4.19e-25
851	TraesCS7D02G306600	6	8.02e-30	0.448162	0.494	0.306	4.88e-25
852	TraesCS1A02G092900	6	1.06e-29	0.409996	0.628	0.416	6.46e-25
853	TraesCS1B02G120600	6	1.54e-29	0.428874	0.577	0.379	9.38e-25
854	TraesCS1A02G350200	6	2.04e-29	0.336585	0.888	0.686	1.24e-24
855	TraesCS5A02G168100	6	1.53e-28	0.519552	0.365	0.205	9.29e-24
856	TraesCS2B02G147700	6	3.2e-28	0.455272	0.485	0.302	1.95e-23
857	TraesCS5A02G415400	6	1.53e-27	0.438354	0.678	0.486	9.28e-23
858	TraesCS6A02G000300	6	3.51e-27	0.428555	0.513	0.323	2.13e-22
859	TraesCS2D02G260700	6	8.04e-26	0.389708	0.545	0.356	4.89e-21
860	TraesCS2A02G539800	6	2.94e-25	0.489857	0.265	0.139	1.79e-20
861	TraesCS3A02G530400	6	2.38e-24	0.327204	0.663	0.47	1.45e-19
862	TraesCS3A02G247600	6	4.16e-24	0.37986	0.442	0.276	2.53e-19
863	TraesCS2B02G278800	6	1.33e-23	0.400069	0.417	0.256	8.09e-19
864	TraesCS1B02G274700	6	1.52e-23	0.387995	0.401	0.243	9.26e-19
865	TraesCS1D02G353100	6	2.1e-23	0.319955	0.821	0.627	1.28e-18
866	TraesCS1B02G364500	6	4.44e-23	0.322123	0.854	0.661	2.7e-18
867	TraesCS2A02G355400	6	4.99e-23	0.549408	0.325	0.191	3.04e-18
868	TraesCS1A02G112500	6	8.02e-23	0.388824	0.622	0.441	4.88e-18
869	TraesCS3B02G456100	6	1.48e-22	0.429305	0.381	0.232	9e-18
870	TraesCS3D02G140800	6	3.34e-22	0.38154	0.546	0.373	2.03e-17
871	TraesCS7B02G209900	6	5.15e-22	0.373794	0.453	0.294	3.13e-17
872	TraesCS2D02G230000	6	1.28e-21	0.473597	0.265	0.146	7.78e-17
873	TraesCS5A02G439100	6	1.58e-21	0.443291	0.317	0.185	9.59e-17
874	TraesCS2A02G125200	6	1.91e-21	0.345935	0.556	0.378	1.16e-16
875	TraesCS7D02G412200	6	3.06e-21	0.371349	0.468	0.31	1.86e-16
876	TraesCS5A02G479300	6	4.94e-21	0.334804	0.56	0.387	3e-16
877	TraesCS1B02G132700	6	2.47e-20	0.30291	0.626	0.457	1.5e-15
878	TraesCS3B02G271800	6	2.59e-20	0.309239	0.559	0.389	1.57e-15
879	TraesCS7D02G443900	6	1.44e-19	0.268404	0.548	0.37	8.75e-15
880	TraesCS3B02G158400	6	2.08e-19	0.352544	0.45	0.298	1.27e-14
881	TraesCS7A02G262400	6	9.2e-19	0.408127	0.339	0.209	5.6e-14
882	TraesCS5A02G082800	6	2.61e-18	0.319175	0.428	0.279	1.59e-13
883	TraesCS1D02G165400	6	2.96e-18	0.346765	0.266	0.152	1.8e-13
884	TraesCS2D02G178300	6	4.46e-18	0.295531	0.465	0.313	2.72e-13
885	TraesCS2D02G080800	6	3.31e-17	0.370578	0.394	0.258	2.01e-12
886	TraesCS1B02G174800	6	4.78e-17	0.317177	0.514	0.359	2.9e-12
887	TraesCS3A02G342500	6	5.4e-17	0.366084	0.284	0.172	3.28e-12
888	TraesCS7D02G515600	6	1.04e-16	0.281229	0.405	0.267	6.3e-12
889	TraesCS5B02G088900	6	1.17e-16	0.251477	0.553	0.4	7.15e-12
890	TraesCS5A02G153300	6	1.21e-16	0.326601	0.339	0.214	7.38e-12
891	TraesCS7B02G063400	6	1.45e-16	0.371849	0.317	0.199	8.84e-12
892	TraesCS7A02G419400	6	2.34e-16	0.405863	0.254	0.152	1.43e-11
893	TraesCS4A02G261000	6	2.52e-16	0.301803	0.263	0.155	1.53e-11
894	TraesCS6B02G004300	6	2.73e-16	0.302018	0.291	0.175	1.66e-11
895	TraesCS6D02G317700	6	3.21e-16	0.351924	0.32	0.202	1.95e-11
896	TraesCS5D02G095400	6	3.84e-16	0.275428	0.461	0.314	2.33e-11
897	TraesCS7D02G159800	6	5.55e-16	0.272119	0.405	0.27	3.38e-11
898	TraesCS5D02G158600	6	7.94e-16	0.28731	0.256	0.151	4.83e-11
899	TraesCS5A02G066100	6	8.67e-16	0.284096	0.384	0.252	5.27e-11
900	TraesCS7B02G213300	6	1.59e-15	0.354753	0.343	0.225	9.68e-11
901	TraesCS5B02G152500	6	1.91e-15	0.358885	0.322	0.208	1.16e-10
902	TraesCS1B02G273100	6	2e-15	0.317958	0.4	0.266	1.22e-10
903	TraesCS3B02G217300	6	2.21e-15	0.28181	0.298	0.184	1.34e-10
904	TraesCS4A02G401100	6	2.79e-15	0.367945	0.258	0.156	1.7e-10
905	TraesCS7B02G159000	6	2.83e-15	0.367484	0.295	0.186	1.72e-10
906	TraesCS7D02G096300	6	5e-15	0.357997	0.266	0.164	3.04e-10
907	TraesCS7D02G260500	6	5.21e-15	0.297297	0.311	0.196	3.17e-10
908	TraesCS7B02G266300	6	5.41e-15	0.319945	0.316	0.201	3.29e-10
909	TraesCS4B02G260600	6	9.38e-15	0.254311	0.487	0.339	5.7e-10
910	TraesCS6B02G367800	6	1.14e-14	0.344109	0.268	0.165	6.95e-10
911	TraesCS2B02G446200	6	1.51e-14	0.253953	0.25	0.149	9.17e-10
912	TraesCS2B02G196100	6	3.29e-14	0.281175	0.346	0.226	2e-09
913	TraesCS2A02G169800	6	5.87e-14	0.279883	0.3	0.193	3.57e-09
914	TraesCS7D02G436100	6	7.58e-14	0.272441	0.428	0.301	4.61e-09
915	TraesCS7A02G410000	6	7.94e-14	0.295531	0.327	0.216	4.83e-09
916	TraesCS7D02G360200	6	1.47e-13	0.273754	0.329	0.217	8.93e-09
917	TraesCS5B02G112800	6	1.68e-13	0.270883	0.274	0.172	1.02e-08
918	TraesCS5D02G446300	6	2.09e-13	0.345866	0.287	0.186	1.27e-08
919	TraesCS6A02G109900	6	3.15e-13	0.261011	0.374	0.258	1.92e-08
920	TraesCS5B02G159400	6	3.27e-13	0.310831	0.314	0.206	1.99e-08
921	TraesCS5D02G167000	6	1.3e-12	0.292235	0.253	0.159	7.94e-08
922	TraesCS7D02G403200	6	1.65e-12	0.292868	0.262	0.167	1e-07
923	TraesCS2D02G352900	6	2.18e-12	0.33515	0.324	0.22	1.33e-07
924	TraesCS6A02G407700	6	8.34e-12	0.358307	0.262	0.172	5.07e-07
925	TraesCS5A02G279400	6	8.57e-10	0.268815	0.271	0.184	5.21e-05
926	TraesCS2B02G483100	7	0	2.4525	0.653	0.1	0
927	TraesCS1D02G411300	7	0	1.96954	0.663	0.135	0
928	TraesCS1B02G042200	7	0	1.96388	1	0.652	0
929	TraesCS2B02G483000	7	0	1.89926	0.897	0.299	0
930	TraesCS1D02G027300	7	0	1.82382	0.999	0.569	0
931	TraesCS1D02G034800	7	0	1.79053	1	0.885	0
932	TraesCS1B02G033800	7	0	1.75109	0.881	0.28	0
933	TraesCS1A02G041400	7	0	1.71227	0.999	0.557	0
934	TraesCS1B02G034000	7	0	1.67702	0.998	0.465	0
935	TraesCS1D02G027400	7	9.36e-308	1.66501	1	0.583	5.69e-303
936	TraesCS2A02G461300	7	3.38e-269	2.02171	0.789	0.271	2.06e-264
937	TraesCS1B02G432700	7	4.71e-264	1.76649	0.562	0.117	2.87e-259
938	TraesCS5A02G165400	7	1.42e-258	1.83022	0.501	0.095	8.64e-254
939	TraesCS4A02G345900	7	3.45e-254	1.68835	0.635	0.154	2.1e-249
940	TraesCS2D02G253200	7	2.09e-253	1.8154	0.593	0.139	1.27e-248
941	TraesCS2B02G272300	7	5.2e-231	1.63853	0.6	0.15	3.16e-226
942	TraesCS3B02G523500	7	3.17e-229	1.71812	0.672	0.2	1.93e-224
943	TraesCS1A02G403300	7	4.63e-223	1.65214	0.467	0.095	2.82e-218
944	TraesCS5B02G353200	7	1.52e-218	1.63074	0.493	0.107	9.22e-214
945	TraesCS2A02G252600	7	4.8e-216	1.62578	0.576	0.148	2.92e-211
946	TraesCS3B02G344200	7	5.62e-207	1.60705	0.525	0.127	3.42e-202
947	TraesCS4D02G109500	7	4.67e-203	1.53675	0.389	0.07	2.84e-198
948	TraesCS2D02G461400	7	2.05e-202	1.50105	0.417	0.079	1.25e-197
949	TraesCS3D02G309400	7	1.37e-194	1.57011	0.496	0.119	8.35e-190
950	TraesCS6B02G390600	7	2.33e-194	1.65376	0.465	0.106	1.42e-189
951	TraesCS1D02G412300	7	3.55e-186	1.53724	0.372	0.069	2.16e-181
952	TraesCS5A02G350600	7	3.33e-183	1.51425	0.414	0.088	2.02e-178
953	TraesCS2B02G130300	7	2.2e-181	1.54208	0.487	0.123	1.34e-176
954	TraesCS3A02G321900	7	1.93e-178	1.48047	0.45	0.105	1.18e-173
955	TraesCS2D02G112000	7	3.16e-178	1.51048	0.504	0.132	1.92e-173
956	TraesCS2B02G240000	7	1.88e-174	1.44022	0.486	0.124	1.14e-169
957	TraesCS5B02G162800	7	1.87e-172	1.43662	0.286	0.044	1.14e-167
958	TraesCS6A02G358100	7	4.41e-171	1.52526	0.399	0.087	2.68e-166
959	TraesCS5B02G527100	7	1.57e-166	1.52339	0.443	0.11	9.54e-162
960	TraesCS2A02G114400	7	6.4e-158	1.39965	0.389	0.087	3.89e-153
961	TraesCS7D02G000300	7	1.51e-157	1.44933	0.441	0.11	9.21e-153
962	TraesCS5D02G357600	7	4.13e-156	1.41099	0.375	0.082	2.51e-151
963	TraesCS5D02G169900	7	6.7e-156	1.38618	0.3	0.054	4.08e-151
964	TraesCS2A02G461200	7	2.05e-149	1.28348	0.395	0.093	1.25e-144
965	TraesCS1D02G428200	7	2.33e-144	1.24341	0.256	0.041	1.41e-139
966	TraesCS2A02G111300	7	1.14e-143	1.35116	0.373	0.088	6.95e-139
967	TraesCS2D02G583200	7	2.2e-142	1.18134	0.255	0.041	1.34e-137
968	TraesCS2D02G220800	7	6.86e-141	1.36244	0.436	0.118	4.17e-136
969	TraesCS5B02G466700	7	8.26e-140	1.37434	0.339	0.076	5.03e-135
970	TraesCS4A02G499500	7	2.95e-138	1.37715	0.418	0.111	1.8e-133
971	TraesCS4B02G112000	7	4.24e-133	1.15767	0.322	0.07	2.58e-128
972	TraesCS7B02G226100	7	7.65e-133	1.34791	0.382	0.097	4.65e-128
973	TraesCS2D02G320900	7	6.89e-131	1.28602	0.312	0.068	4.19e-126
974	TraesCS7A02G325400	7	1.5e-130	1.43078	0.376	0.097	9.14e-126
975	TraesCS2B02G340300	7	6.48e-129	1.27835	0.321	0.072	3.94e-124
976	TraesCS5A02G322500	7	6.18e-126	1.29071	0.333	0.078	3.76e-121
977	TraesCS2D02G294300	7	3.52e-125	1.32316	0.31	0.069	2.14e-120
978	TraesCS6A02G086300	7	1.16e-123	1.23814	0.365	0.094	7.05e-119
979	TraesCS2A02G215000	7	1.25e-123	1.22988	0.373	0.098	7.58e-119
980	TraesCS2D02G255100	7	7.45e-122	1.26185	0.345	0.086	4.53e-117
981	TraesCS4B02G089500	7	1.64e-121	1.20199	0.268	0.053	9.95e-117
982	TraesCS2B02G233400	7	1.42e-118	1.17099	0.282	0.06	8.65e-114
983	TraesCS2A02G247300	7	2.52e-117	1.30363	0.405	0.119	1.53e-112
984	TraesCS4B02G014300	7	3.41e-117	1.22892	0.36	0.094	2.07e-112
985	TraesCS6B02G115900	7	1.68e-115	1.24334	0.359	0.095	1.02e-110
986	TraesCS5A02G262500	7	6.02e-114	0.798836	0.759	0.329	3.66e-109
987	TraesCS3B02G219700	7	9.09e-114	1.26002	0.276	0.06	5.53e-109
988	TraesCS7D02G322000	7	2.62e-111	1.32095	0.34	0.091	1.59e-106
989	TraesCS1B02G276200	7	2.06e-110	1.15174	0.28	0.06	1.25e-105
990	TraesCS1D02G327200	7	8.86e-110	1.16987	0.358	0.098	5.39e-105
991	TraesCS1D02G027900	7	2.75e-102	1.2218	0.267	0.061	1.67e-97
992	TraesCS3D02G415300	7	5.23e-102	1.19916	0.348	0.099	3.18e-97
993	TraesCS5A02G482800	7	3.43e-101	1.17379	0.253	0.057	2.09e-96
994	TraesCS1D02G022000	7	2.76e-100	1.17622	0.372	0.113	1.68e-95
995	TraesCS1D02G400100	7	3.89e-100	1.13879	0.251	0.056	2.37e-95
996	TraesCS5B02G162600	7	5.85e-100	1.14907	0.258	0.058	3.56e-95
997	TraesCS3D02G194300	7	9.11e-99	1.12873	0.276	0.067	5.54e-94
998	TraesCS1A02G041300	7	1.18e-98	1.32264	0.255	0.058	7.15e-94
999	TraesCS4B02G184400	7	4.62e-97	1.14272	0.298	0.078	2.81e-92
1000	TraesCS7A02G000400	7	1.64e-96	1.10262	0.3	0.079	1e-91
1001	TraesCS5A02G445500	7	1.2e-95	1.12322	0.306	0.083	7.27e-91
1002	TraesCS5A02G437100	7	1.24e-95	1.05469	0.306	0.082	7.56e-91
1003	TraesCS4A02G120600	7	3.07e-95	1.11238	0.292	0.076	1.87e-90
1004	TraesCS2B02G270300	7	4.12e-95	1.12561	0.347	0.104	2.51e-90
1005	TraesCS5D02G526300	7	6.38e-93	1.0502	0.438	0.156	3.88e-88
1006	TraesCS5D02G010200	7	7.64e-93	1.15497	0.281	0.074	4.65e-88
1007	TraesCS5B02G496000	7	8.33e-91	1.10762	0.265	0.067	5.07e-86
1008	TraesCS1B02G404500	7	1.67e-89	1.08935	0.333	0.1	1.01e-84
1009	TraesCS3B02G186500	7	2.67e-89	1.11114	0.325	0.097	1.63e-84
1010	TraesCS4A02G206400	7	2.06e-84	1.08542	0.251	0.064	1.26e-79
1011	TraesCS4D02G185400	7	3.77e-84	1.0063	0.258	0.067	2.3e-79
1012	TraesCS1B02G033900	7	1.45e-82	0.994922	0.417	0.149	8.82e-78
1013	TraesCS4B02G158900	7	7.7e-81	1.02909	0.28	0.079	4.68e-76
1014	TraesCS1D02G071400	7	6.2e-79	0.975624	0.412	0.154	3.77e-74
1015	TraesCS7D02G255400	7	2.74e-78	0.963224	0.301	0.092	1.66e-73
1016	TraesCS3B02G187700	7	3.29e-69	0.919952	0.391	0.154	2e-64
1017	TraesCS2D02G248400	7	4.24e-69	0.967614	0.288	0.093	2.58e-64
1018	TraesCS6A02G354500	7	3.13e-65	1.00195	0.262	0.083	1.9e-60
1019	TraesCS5D02G010000	7	8.68e-60	0.894138	0.318	0.12	5.28e-55
1020	TraesCS6B02G387500	7	1.02e-57	0.986334	0.27	0.094	6.19e-53
1021	TraesCS5D02G560000	7	6.12e-57	0.829647	0.291	0.105	3.73e-52
1022	TraesCS5B02G088200	7	9.35e-57	0.574904	0.804	0.487	5.69e-52
1023	TraesCS5D02G425200	7	1.07e-53	0.733118	0.552	0.293	6.52e-49
1024	TraesCS4A02G410800	7	2.01e-53	0.724857	0.491	0.241	1.22e-48
1025	TraesCS1D02G034700	7	1.02e-52	0.760436	0.4	0.178	6.19e-48
1026	TraesCS1B02G338800	7	4.46e-51	0.781066	0.469	0.236	2.71e-46
1027	TraesCS1A02G325600	7	4.55e-49	0.729793	0.378	0.167	2.77e-44
1028	TraesCS2A02G467100	7	1.21e-44	0.648722	0.415	0.2	7.38e-40
1029	TraesCS5D02G020900	7	3.26e-44	0.622424	0.465	0.235	1.98e-39
1030	TraesCS4B02G173700	7	6.45e-44	0.561749	0.715	0.452	3.93e-39
1031	TraesCS1D02G180000	7	1.08e-43	0.733581	0.352	0.159	6.59e-39
1032	TraesCS2D02G583100	7	2.36e-42	0.699096	0.421	0.212	1.44e-37
1033	TraesCS2B02G489900	7	3.02e-38	0.639942	0.282	0.121	1.84e-33
1034	TraesCS4D02G175900	7	2.22e-36	0.579244	0.511	0.295	1.35e-31
1035	TraesCS4A02G130800	7	2.88e-30	0.520061	0.499	0.294	1.75e-25
1036	TraesCS2B02G301600	7	2.93e-29	0.6406	0.252	0.118	1.78e-24
1037	TraesCS5A02G015000	7	3.24e-28	0.500932	0.447	0.262	1.97e-23
1038	TraesCS6A02G068900	7	5.18e-27	0.468657	0.547	0.345	3.15e-22
1039	TraesCS1A02G365200	7	1.98e-25	0.464158	0.425	0.253	1.21e-20
1040	TraesCS2D02G080000	7	1.38e-24	0.466012	0.447	0.272	8.38e-20
1041	TraesCS3D02G419200	7	3.4e-23	0.5207	0.25	0.125	2.07e-18
1042	TraesCS3D02G336300	7	1.75e-20	0.416828	0.399	0.244	1.07e-15
1043	TraesCS7A02G369700	7	3.13e-20	0.487753	0.295	0.166	1.9e-15
1044	TraesCS2B02G096200	7	2.88e-18	0.337706	0.441	0.28	1.75e-13
1045	TraesCS1D02G353100	7	1.15e-17	0.29543	0.803	0.631	7.01e-13
1046	TraesCS4B02G310900	7	3.59e-17	0.358547	0.364	0.228	2.19e-12
1047	TraesCS3B02G374500	7	1.54e-16	0.38272	0.341	0.211	9.34e-12
1048	TraesCS2A02G082100	7	2.78e-16	0.337383	0.36	0.226	1.69e-11
1049	TraesCS1D02G370700	7	1.46e-14	0.384315	0.286	0.174	8.88e-10
1050	TraesCS7D02G136800	7	4.66e-14	0.263689	0.421	0.286	2.84e-09
1051	TraesCS2D02G493500	7	1.41e-12	0.322492	0.292	0.187	8.55e-08
1052	TraesCS7B02G103600	7	8.89e-12	0.25154	0.456	0.329	5.41e-07
1053	TraesCS1D02G153900	7	1.28e-11	0.283014	0.3	0.196	7.77e-07
1054	TraesCS7D02G353600	7	6.22e-11	0.331449	0.274	0.179	3.78e-06
1055	TraesCS2D02G352900	7	8.12e-10	0.270954	0.317	0.222	4.94e-05
1056	TraesCS2B02G278800	7	2.17e-09	0.269989	0.365	0.262	0.000132183
1057	TraesCS6A02G101800	7	3.77e-09	0.290092	0.256	0.171	0.000229601
1058	TraesCS5A02G066100	7	4.7e-08	0.262935	0.346	0.257	0.00285684
1059	TraesCS1A02G000400	8	3.04e-93	0.814559	0.89	1	1.85e-88
1060	TraesCS1A02G000900	8	2.6e-89	0.880135	0.871	0.999	1.58e-84
1061	TraesCS5A02G555500	8	3.6e-63	0.602836	0.916	1	2.19e-58
1062	TraesCS1A02G001400	8	6.4e-61	0.787339	0.852	0.998	3.89e-56
1063	TraesCS1B02G240000	8	2.44e-54	0.295619	0.168	0.583	1.49e-49
1064	TraesCS7A02G145700	8	1.72e-51	0.410469	0.177	0.594	1.05e-46
1065	TraesCS1A02G001100	8	4.13e-51	0.627607	0.868	1	2.52e-46
1066	TraesCS7D02G147000	8	3.69e-47	0.27317	0.209	0.638	2.25e-42
1067	TraesCS2D02G111100	8	4.28e-43	0.272242	0.111	0.426	2.6e-38
1068	TraesCS6B02G117900	8	1.6e-42	0.821581	0.762	0.99	9.74e-38
1069	TraesCS6B02G393300	8	3.84e-41	0.435436	0.124	0.44	2.34e-36
1070	TraesCS3B02G388800	8	4.31e-41	0.297646	0.096	0.388	2.62e-36
1071	TraesCS7A02G552400	8	5.3e-40	0.29656	0.239	0.655	3.22e-35
1072	TraesCS2D02G277700	8	8.7e-39	0.271803	0.114	0.411	5.29e-34
1073	TraesCS3D02G099000	8	2.02e-38	0.355882	0.129	0.437	1.23e-33
1074	TraesCS3A02G085600	8	9.8e-38	0.355635	0.076	0.334	5.96e-33
1075	TraesCS1A02G038100	8	1.36e-37	0.260743	0.182	0.531	8.26e-33
1076	TraesCS3A02G263900	8	5.13e-36	0.311845	0.076	0.326	3.12e-31
1077	TraesCS1A02G217200	8	2.26e-35	0.260133	0.092	0.353	1.37e-30
1078	TraesCS1D02G039900	8	4.9e-35	0.329706	0.156	0.47	2.98e-30
1079	TraesCS5D02G354700	8	7.67e-34	0.320544	0.135	0.423	4.66e-29
1080	TraesCS5A02G105800	8	2.35e-33	0.413045	0.101	0.359	1.43e-28
1081	TraesCS5B02G107700	8	8.08e-33	0.307429	0.092	0.341	4.91e-28
1082	TraesCS1A02G201300	8	1.23e-32	0.292358	0.082	0.32	7.49e-28
1083	TraesCS1B02G245000	8	2.89e-32	0.276572	0.158	0.458	1.76e-27
1084	TraesCS5A02G208000	8	5.41e-32	0.299929	0.069	0.295	3.29e-27
1085	TraesCS3B02G405000	8	7.3e-32	0.287208	0.065	0.286	4.44e-27
1086	TraesCS1D02G219000	8	4.86e-31	0.560929	0.117	0.378	2.95e-26
1087	TraesCS3A02G134000	8	1.35e-30	0.369031	0.103	0.35	8.19e-26
1088	TraesCS3A02G247600	8	2.85e-30	0.313525	0.08	0.306	1.73e-25
1089	TraesCS5D02G020100	8	2.94e-30	0.272332	0.054	0.258	1.79e-25
1090	TraesCS1A02G147000	8	1.25e-29	0.331306	0.082	0.305	7.63e-25
1091	TraesCS6B02G256900	8	1.5e-29	0.292113	0.069	0.282	9.13e-25
1092	TraesCS5D02G442100	8	1.67e-29	0.378541	0.075	0.292	1.02e-24
1093	TraesCS5D02G354100	8	9.79e-29	0.301244	0.107	0.348	5.95e-24
1094	TraesCS2A02G425900	8	1.13e-28	0.251075	0.094	0.323	6.89e-24
1095	TraesCS7D02G246600	8	3.75e-28	0.306652	0.09	0.312	2.28e-23
1096	TraesCS1B02G045700	8	1.44e-27	0.263034	0.06	0.255	8.74e-23
1097	TraesCS6D02G235400	8	2.01e-27	0.287521	0.058	0.251	1.22e-22
1098	TraesCS1D02G204700	8	4.79e-27	0.277087	0.073	0.277	2.91e-22
1099	TraesCS6D02G209400	8	4.9e-27	0.334303	0.087	0.301	2.98e-22
1100	TraesCS5B02G287900	8	2.48e-26	0.272778	0.064	0.256	1.51e-21
1101	TraesCS2B02G461800	8	3.49e-26	0.338702	0.072	0.269	2.12e-21
1102	TraesCS1B02G380200	8	8.05e-26	0.398659	0.096	0.312	4.9e-21
1103	TraesCS3B02G154600	8	9.99e-26	0.349731	0.069	0.262	6.08e-21
1104	TraesCS5D02G020900	8	6.51e-25	0.31706	0.073	0.265	3.96e-20
1105	TraesCS1A02G229000	8	6.6e-25	0.426959	0.09	0.295	4.01e-20
1106	TraesCS3A02G102500	8	1.13e-24	0.267312	0.073	0.264	6.88e-20
1107	TraesCS5D02G308500	8	1.37e-24	0.286941	0.073	0.263	8.31e-20
1108	TraesCS1A02G000200	8	2.7e-24	0.745494	0.736	0.989	1.64e-19
1109	TraesCS2D02G379700	8	4.75e-23	0.536145	0.075	0.258	2.89e-18
1110	TraesCS1A02G000300	8	1.44e-20	0.687273	0.739	0.991	8.74e-16
1111	TraesCS7D02G119100	8	4.35e-20	0.686743	0.171	0.418	2.65e-15
1112	TraesCS1A02G001600	8	2.62e-19	0.477593	0.086	0.256	1.59e-14
1113	TraesCS7D02G119400	8	6.35e-16	0.815871	0.26	0.563	3.86e-11
1114	TraesCS1B02G087000	8	3.65e-13	0.6924	0.16	0.348	2.22e-08
1115	TraesCS1A02G001000	8	0.000721906	0.932174	0.401	0.728	1
1116	TraesCS6B02G078200	9	7.03e-103	1.07114	0.902	0.675	4.28e-98
1117	TraesCS5B02G349900	9	8.45e-85	1.05883	0.812	0.552	5.14e-80
1118	TraesCS1B02G049100	9	3.81e-76	1.01151	0.811	0.541	2.32e-71
1119	TraesCS6A02G055200	9	7.74e-76	1.0628	0.774	0.517	4.71e-71
1120	TraesCS1A02G360200	9	2.79e-68	1.07911	0.722	0.462	1.7e-63
1121	TraesCS5D02G354200	9	2.7e-66	1.06942	0.738	0.499	1.64e-61
1122	TraesCS3D02G099000	9	9.67e-66	1.0928	0.661	0.402	5.88e-61
1123	TraesCS5B02G349100	9	8.36e-63	1.01697	0.681	0.443	5.08e-58
1124	TraesCS1B02G378400	9	2.37e-60	1.02039	0.713	0.478	1.44e-55
1125	TraesCS1A02G038200	9	1.11e-59	1.11858	0.694	0.477	6.77e-55
1126	TraesCS1D02G366400	9	1.2e-58	1.10104	0.65	0.41	7.29e-54
1127	TraesCS5A02G348500	9	7.78e-58	1.04804	0.618	0.384	4.73e-53
1128	TraesCS5B02G356200	9	3.21e-57	0.956843	0.729	0.509	1.95e-52
1129	TraesCS1A02G038100	9	8.93e-57	0.910734	0.726	0.494	5.43e-52
1130	TraesCS6B02G049100	9	1.65e-56	1.08502	0.555	0.307	1e-51
1131	TraesCS1A02G361900	9	1.07e-54	1.18287	0.521	0.286	6.53e-50
1132	TraesCS5D02G354700	9	1.35e-53	1.06106	0.621	0.39	8.23e-49
1133	TraesCS1B02G245000	9	3.83e-53	0.988341	0.653	0.425	2.33e-48
1134	TraesCS1D02G261900	9	4.22e-53	1.07072	0.601	0.367	2.57e-48
1135	TraesCS6A02G059000	9	8.05e-53	0.983286	0.651	0.426	4.9e-48
1136	TraesCS1D02G364600	9	5.64e-50	1.08115	0.599	0.369	3.43e-45
1137	TraesCS3B02G167700	9	2.54e-49	1.0341	0.554	0.329	1.55e-44
1138	TraesCS6A02G055000	9	1.79e-48	1.00465	0.617	0.406	1.09e-43
1139	TraesCS1D02G364200	9	3.35e-48	1.16802	0.528	0.31	2.04e-43
1140	TraesCS1A02G360000	9	6.89e-48	1.06756	0.591	0.377	4.19e-43
1141	TraesCS5D02G360900	9	4.9e-47	1.02313	0.595	0.379	2.98e-42
1142	TraesCS4A02G260400	9	1.12e-46	1.01855	0.535	0.317	6.81e-42
1143	TraesCS6D02G046600	9	1.06e-45	1.10896	0.451	0.242	6.45e-41
1144	TraesCS5A02G347900	9	7.49e-45	0.930744	0.628	0.426	4.55e-40
1145	TraesCS1B02G297200	9	1.4e-44	0.908682	0.658	0.449	8.54e-40
1146	TraesCS1D02G364400	9	3.1e-44	1.13306	0.461	0.254	1.88e-39
1147	TraesCS7B02G394900	9	4.7e-44	0.977717	0.541	0.326	2.86e-39
1148	TraesCS1A02G261900	9	8.77e-43	1.05367	0.536	0.328	5.33e-38
1149	TraesCS3A02G134000	9	6.34e-42	0.988369	0.533	0.321	3.86e-37
1150	TraesCS1A02G361700	9	3.23e-40	1.09964	0.484	0.291	1.96e-35
1151	TraesCS3A02G377400	9	8.22e-40	0.97231	0.535	0.335	5e-35
1152	TraesCS1D02G286700	9	3.77e-38	0.941177	0.56	0.368	2.29e-33
1153	TraesCS5A02G443900	9	1.31e-36	0.830777	0.645	0.476	8e-32
1154	TraesCS4A02G100400	9	2e-36	1.04002	0.405	0.222	1.22e-31
1155	TraesCS1A02G388600	9	5.51e-36	1.07032	0.426	0.249	3.35e-31
1156	TraesCS1A02G359800	9	1.59e-35	1.02821	0.478	0.298	9.69e-31
1157	TraesCS1D02G039900	9	1.9e-34	0.823506	0.617	0.438	1.16e-29
1158	TraesCS5D02G451300	9	2.41e-34	0.7336	0.722	0.602	1.47e-29
1159	TraesCS1B02G386400	9	4.06e-34	1.07226	0.443	0.266	2.47e-29
1160	TraesCS1A02G367900	9	6.16e-34	0.983856	0.472	0.293	3.75e-29
1161	TraesCS5A02G348000	9	7.93e-34	0.952555	0.522	0.355	4.82e-29
1162	TraesCS1D02G366300	9	2.08e-33	0.924153	0.492	0.315	1.27e-28
1163	TraesCS6A02G063400	9	2.3e-33	1.05596	0.355	0.187	1.4e-28
1164	TraesCS4D02G274000	9	2.96e-33	1.0559	0.397	0.225	1.8e-28
1165	TraesCS6B02G078900	9	6.34e-33	0.998368	0.467	0.292	3.85e-28
1166	TraesCS3A02G102500	9	1.07e-32	1.06568	0.413	0.241	6.49e-28
1167	TraesCS6B02G079000	9	1.28e-32	0.868488	0.528	0.352	7.81e-28
1168	TraesCS7B02G017400	9	1.34e-32	1.07494	0.333	0.171	8.13e-28
1169	TraesCS5A02G051900	9	1.54e-32	0.98651	0.475	0.31	9.36e-28
1170	TraesCS1B02G378600	9	2.04e-32	0.954356	0.423	0.248	1.24e-27
1171	TraesCS1B02G380200	9	6.67e-32	0.941081	0.462	0.287	4.06e-27
1172	TraesCS1D02G373800	9	8.07e-32	1.01124	0.442	0.27	4.91e-27
1173	TraesCS6A02G061500	9	1.01e-31	0.909208	0.453	0.277	6.12e-27
1174	TraesCS1B02G357600	9	1.07e-31	0.981055	0.416	0.247	6.52e-27
1175	TraesCS6D02G326800	9	1.33e-31	0.968637	0.409	0.24	8.08e-27
1176	TraesCS6A02G040400	9	2e-31	1.00496	0.393	0.227	1.22e-26
1177	TraesCS1A02G363000	9	2.27e-31	1.08701	0.36	0.195	1.38e-26
1178	TraesCS3A02G354300	9	3.46e-31	0.884884	0.508	0.342	2.1e-26
1179	TraesCS4A02G057500	9	8.14e-31	1.02283	0.429	0.265	4.95e-26
1180	TraesCS6D02G082800	9	1.12e-30	0.962051	0.372	0.211	6.84e-26
1181	TraesCS6B02G081900	9	6.85e-30	1.03163	0.334	0.181	4.17e-25
1182	TraesCS1D02G368000	9	7.2e-30	1.06584	0.386	0.227	4.38e-25
1183	TraesCS1A02G229000	9	7.64e-30	0.907782	0.44	0.272	4.65e-25
1184	TraesCS1A02G287800	9	8.06e-30	0.903529	0.519	0.35	4.91e-25
1185	TraesCS3B02G410200	9	1.8e-29	1.04407	0.391	0.232	1.1e-24
1186	TraesCS5A02G353600	9	3.65e-29	0.924904	0.492	0.33	2.22e-24
1187	TraesCS6A02G034500	9	4.72e-29	0.974508	0.336	0.184	2.87e-24
1188	TraesCS6A02G155800	9	1.28e-28	1.02117	0.35	0.194	7.77e-24
1189	TraesCS1D02G396600	9	1.36e-28	0.999652	0.379	0.223	8.29e-24
1190	TraesCS7D02G432000	9	5.02e-28	0.916288	0.377	0.224	3.06e-23
1191	TraesCS6D02G046400	9	6.46e-28	0.958745	0.36	0.206	3.93e-23
1192	TraesCS6A02G086400	9	1.1e-27	0.920769	0.391	0.232	6.67e-23
1193	TraesCS7A02G491100	9	1.33e-27	1.11726	0.333	0.184	8.11e-23
1194	TraesCS6B02G049400	9	2.04e-27	0.977641	0.363	0.209	1.24e-22
1195	TraesCS5B02G448500	9	4.72e-27	0.714459	0.614	0.486	2.87e-22
1196	TraesCS1B02G375900	9	5.63e-27	0.902463	0.401	0.245	3.42e-22
1197	TraesCS1A02G287700	9	5.63e-27	0.935103	0.391	0.237	3.43e-22
1198	TraesCS6B02G081800	9	8.18e-27	0.970335	0.397	0.244	4.97e-22
1199	TraesCS3A02G075800	9	1.24e-26	0.973166	0.393	0.244	7.51e-22
1200	TraesCS1B02G378300	9	1.85e-26	0.938285	0.369	0.219	1.13e-21
1201	TraesCS6D02G107000	9	1.91e-26	0.988498	0.352	0.206	1.16e-21
1202	TraesCS7B02G016000	9	3.18e-26	0.943028	0.342	0.195	1.93e-21
1203	TraesCS6B02G048500	9	3.51e-26	0.937405	0.374	0.228	2.14e-21
1204	TraesCS6A02G062800	9	3.7e-26	0.894266	0.426	0.274	2.25e-21
1205	TraesCS6A02G099700	9	4.72e-26	0.967365	0.372	0.223	2.87e-21
1206	TraesCS4B02G204100	9	1.08e-25	0.906462	0.423	0.268	6.56e-21
1207	TraesCS6D02G040600	9	2.76e-25	0.977168	0.297	0.161	1.68e-20
1208	TraesCS6B02G082600	9	3.11e-25	0.857841	0.377	0.226	1.89e-20
1209	TraesCS6D02G040800	9	6.18e-25	0.982224	0.325	0.185	3.76e-20
1210	TraesCS3B02G089900	9	7.29e-25	0.89743	0.38	0.234	4.43e-20
1211	TraesCS7D02G116600	9	1.34e-24	1.01207	0.333	0.194	8.16e-20
1212	TraesCS3D02G150300	9	1.43e-24	0.986285	0.369	0.226	8.68e-20
1213	TraesCS6A02G117400	9	1.58e-24	1.00079	0.308	0.172	9.59e-20
1214	TraesCS6D02G145800	9	4.15e-24	0.911147	0.353	0.211	2.53e-19
1215	TraesCS6D02G241500	9	5.73e-24	0.936531	0.361	0.221	3.48e-19
1216	TraesCS1B02G048900	9	8.3e-24	0.831375	0.483	0.342	5.05e-19
1217	TraesCS2B02G186000	9	8.34e-24	0.856286	0.374	0.23	5.07e-19
1218	TraesCS6D02G063000	9	1.24e-23	0.872323	0.358	0.212	7.54e-19
1219	TraesCS7D02G477400	9	1.27e-23	0.86124	0.338	0.195	7.73e-19
1220	TraesCS1D02G366600	9	2.05e-23	1.0649	0.339	0.204	1.25e-18
1221	TraesCS6A02G034800	9	2.27e-23	0.907188	0.256	0.13	1.38e-18
1222	TraesCS7B02G016700	9	2.67e-23	0.892341	0.333	0.195	1.63e-18
1223	TraesCS3B02G114600	9	3.26e-23	0.954853	0.289	0.157	1.98e-18
1224	TraesCS5B02G349000	9	3.5e-23	0.92678	0.356	0.225	2.13e-18
1225	TraesCS1B02G376400	9	3.56e-23	1.00431	0.293	0.161	2.17e-18
1226	TraesCS2D02G395400	9	4.95e-23	0.885569	0.385	0.246	3.01e-18
1227	TraesCS5D02G308500	9	9.75e-23	0.79816	0.383	0.243	5.93e-18
1228	TraesCS3D02G075900	9	1.4e-22	0.836782	0.399	0.26	8.52e-18
1229	TraesCS6D02G063300	9	2.62e-22	0.91933	0.325	0.194	1.6e-17
1230	TraesCS1D02G039800	9	3.13e-22	0.796114	0.461	0.317	1.91e-17
1231	TraesCS7A02G119700	9	4.31e-22	0.90973	0.322	0.193	2.62e-17
1232	TraesCS6D02G040200	9	4.77e-22	0.930116	0.33	0.199	2.9e-17
1233	TraesCS3D02G340800	9	5.09e-22	0.850068	0.388	0.25	3.1e-17
1234	TraesCS7B02G394800	9	1.4e-21	0.914702	0.285	0.161	8.52e-17
1235	TraesCS6D02G106800	9	1.5e-21	0.972279	0.338	0.206	9.14e-17
1236	TraesCS6A02G034900	9	1.79e-21	0.900685	0.326	0.195	1.09e-16
1237	TraesCS2A02G312400	9	5.64e-21	0.908267	0.303	0.174	3.43e-16
1238	TraesCS3D02G150200	9	6.21e-21	0.969167	0.32	0.193	3.78e-16
1239	TraesCS4A02G030300	9	7.71e-21	0.8744	0.295	0.172	4.69e-16
1240	TraesCS7D02G115400	9	1.36e-20	0.953876	0.29	0.165	8.28e-16
1241	TraesCS1A02G368000	9	1.49e-20	0.80486	0.328	0.2	9.04e-16
1242	TraesCS6B02G079200	9	1.92e-20	0.940553	0.355	0.222	1.17e-15
1243	TraesCS7A02G103900	9	2.57e-20	0.910996	0.317	0.192	1.56e-15
1244	TraesCS5D02G354100	9	2.62e-20	0.723161	0.456	0.324	1.59e-15
1245	TraesCS1B02G378500	9	3.19e-20	0.964213	0.268	0.15	1.94e-15
1246	TraesCS5A02G299500	9	3.89e-20	0.913754	0.315	0.191	2.37e-15
1247	TraesCS1A02G262000	9	3.96e-20	0.864729	0.342	0.216	2.41e-15
1248	TraesCS7A02G102900	9	6.75e-20	0.96192	0.292	0.171	4.1e-15
1249	TraesCS7A02G490900	9	7.52e-20	0.937687	0.325	0.203	4.58e-15
1250	TraesCS6B02G376900	9	8.97e-20	0.992656	0.301	0.184	5.46e-15
1251	TraesCS6B02G048800	9	8.97e-20	0.926477	0.252	0.138	5.46e-15
1252	TraesCS4B02G054200	9	9.51e-20	0.702925	0.421	0.294	5.78e-15
1253	TraesCS7D02G116800	9	3.03e-19	0.870958	0.278	0.158	1.84e-14
1254	TraesCS1D02G290200	9	1.01e-18	0.915092	0.274	0.16	6.13e-14
1255	TraesCS3B02G378900	9	1.28e-18	0.882057	0.273	0.16	7.77e-14
1256	TraesCS1A02G201300	9	2.02e-18	0.709857	0.418	0.297	1.23e-13
1257	TraesCS6B02G443800	9	2.7e-18	0.819563	0.363	0.239	1.64e-13
1258	TraesCS5D02G252700	9	4.79e-18	0.792786	0.385	0.266	2.91e-13
1259	TraesCS7A02G119400	9	2.31e-17	0.903994	0.312	0.198	1.41e-12
1260	TraesCS1A02G132400	9	3.08e-17	0.72747	0.344	0.224	1.87e-12
1261	TraesCS6B02G288000	9	3.34e-17	0.850459	0.334	0.216	2.03e-12
1262	TraesCS1D02G286600	9	4.01e-17	0.878648	0.292	0.179	2.44e-12
1263	TraesCS5B02G243500	9	4.77e-17	0.82485	0.251	0.144	2.9e-12
1264	TraesCS1B02G376300	9	5.99e-17	0.772426	0.361	0.244	3.64e-12
1265	TraesCS6A02G055400	9	8.34e-17	0.793053	0.372	0.253	5.07e-12
1266	TraesCS7B02G408300	9	1.71e-16	0.865157	0.338	0.225	1.04e-11
1267	TraesCS1B02G376500	9	3.06e-16	0.809888	0.322	0.21	1.86e-11
1268	TraesCS1B02G386200	9	3.34e-16	0.809418	0.344	0.23	2.03e-11
1269	TraesCS1B02G300800	9	5.53e-16	0.815566	0.278	0.174	3.36e-11
1270	TraesCS4A02G067800	9	5.56e-16	0.806048	0.306	0.196	3.38e-11
1271	TraesCS1A02G295700	9	1.31e-15	0.819548	0.271	0.167	7.95e-11
1272	TraesCS3A02G133900	9	5.81e-15	0.937408	0.298	0.195	3.53e-10
1273	TraesCS6A02G086200	9	6.98e-15	0.710924	0.345	0.234	4.25e-10
1274	TraesCS1B02G154500	9	1.8e-14	0.829202	0.292	0.189	1.09e-09
1275	TraesCS1A02G361600	9	1.95e-14	0.828173	0.306	0.205	1.18e-09
1276	TraesCS1A02G295400	9	2.39e-14	0.760631	0.29	0.188	1.45e-09
1277	TraesCS7A02G491000	9	2.64e-14	0.861994	0.27	0.173	1.6e-09
1278	TraesCS7D02G538400	9	4.81e-14	0.554163	0.541	0.461	2.92e-09
1279	TraesCS6A02G063100	9	1.01e-13	0.775322	0.322	0.221	6.16e-09
1280	TraesCS3A02G102400	9	1.09e-13	0.754353	0.254	0.157	6.65e-09
1281	TraesCS7B02G017000	9	1.44e-13	0.900801	0.274	0.18	8.77e-09
1282	TraesCS2B02G329300	9	1.54e-13	0.732136	0.297	0.2	9.37e-09
1283	TraesCS1D02G373900	9	3.22e-13	0.845021	0.273	0.182	1.96e-08
1284	TraesCS1B02G376700	9	3.62e-13	0.725929	0.323	0.223	2.2e-08
1285	TraesCS1B02G378700	9	5.11e-13	0.69228	0.323	0.223	3.11e-08
1286	TraesCS6B02G404400	9	1.21e-12	0.724	0.263	0.172	7.36e-08
1287	TraesCS6B02G116000	9	1.51e-12	0.83643	0.251	0.161	9.16e-08
1288	TraesCS1D02G274300	9	1.54e-12	0.697724	0.314	0.22	9.34e-08
1289	TraesCS6A02G062600	9	2.51e-12	0.768432	0.254	0.163	1.53e-07
1290	TraesCS6B02G078400	9	3.95e-12	0.721896	0.282	0.19	2.4e-07
1291	TraesCS7A02G552400	9	5.42e-12	0.39509	0.674	0.625	3.3e-07
1292	TraesCS1D02G204700	9	9.86e-12	0.652259	0.347	0.258	6e-07
1293	TraesCS6D02G061700	9	2.94e-11	0.80157	0.309	0.222	1.79e-06
1294	TraesCS7B02G336800	9	3.79e-11	0.701321	0.254	0.169	2.31e-06
1295	TraesCS5B02G448200	9	1.52e-10	0.656849	0.336	0.254	9.27e-06
1296	TraesCS5A02G443800	9	7.33e-10	0.597351	0.361	0.283	4.46e-05
1297	TraesCS3D02G539300	9	9.86e-10	0.729009	0.279	0.205	6e-05
1298	TraesCS7D02G246600	9	2.41e-09	0.588518	0.372	0.292	0.000146378
1299	TraesCS3B02G610800	9	2.63e-08	0.670751	0.259	0.192	0.00159778
1300	TraesCS5D02G451200	9	4.18e-07	0.515087	0.341	0.283	0.0254004
1301	TraesCS5D02G211400	9	2.94e-06	0.592693	0.33	0.287	0.179079
1302	TraesCS5D02G115300	9	3.13e-06	0.531197	0.388	0.354	0.190107
1303	TraesCS6B02G425000	9	3.18e-05	0.394469	0.494	0.481	1
1304	TraesCS5B02G203600	9	4.48e-05	0.489819	0.375	0.342	1
1305	TraesCS5B02G107700	9	0.00581253	0.327739	0.336	0.323	1
1306	TraesCS1A02G420100	10	1.82e-278	1.65385	0.257	0.013	1.1e-273
1307	TraesCS6D02G066700	10	1.06e-117	1.55603	0.75	0.344	6.43e-113
1308	TraesCS2D02G224400	10	4.52e-96	1.47657	0.306	0.066	2.75e-91
1309	TraesCS6D02G042500	10	4.2e-95	1.42809	0.435	0.127	2.55e-90
1310	TraesCS5D02G392000	10	7.86e-87	1.26042	0.261	0.053	4.78e-82
1311	TraesCS5D02G094300	10	5.58e-75	1.13625	0.642	0.293	3.39e-70
1312	TraesCS5B02G088100	10	2.7e-73	1.12646	0.701	0.363	1.64e-68
1313	TraesCS2B02G244400	10	1.03e-71	1.18688	0.3	0.079	6.29e-67
1314	TraesCS6A02G068900	10	5.49e-60	1.00311	0.669	0.344	3.34e-55
1315	TraesCS4A02G130800	10	5.59e-56	0.987969	0.597	0.295	3.4e-51
1316	TraesCS5A02G077500	10	1.58e-48	0.994397	0.432	0.189	9.62e-44
1317	TraesCS6A02G407700	10	6.46e-48	0.981216	0.408	0.168	3.93e-43
1318	TraesCS1B02G329600	10	1.17e-40	0.959648	0.36	0.151	7.11e-36
1319	TraesCS4B02G173700	10	7.58e-32	0.599523	0.718	0.459	4.61e-27
1320	TraesCS1A02G317200	10	1.08e-29	0.757599	0.329	0.149	6.56e-25
1321	TraesCS2A02G327600	10	8.72e-28	0.812476	0.279	0.121	5.31e-23
1322	TraesCS7D02G159800	10	4.24e-26	0.614121	0.477	0.272	2.58e-21
1323	TraesCS5B02G087700	10	4.22e-24	0.547504	0.55	0.335	2.57e-19
1324	TraesCS7B02G063400	10	1.08e-23	0.611599	0.381	0.201	6.57e-19
1325	TraesCS7D02G353600	10	1.14e-22	0.614575	0.344	0.178	6.94e-18
1326	TraesCS5D02G268000	10	1.66e-22	0.520608	0.723	0.527	1.01e-17
1327	TraesCS6B02G148200	10	2.14e-22	0.555253	0.284	0.134	1.3e-17
1328	TraesCS2D02G507200	10	3.82e-22	0.563474	0.311	0.154	2.32e-17
1329	TraesCS7A02G158900	10	3.37e-21	0.696238	0.34	0.182	2.05e-16
1330	TraesCS7D02G436100	10	1.59e-19	0.567673	0.487	0.303	9.65e-15
1331	TraesCS2A02G355400	10	1.67e-19	0.611283	0.351	0.195	1.01e-14
1332	TraesCS7D02G411600	10	1.85e-19	0.468302	0.732	0.536	1.13e-14
1333	TraesCS1A02G365200	10	2.61e-19	0.580256	0.428	0.257	1.59e-14
1334	TraesCS4D02G198500	10	7.42e-19	0.634795	0.297	0.157	4.51e-14
1335	TraesCS4A02G169100	10	2.3e-18	0.384125	0.79	0.598	1.4e-13
1336	TraesCS4D02G175900	10	8.63e-18	0.516126	0.475	0.302	5.25e-13
1337	TraesCS7D02G061900	10	1.81e-17	0.334897	0.727	0.526	1.1e-12
1338	TraesCS5B02G258900	10	4.28e-17	0.44374	0.647	0.475	2.61e-12
1339	TraesCS5D02G492900	10	5.78e-17	0.355709	0.707	0.503	3.51e-12
1340	TraesCS5A02G168100	10	7.91e-17	0.453436	0.367	0.211	4.81e-12
1341	TraesCS3B02G169100	10	4.26e-16	0.464598	0.302	0.164	2.59e-11
1342	TraesCS5B02G112800	10	7.16e-16	0.511602	0.311	0.174	4.36e-11
1343	TraesCS1B02G273100	10	2.74e-15	0.413871	0.428	0.27	1.66e-10
1344	TraesCS7B02G258800	10	6.68e-15	0.526523	0.25	0.134	4.06e-10
1345	TraesCS7A02G404300	10	3.56e-14	0.445419	0.435	0.289	2.17e-09
1346	TraesCS2D02G352900	10	4.05e-14	0.396268	0.365	0.222	2.47e-09
1347	TraesCS4A02G106300	10	7.05e-14	0.441317	0.311	0.181	4.29e-09
1348	TraesCS7B02G319200	10	2.18e-12	0.283103	0.701	0.529	1.32e-07
1349	TraesCS5A02G260600	10	2.49e-12	0.379352	0.604	0.449	1.51e-07
1350	TraesCS7A02G067800	10	2.53e-12	0.322934	0.574	0.415	1.54e-07
1351	TraesCS2B02G250900	10	3.61e-12	0.442621	0.29	0.174	2.2e-07
1352	TraesCS4B02G197900	10	4.01e-12	0.363126	0.487	0.342	2.44e-07
1353	TraesCS1B02G364500	10	4.46e-12	0.258158	0.856	0.668	2.71e-07
1354	TraesCS5A02G415400	10	5.86e-12	0.316774	0.669	0.494	3.56e-07
1355	TraesCS7A02G286200	10	1.2e-11	0.359848	0.379	0.25	7.33e-07
1356	TraesCS1A02G350200	10	1.27e-11	0.273961	0.872	0.695	7.72e-07
1357	TraesCS5B02G418100	10	1.74e-11	0.257685	0.755	0.592	1.06e-06
1358	TraesCS7D02G397700	10	2.92e-11	0.366688	0.432	0.291	1.78e-06
1359	TraesCS6A02G000300	10	5.84e-11	0.367175	0.471	0.333	3.55e-06
1360	TraesCS7D02G289200	10	2.56e-10	0.398231	0.335	0.218	1.56e-05
1361	TraesCS3D02G419300	10	3.12e-10	0.329815	0.43	0.296	1.9e-05
1362	TraesCS3B02G460000	10	4.24e-10	0.357838	0.424	0.3	2.58e-05
1363	TraesCS2D02G489900	10	4.96e-10	0.343161	0.374	0.252	3.02e-05
1364	TraesCS7B02G181800	10	6.47e-10	0.298363	0.462	0.33	3.94e-05
1365	TraesCS7A02G446000	10	6.97e-10	0.359081	0.468	0.343	4.24e-05
1366	TraesCS6B02G093100	10	9.26e-10	0.255245	0.34	0.219	5.63e-05
1367	TraesCS7B02G159000	10	2.97e-09	0.360327	0.293	0.191	0.000180704
1368	TraesCS5A02G066100	10	2.99e-09	0.31871	0.372	0.258	0.000181801
1369	TraesCS5D02G381600	10	3e-09	0.335495	0.376	0.259	0.000182193
1370	TraesCS7B02G303900	10	3.44e-09	0.427494	0.25	0.159	0.000209327
1371	TraesCS6B02G274600	10	3.48e-09	0.334998	0.362	0.247	0.000211556
1372	TraesCS6B02G243700	10	5.19e-09	0.30292	0.329	0.216	0.000315644
1373	TraesCS7A02G369700	10	1.04e-08	0.383564	0.266	0.171	0.000633719
1374	TraesCS7A02G262400	10	1.89e-08	0.369286	0.317	0.215	0.00115156
1375	TraesCS6D02G232600	10	3.08e-08	0.32667	0.336	0.233	0.00187465
1376	TraesCS4B02G037300	10	3.37e-08	0.327943	0.288	0.192	0.00205195
1377	TraesCS2B02G570100	10	4.62e-08	0.339483	0.401	0.294	0.0028091
1378	TraesCS4D02G026400	10	1.86e-07	0.250319	0.268	0.178	0.0113235
1379	TraesCS7D02G290800	10	2.47e-07	0.273637	0.354	0.257	0.0150325
1380	TraesCS1D02G034700	10	2.63e-07	0.372177	0.277	0.191	0.0160145
1381	TraesCS4A02G257800	10	2.14e-06	0.31182	0.338	0.248	0.130174
1382	TraesCS7B02G309400	10	2.54e-06	0.278592	0.266	0.187	0.154382
1383	TraesCS2D02G541400	10	4.19e-06	0.312924	0.297	0.213	0.254682
1384	TraesCS1D02G370700	10	4.58e-06	0.293173	0.257	0.179	0.278442
1385	TraesCS2A02G404100	10	8.08e-06	0.287401	0.306	0.225	0.491685
1386	TraesCS6B02G004300	10	1.33e-05	0.286669	0.257	0.182	0.808274
1387	TraesCS5A02G382700	10	1.48e-05	0.283764	0.281	0.203	0.900938
1388	TraesCS2D02G378900	11	1.41e-55	0.844168	0.251	0.055	8.58e-51
1389	TraesCS1A02G332500	11	3.98e-24	0.583041	0.396	0.184	2.42e-19
1390	TraesCS2B02G464500	11	4.07e-23	0.657983	0.265	0.106	2.47e-18
1391	TraesCS2D02G484000	11	1.03e-22	0.645646	0.265	0.106	6.29e-18
1392	TraesCS2D02G442600	11	1.29e-21	0.711149	0.255	0.105	7.85e-17
1393	TraesCS5D02G094400	11	2.79e-21	0.56032	0.529	0.3	1.7e-16
1394	TraesCS1D02G264100	11	1.29e-19	0.514416	0.274	0.119	7.86e-15
1395	TraesCS2B02G483000	11	4.59e-19	0.812761	0.543	0.336	2.79e-14
1396	TraesCS2A02G443400	11	4.66e-19	0.716237	0.274	0.123	2.84e-14
1397	TraesCS7D02G554900	11	1.02e-17	0.535189	0.272	0.122	6.21e-13
1398	TraesCS1B02G346200	11	1.44e-17	0.478677	0.417	0.221	8.74e-13
1399	TraesCS7D02G517800	11	5.5e-17	0.483033	0.26	0.117	3.35e-12
1400	TraesCS5D02G417700	11	1.39e-16	0.453942	0.407	0.217	8.46e-12
1401	TraesCS7A02G362900	11	1.46e-14	0.470146	0.403	0.227	8.9e-10
1402	TraesCS1A02G350200	11	3.36e-14	0.28679	0.916	0.696	2.05e-09
1403	TraesCS1D02G335200	11	6.7e-14	0.34017	0.389	0.211	4.08e-09
1404	TraesCS1D02G420600	11	1.35e-13	0.32471	0.625	0.409	8.22e-09
1405	TraesCS1A02G129400	11	1.57e-13	0.434321	0.255	0.125	9.55e-09
1406	TraesCS5B02G412700	11	1.93e-13	0.380071	0.482	0.291	1.17e-08
1407	TraesCS1B02G364500	11	8.27e-13	0.275292	0.909	0.669	5.03e-08
1408	TraesCS1A02G413000	11	1.07e-12	0.316964	0.52	0.322	6.53e-08
1409	TraesCS4B02G233100	11	1.2e-12	0.323639	0.506	0.315	7.3e-08
1410	TraesCS1B02G130900	11	1.37e-12	0.383022	0.436	0.26	8.36e-08
1411	TraesCS4B02G154700	11	4.8e-12	0.298782	0.667	0.453	2.92e-07
1412	TraesCS5A02G407800	11	5.8e-12	0.387926	0.41	0.247	3.53e-07
1413	TraesCS7B02G209900	11	7.56e-12	0.322575	0.487	0.301	4.6e-07
1414	TraesCS1B02G274600	11	9.44e-12	0.351912	0.26	0.134	5.75e-07
1415	TraesCS2B02G260800	11	2.47e-11	0.407252	0.253	0.133	1.5e-06
1416	TraesCS7D02G315500	11	3.97e-11	0.320379	0.295	0.16	2.41e-06
1417	TraesCS6B02G295700	11	5.74e-11	0.421202	0.26	0.139	3.49e-06
1418	TraesCS2D02G354800	11	6.82e-11	0.310841	0.609	0.417	4.15e-06
1419	TraesCS1D02G306800	11	6.91e-11	0.285016	0.403	0.239	4.2e-06
1420	TraesCS6D02G356300	11	1.47e-10	0.29964	0.269	0.145	8.95e-06
1421	TraesCS5A02G439100	11	1.9e-10	0.308999	0.333	0.191	1.15e-05
1422	TraesCS4B02G056700	11	2.54e-10	0.315052	0.419	0.257	1.54e-05
1423	TraesCS3D02G253300	11	3.18e-10	0.315268	0.363	0.216	1.93e-05
1424	TraesCS4D02G197100	11	3.34e-10	0.302306	0.274	0.152	2.03e-05
1425	TraesCS2A02G364000	11	3.5e-10	0.315964	0.297	0.169	2.13e-05
1426	TraesCS2D02G546500	11	3.56e-10	0.320737	0.319	0.184	2.17e-05
1427	TraesCS1D02G298400	11	4.33e-10	0.285865	0.29	0.165	2.63e-05
1428	TraesCS2A02G461300	11	4.56e-10	0.466772	0.454	0.304	2.77e-05
1429	TraesCS5B02G012300	11	5.16e-10	0.27296	0.267	0.147	3.14e-05
1430	TraesCS1D02G101600	11	5.17e-10	0.25226	0.756	0.546	3.14e-05
1431	TraesCS2D02G293400	11	5.94e-10	0.254203	0.679	0.494	3.61e-05
1432	TraesCS4B02G196800	11	1.13e-09	0.318199	0.265	0.148	6.89e-05
1433	TraesCS5B02G287900	11	1.35e-09	0.286595	0.384	0.237	8.21e-05
1434	TraesCS6B02G064300	11	1.48e-09	0.263117	0.475	0.305	9.01e-05
1435	TraesCS5A02G082800	11	1.6e-09	0.286289	0.452	0.286	9.71e-05
1436	TraesCS1B02G463400	11	1.71e-09	0.326304	0.251	0.139	0.00010373
1437	TraesCS4D02G057000	11	1.95e-09	0.370218	0.269	0.153	0.000118467
1438	TraesCS1D02G109800	11	3.1e-09	0.286292	0.429	0.274	0.000188433
1439	TraesCS2D02G293300	11	3.18e-09	0.28235	0.321	0.19	0.000193414
1440	TraesCS1D02G454400	11	8.57e-09	0.324069	0.286	0.169	0.000521577
1441	TraesCS2B02G113800	11	1.21e-08	0.266257	0.452	0.292	0.000738977
1442	TraesCS5D02G423400	11	1.22e-08	0.295452	0.522	0.362	0.000740314
1443	TraesCS5D02G121600	11	1.29e-08	0.257997	0.398	0.256	0.000783356
1444	TraesCS4A02G190500	11	1.03e-07	0.297144	0.267	0.159	0.00624514
1445	TraesCS5A02G415600	11	1.3e-07	0.253101	0.403	0.268	0.00790409
1446	TraesCS4A02G257800	11	1.99e-07	0.250113	0.375	0.247	0.0121274
1447	TraesCS6D02G262700	11	2.37e-07	0.272612	0.504	0.36	0.0144324
1448	TraesCS5A02G161800	11	3.65e-07	0.298985	0.262	0.162	0.0221807
1449	TraesCS7B02G444400	11	4.71e-07	0.278037	0.393	0.266	0.0286691
