# Supplementary material for: Spatial transcriptomics identifies distinct domains regulating yield-component traits of the wheat ear
Source: Sci Adv. 2026 Jun 17;12(25):eaed1407. doi: 10.1126/sciadv.aed1407 (PMC13274600; doi:10.1126/sciadv.aed1407)
Supplement: Supplementary file 2 — Tables S1 to S9 [file sciadv.aed1407_tables_s1_to_s9.zip › aed1407_table_s4.xlsx]

## Sheet: Sheet1
Supplementary Table 4: Genes expression values for all genes across 10 custers at DR stage.
Gene ID	DR_1	DR_2	DR_3	DR_4	DR_5	DR_6	DR_7	DR_8	DR_9	DR_10
TraesCS1A02G000100	5.88176	4.54679	6.09897	27.2106	5.81154	6.06562	4.91457	12.2032	37.045	5.45492
TraesCS1A02G000200	96.1678	82.9883	97.3986	126.602	93.3528	94.7898	107.235	99.5972	137.418	89.5993
TraesCS1A02G000300	86.0649	74.2796	84.9195	100.197	83.495	88.3039	101.663	90.3532	103.207	82.4219
TraesCS1A02G000400	186.975	160.156	187.728	258.466	179.168	191.26	213.437	207.664	280.113	182.075
TraesCS1A02G000500	1.26615	0.616856	1.30316	8.61864	1.04038	1.29371	0.865887	4.28877	5.53326	0.633565
TraesCS1A02G000600	1.42853	1.05604	1.2135	0.981141	1.60912	1.46416	1.41546	1.82214	7.24877	0.918947
TraesCS1A02G000700	0.138189	0.175745	0.312621	0.444989	0.0880913	0.0847957	0.0781372	0.772876	1.69005	0.29207
TraesCS1A02G000800	0	0	0.0341763	0	0.157607	0	0	0.108494	2.27687	0
TraesCS1A02G000900	146.986	123.697	148.307	188.435	137.372	147.374	162.926	152.942	223.624	138.357
TraesCS1A02G001000	18.614	14.9329	17.0512	30.5808	18.5924	20.524	19.9791	20.4922	39.8183	16.6686
TraesCS1A02G001100	182.047	146.702	170.164	207.937	165.067	179.579	199.618	182.737	238.741	166.255
TraesCS1A02G001200	0.0201674	0.0646233	0.156225	0	0.145239	0.0300546	0	0.230245	0	0
TraesCS1A02G001300	0.363393	0.0938412	0.197988	0.135764	0.180203	0.31117	0.262605	0.492517	3.88813	0
TraesCS1A02G001400	123.37	102.958	124.932	166.222	114.985	122.666	144.546	123.535	141.924	115.095
TraesCS1A02G001500	0.149	0.134681	0.122918	0.304414	0.231419	0.189502	0.152703	0.234192	1.03103	0
TraesCS1A02G001600	3.49359	2.78597	2.69381	4.55858	2.93292	2.91991	4.62461	2.82559	1.70693	2.75889
TraesCS1A02G001700	2.65175	2.21417	2.41577	3.88765	2.72832	3.26517	3.58158	2.86485	7.35043	2.22339
TraesCS1A02G001800	0.263286	0.152247	0.101777	0.424644	0.197053	0.276706	0.206899	0.199434	0	0.534204
TraesCS1A02G001900	0.175623	0.0753967	0.076914	0	0.0929665	0.0688669	0.0730946	0	0	0
TraesCS1A02G002000	0	0	0.0874279	0	0	0.130512	0.146189	0.195393	0	0
TraesCS1A02G002100	0.210022	0.122782	0.170179	0	0.172503	0.32407	0.296656	0	0	0.0534516
TraesCS1A02G002200	0.527428	0.36188	0.583265	1.02987	0.556019	0.668616	0.995012	0.875867	0	0.589051
TraesCS1A02G002300	0	0.0922116	0.0846753	0	0.0283336	0	0	0.109802	0	0.075278
TraesCS1A02G002500	0	0.0434521	0	0	0	0.0583888	0	0	0	0.0633581
TraesCS1A02G002700	0.565685	0.568518	0.811218	0.332491	0.772399	0.828696	0.509741	1.03233	0.8364	0.579939
TraesCS1A02G003600	0	0	0	0	0	0	0	0	0	0
TraesCS1A02G003700	0	0	0	0	0	0	0	0	0	0
TraesCS1A02G003900	0	0	0	0	0	0	0	0	0	0
TraesCS1A02G004000	0.0576709	0.0145276	0	0	0	0.0703845	0	0	0	0
TraesCS1A02G004126	0.018792	0.0183434	0	0	0.0307887	0.0307284	0	0	0	0
TraesCS1A02G004200	0.0903285	0.0670124	0.0355189	0	0.274251	0.101467	0.0688549	0	0	0.0751575
TraesCS1A02G005100	0.0508595	0	0	0	0	0.0256289	0.0693967	0	0	0
TraesCS1A02G005300	0	0.019207	0	0	0.0238687	0	0	0.0978713	0	0
TraesCS1A02G005500	0.151275	0.11101	0	0	0.185961	0.278332	0.157344	0.260928	0	0.0841871
TraesCS1A02G005600	0.195582	0.105056	0.168805	0.242025	0.0841748	0.159015	0.0551886	0.234192	0	0.351677
TraesCS1A02G005700	0.282009	0.694961	0.304338	0	0.543789	0.401334	0.549462	0.287854	1.13843	0.270642
TraesCS1A02G005800	0.0749453	0.292652	0.1555	0	0	0.136931	0	0.0993542	0	0
TraesCS1A02G005900	0	0.0349324	0	0	0.0531988	0.0493544	0.20819	0	1.43802	0
TraesCS1A02G006700	0	0	0	0	0	0	0	0	0	0
TraesCS1A02G007500	0.310349	0.142104	0.153128	0	0.521855	0.137935	0.319976	0.250307	0	0.514036
TraesCS1A02G008100	0	0.0642932	0.0474293	0	0.0282204	0	0	0.0635651	0	0.189849
TraesCS1A02G009000	0.0746919	0.170828	0	0.413232	0.032771	0	0.0666254	0	0	0.066405
TraesCS1A02G009100	0.0497307	0.0316968	0.117857	0	0.104193	0.144826	0.14803	0	0	0
TraesCS1A02G009200	0.0497307	0	0	0	0.0288398	0.0334977	0.0740149	0	0	0
TraesCS1A02G009300	0.154751	0.088508	0	0	0.0753063	0	0	0.0635651	0	0
TraesCS1A02G009600	0	0	0	0	0	0	0	0	0	0
TraesCS1A02G010100	0	0	0	0	0	0	0	0	0	0
TraesCS1A02G010300	0.0300338	0.0286128	0.154194	0	0.0753529	0.138975	0.0740149	0	0	0
TraesCS1A02G010400	0	0.0376673	0	0	0.0473374	0	0	0.0950344	0	0
TraesCS1A02G010700	0	0	0	0	0	0	0	0	0	0
TraesCS1A02G011100	0.155379	0.0778222	0.140538	0	0	0	0	0	0	0
TraesCS1A02G011200	0.0224294	0.0339724	0	0	0	0	0.0725363	0	0	0
TraesCS1A02G011500	0	0.0137202	0	0	0	0	0	0	0	0
TraesCS1A02G011600	0.0209705	0.0496227	0.0777389	0	0.0579458	0.029675	0.0718608	0.331389	0	0.0857243
TraesCS1A02G011800	0.0587628	0.0549484	0.228588	0.140499	0.116043	0.107579	0.075555	0	0	0.0751575
TraesCS1A02G012000	0	0	0	0	0	0	0	0	0	0
TraesCS1A02G012400	0.0222295	0	0	0	0	0	0	0.12713	0	0
TraesCS1A02G012500	0.0198965	0.0150992	0	0	0	0	0	0	0	0.160355
TraesCS1A02G013600	0.404615	0.0185364	0	0	0	0	0.0801667	0	0	0
TraesCS1A02G013700	0.0171715	0.0187154	0.0946152	0	0.070917	0	0	0.0719642	0	0
TraesCS1A02G013800	0.162806	0.367389	0.298294	0	0.164334	0.145027	0.248279	0.0993542	0	0.351758
TraesCS1A02G015100	0	0	0	0	0	0	0	0	0	0
TraesCS1A02G015200	0.0844464	0.0798204	0.135862	0	0.0300997	0.0521932	0	0	0	0.168502
TraesCS1A02G015300	0.0399944	0	0.0673854	0	0.129255	0.11858	0	0	0	0.332549
TraesCS1A02G015400	0.0556791	0.0324565	0.0566669	0	0.0265869	0.103582	0.0535604	0	0.741785	0
TraesCS1A02G015900	0	0	0	0	0	0.0404361	0	0	0	0
TraesCS1A02G016200	0.0394452	0.0311073	0.0694193	0	0	0.0797295	0	0	0	0.106903
TraesCS1A02G016900	0.0272063	0.1902	0	0	0.170353	0.0631801	0.110377	0	0	0.241262
TraesCS1A02G017000	0.0508131	0.0327855	0.157457	0	0.106456	0.161771	0.492257	0.0835122	0	0
TraesCS1A02G018500	0	0	0	0	0.0252558	0.0360688	0	0	0	0
TraesCS1A02G018800	0.0206058	0	0	0	0	0	0	0	0	0
TraesCS1A02G018900	0.0456974	0.22041	0.233943	0	0.412399	0.265191	0	0	0	0.520219
TraesCS1A02G019000	0.544752	0.843503	1.4754	0.416372	0.580126	0.887328	2.10385	0.569356	0	0.959573
TraesCS1A02G019100	0	0.0125193	0	0	0	0	0	0	0	0
TraesCS1A02G019200	0.230069	0.182614	0.162413	0	0.47322	0.21374	0.241756	0.421015	0	0.0742854
TraesCS1A02G020100	0	0	0	0	0	0	0	0	0	0
TraesCS1A02G020300	0.367174	0.253499	0.366459	0.267551	0.104995	0.662827	0.256657	0.54414	0	0.493274
TraesCS1A02G020400	0.151608	0.0372165	0.0446987	0	0	0.0599722	0	0	0	0
TraesCS1A02G020500	2.39628	1.36297	1.37476	3.68931	1.81126	2.48074	1.38449	2.10738	1.17736	2.3229
TraesCS1A02G020600	0	0.0635961	0.0984459	0	0	0.0342475	0.0809022	0	0	0
TraesCS1A02G020700	0.0171715	0	0.0365925	0	0	0	0.062956	0	0	0
TraesCS1A02G020900	0	0	0	0	0	0	0	0	0	0
TraesCS1A02G021200	0	0	0	0	0	0	0.14166	0	0	0
TraesCS1A02G021700	0.0369252	0.0480082	0	0	0	0.0601366	0	0.33585	0	0
TraesCS1A02G022500	0.057832	0.0465142	0.103171	0	0.0791277	0	0.125518	0.0924616	0	0
TraesCS1A02G022600	0	0	0	0	0	0	0	0	0	0
TraesCS1A02G023400	0.0799306	0.0490205	0.040863	0	0	0	0.138486	0	0	0
TraesCS1A02G023500	0	0	0	0	0	0	0	0	0	0
TraesCS1A02G023800	0.0607439	0.135297	0.450837	0	0.372639	0.251584	0	1.3032	0	0.074168
TraesCS1A02G024000	0	0	0	0	0	0	0	0	0	0
TraesCS1A02G024200	0	0	0	0	0.0621961	0	0.0601641	0	0	0.0534516
TraesCS1A02G024300	0.0389745	0	0.12251	0	0	0.0260966	0	0	0	0
TraesCS1A02G024400	0	0	0	0	0	0	0	0	0	0
TraesCS1A02G024500	0.132643	0.126128	0.14738	0	0.110612	0.139044	0.075555	0	0	0
TraesCS1A02G024600	0.0518398	0.220383	0.353006	0	0.26456	0.115631	0.588781	0.437074	0	0
TraesCS1A02G024700	0.207133	0.110759	0.0778938	0	0.109291	0.149247	0.133251	0	0	0
TraesCS1A02G025100	0.45954	0.294678	0.150224	0	0.447649	0.104279	0.175178	0.0760717	0	0.360072
TraesCS1A02G025200	0.0306555	0.0955015	0.0286977	0	0.0633786	0	0	0	0	0
TraesCS1A02G025500	0.01689	0.0577546	0	0	0	0.0403369	0	0	0	0
TraesCS1A02G025600	0.0248263	0	0	0	0.0837672	0.0964474	0	0	0	0
TraesCS1A02G025700	0.101604	0.162645	0.161786	0	0.0591646	0.0438012	0	0	0	0
TraesCS1A02G025900	0.12001	0.100426	0	0.184618	0.0693399	0.122371	0.152228	0	0	0
TraesCS1A02G026200	0.0696156	0.11524	0.0379133	0	0.0802439	0.164861	0	0.199619	0	0
TraesCS1A02G026300	0.0541432	0	0	0	0.0270321	0	0	0	0	0
TraesCS1A02G026400	0.0806469	0.14682	0	0	0.212448	0.139487	0	0	0	0.157212
TraesCS1A02G026800	0	0	0	0	0.0335096	0	0.0739705	0	0	0
TraesCS1A02G027000	0	0	0	0	0	0	0	0	0	0
TraesCS1A02G027200	0.109105	0.191004	0.256994	0	0.197571	0.0492068	0.128534	0.116019	0	0.0506091
TraesCS1A02G027300	0	0	0	0	0	0	0	0	0	0
TraesCS1A02G027400	0.0373276	0.0141873	0.0328861	0	0.0677679	0	0.134135	0	0	0
TraesCS1A02G027500	0.089604	0.0139524	0.0353082	0	0	0.0360688	0.142457	0	0	0
TraesCS1A02G027600	0	0.0661612	0.0354484	0	0.0882296	0	0	0	0	0.0753989
TraesCS1A02G027700	0.0555913	0.01337	0.0353082	0	0.0280801	0.0368568	0.233135	0	0	0
TraesCS1A02G027800	0	0	0	0	0	0	0	0	0	0
TraesCS1A02G028400	0	0	0	0	0	0.0867648	0	0	0	0
TraesCS1A02G028500	0	0.0216293	0	0	0	0	0	0	0	0
TraesCS1A02G028600	0.0184697	0.0722767	0.141501	0	0	0.0360688	0.127531	0	1.26103	0.202624
TraesCS1A02G028700	0.13042	0.0159571	0.0399936	0	0.0302772	0.135697	0	0	0	0
TraesCS1A02G028900	0.0661511	0.0647759	0	0	0.0270321	0.0332774	0.0739705	0	0	0.0997133
TraesCS1A02G029100	0.0273003	0.0445912	0	0	0.0270321	0	0.0535604	0	0	0
TraesCS1A02G029200	0.174791	0.1641	0.16721	0.304414	0.3308	0.369844	0.0650115	0.219604	0	0.0798441
TraesCS1A02G029300	0.107144	0	0.0310154	0	0.0824455	0.0259525	0.13016	0	0	0.214353
TraesCS1A02G029800	0.203092	0.170915	0.267354	0.204152	0.0762287	0.181385	0	0.0993542	0	0.17452
TraesCS1A02G030100	0	0	0.0332071	0.913242	0	0	0	0	0	0.215195
TraesCS1A02G030500	0.153832	0.0718864	0.188302	0.57015	0.220443	0.189934	0.0599305	0	0	0
TraesCS1A02G030600	0.0510429	0.139677	0	0	0.0839653	0.123768	0	0	0	0.0567466
TraesCS1A02G030700	0	0	0	0	0	0	0	0	0	0
TraesCS1A02G031200	0.0504185	0	0.0687779	0	0	0.0374655	0	0	0	0
TraesCS1A02G031400	0	0	0	0	0.0596906	0.0347541	0	0	0	0
TraesCS1A02G031600	0	0	0.0522903	0	0.0537403	0.0315537	0	0	0	0
TraesCS1A02G031700	0	0	0.0522903	0	0.0274258	0.029796	0	0	0	0
TraesCS1A02G031900	0	0	0	0	0	0	0	0	0	0
TraesCS1A02G032500	0	0	0	0	0	0.0339646	0	0	0	0
TraesCS1A02G032600	0	0.0237353	0	0	0	0	0	0	0	0
TraesCS1A02G032700	0	0.0111925	0.0378931	0	0	0.0627739	0	0	0	0.111605
TraesCS1A02G033000	0.0645058	0.141066	0.0841845	0.151534	0.179601	0.156182	0	0	0	0.0785527
TraesCS1A02G033100	0.358407	0.141955	0.569417	0.382926	0.246664	0.411376	0.136022	0.846509	0	0.240518
TraesCS1A02G033300	0.16866	0.117278	0.0411218	0.417005	0.105305	0.12584	0.194038	0	0	0.227846
TraesCS1A02G033500	0.24604	0.19532	0.189434	0.301732	0.113212	0.120458	0.204863	0.41879	0	0.225815
TraesCS1A02G033600	0.637215	0.455678	1.41099	0.242025	0.350651	0.581784	0.482492	0.364918	0.725374	0.961441
TraesCS1A02G033800	0	0	0	0.204763	0.0803996	0	0	0	0	0
TraesCS1A02G034100	0	0	0	0	0.0243943	0	0	0	0	0.195024
TraesCS1A02G034300	0.128857	0	0	0	0.0260957	0.11123	0	0	1.63934	0.0693818
TraesCS1A02G035000	0.0991528	0.13892	0	0.4521	0.158246	0.135353	0	0	0	0.0742071
TraesCS1A02G035200	0.0202536	0	0	0	0	0	0.062101	0	0	0
TraesCS1A02G035300	0.0223765	0	0	0	0	0.0357357	0	0	0	0
TraesCS1A02G035400	0	0	0	0	0	0	0	0	0	0
TraesCS1A02G035500	0.0215915	0	0.0368949	0	0.0681921	0	0	0	0	0
TraesCS1A02G035800	1.80795	1.5602	1.05526	1.78597	0.978077	1.81954	1.75136	2.29743	6.36647	1.66474
TraesCS1A02G035900	0.351687	0.255584	0.29208	0.204152	0.209083	0.406685	0.332728	0.605747	0	0.147246
TraesCS1A02G036100	0.0184697	0.0156226	0.24255	0	0	0.114816	0.268205	0.0901234	0	0.0518575
TraesCS1A02G036200	0	0	0.0353082	0	0	0	0	0	0	0
TraesCS1A02G036300	0.0857926	0.0167284	0.047335	0	0	0.0287416	0.173394	0.09184	0	0.280427
TraesCS1A02G036500	0.0195437	0	0.0343903	0	0.0236687	0.127073	0.287443	0	0	0.0636732
TraesCS1A02G036800	0	0.0739295	0.239395	0.267551	0	0	0	0	0	0.151001
TraesCS1A02G037900	0.199589	0.0454629	0.249942	0	0.0914554	0.0459745	0.0639341	0	0	0
TraesCS1A02G038100	10.0369	27.1829	2.40719	11.5137	5.34141	4.38649	7.94803	16.6195	6.74354	10.0206
TraesCS1A02G038200	9.42398	22.4151	2.09278	6.87921	4.78526	3.64081	6.00121	14.7359	7.67605	6.60931
TraesCS1A02G038300	0	0.0295599	0	0	0.0272276	0.0346991	0	0	0	0.0742071
TraesCS1A02G038400	0.904116	1.11349	0.771676	0.922416	1.39845	0.640631	0.678754	0.329962	1.10767	0.492489
TraesCS1A02G038600	0	0	0	0	0	0	0	0	0	0
TraesCS1A02G039100	0.0475121	0	0	0	0	0	0	0	0	0
TraesCS1A02G039200	0.0750692	0.0289268	0.0318735	0	0.0299402	0	0	0	0	0
TraesCS1A02G039400	0.137613	0.120349	0.231558	0.189469	0.203745	0.0659268	0.315901	0.207395	0	0.21132
TraesCS1A02G040400	0.0763998	0.0332194	0	0	0.024823	0	0	0	0	0
TraesCS1A02G040500	0.442506	0.200347	0.367264	0	0.151858	0.356293	0.654043	0.558276	0	0.329407
TraesCS1A02G040600	0.441678	0.148049	0.491708	0.258953	0.345681	0.328337	0.605532	0.0911253	0	0.340234
TraesCS1A02G040700	0.0332585	0	0	0	0	0	0	0	0	0
TraesCS1A02G041100	0.0273003	0	0	0	0.0310766	0	0	0	0	0
TraesCS1A02G041300	0.0200734	0.0339848	0.364956	0.219882	0.114213	0.0454034	0	0	0	0.0769645
TraesCS1A02G041400	3.60404	1.26938	31.1278	3.61531	0.756311	0.978842	8.4559	1.03412	6.89435	1.47687
TraesCS1A02G041500	0.143333	0	0.163052	0	0	0	0	0	0	0
TraesCS1A02G041600	0	0	0	0	0	0	0	0	0	0
TraesCS1A02G041900	0.0260403	0	0.0332535	0	0.0280801	0	0	0	0	0
TraesCS1A02G042100	0	0.0523532	0	0	0.129755	0.0307284	0	0	0.443066	0
TraesCS1A02G042300	0	0	0	0	0	0	0	0	0	0
TraesCS1A02G042500	0.387741	0.425704	0.122605	0	0.566543	0.203695	0.397287	0.385953	0	0.307473
TraesCS1A02G042900	0	0	0	0	0	0	0	0	0	0
TraesCS1A02G043200	0.172506	0.260443	0.273456	1.36131	0.231097	0.263622	0.0776458	0	3.75375	0.0636732
TraesCS1A02G043400	0	0.0134396	0	0	0.0943507	0	0	0	1.54655	0
TraesCS1A02G043500	0	0	0	0	0.0282486	0	0	0	0	0
TraesCS1A02G043600	0.0202536	0.11408	0.066507	0	0.0334501	0.0587711	0.268344	0	0	0.297141
TraesCS1A02G044000	0	0.020705	0	0.140499	0	0	0	0	0	0.0498567
TraesCS1A02G044200	0.0806498	0.0319336	0.0771831	0	0.298987	0.214465	0.483792	0	0	0.475324
TraesCS1A02G044300	0	0	0	0	0	0	0	0	0	0
TraesCS1A02G044500	0.12616	0.146866	0.371102	0.204152	0.1818	0.0638611	0.341114	0	0	0.223466
TraesCS1A02G044600	0.0276024	0.0605718	0.118751	0	0.0618469	0.16342	0.13016	0.185003	0	0.0555383
TraesCS1A02G044800	0.0455193	0.0144572	0	0	0.022617	0.0821083	0.153641	0.192189	0	0.0742854
TraesCS1A02G045300	0.171385	0.170332	0.177932	0	0.0875352	0	0.0866972	0	0	0.154999
TraesCS1A02G045400	0.0452731	0	0.124622	0	0.0597629	0	0	0	0	0
TraesCS1A02G045700	0.585805	0.538042	1.12008	0.402901	0.592292	0.731106	0.610929	1.00716	0.658371	0.852741
TraesCS1A02G045800	0	0	0	0	0	0	0	0	0	0
TraesCS1A02G046100	0	0.0532413	0	0	0.120489	0	0	0.0724412	0	0
TraesCS1A02G046300	0	0	0	0	0	0.0256289	0	0.108494	0	0
TraesCS1A02G046500	0.210814	0.198401	0.275424	0	0.319399	0.243167	0.136872	0	0	0.217096
TraesCS1A02G046600	0.0372589	0.0147096	0.0310154	0	0.0601188	0.0345715	0	0.203322	0	0.107597
TraesCS1A02G046700	0	0.0169924	0	0	0	0	0.156274	0	0	0
TraesCS1A02G046800	0	0.0355159	0	0	0	0	0	0	0	0
TraesCS1A02G046900	0.0816189	0.0205949	0	0.140499	0	0.0706168	0	0.278484	0	0
TraesCS1A02G047000	0	0.0334315	0	0	0.0256689	0.131221	0	0.186078	0	0
TraesCS1A02G047200	0.0273003	0.161325	0.0280662	0.258953	0.122492	0.143636	0.0784351	0	0	0
TraesCS1A02G047500	0.115341	0.04108	0.105664	0	0.281001	0.0703072	0.284979	0.0760364	0	0.0753989
TraesCS1A02G048200	0	0	0.0404694	0	0	0	0	0	0	0
TraesCS1A02G048400	0	0	0	0	0	0	0	0	0	0
TraesCS1A02G048600	0.0824591	0.0601863	0	0	0.0353549	0.0717847	0	0	0	0
TraesCS1A02G048900	0.0700862	0	0	0	0	0	0	0	0	0
TraesCS1A02G049000	0	0.0982207	0	0.259936	0	0.0320924	0.109448	0	0	0.24742
TraesCS1A02G049200	0	0	0	0	0	0	0.0675365	0	0	0
TraesCS1A02G049300	0.323814	0.110886	0.267891	0.196255	0.175776	0.243634	0.23051	0.152143	0	0
TraesCS1A02G049600	0	0	0	0	0	0	0	0	0	0
TraesCS1A02G049700	0.318645	0.221285	0.422536	0	0.51387	0.354244	0.456905	0.498897	1.97511	0.372815
TraesCS1A02G050300	0	0.0167646	0.0452653	0	0.0251995	0.0357357	0	0.182251	0	0
TraesCS1A02G050600	0	0.0292857	0	0	0	0	0	0	0	0
TraesCS1A02G050900	0	0	0	0	0.0734684	0	0	0	0	0
TraesCS1A02G051000	0	0	0	0	0	0	0	0	0	0
TraesCS1A02G051100	0	0	0.046292	0	0	0	0	0	0	0
TraesCS1A02G051200	0.0503649	0.0141873	0.0882102	0	0.0272801	0.0356389	0.075555	0	0	0.150126
TraesCS1A02G051300	0.172656	0.189462	0.131399	0	0.249512	0.41872	0.873422	0.433976	0	0.112737
TraesCS1A02G051400	0	0	0	0	0	0.179917	0	0	0	0
TraesCS1A02G051500	0.128933	0.154063	0.167734	0	0.198105	0.133894	0.331805	0	0	0.219463
TraesCS1A02G051600	0.0174561	0.0613855	0.156672	0	0.146082	0	0.321502	0	0	0.0684378
TraesCS1A02G051700	0.849779	0.599833	0.437708	1.47536	0.523093	1.24513	0.272424	0.48417	0.967165	0.460667
TraesCS1A02G051900	0.14532	0.110335	0.0419674	0	0.177504	0.191478	0.481793	0.276285	0	0.449908
TraesCS1A02G052000	0.151409	0.110892	0	0	0	0.189138	0	0.582547	0	0
TraesCS1A02G052100	0.0366255	0.0846889	0.0620309	0	0.0601994	0	0	0.604924	0	0.160233
TraesCS1A02G052200	0.296562	0.267598	0.157064	0.204763	0.23024	0.787297	0.377396	0.0635651	0	0.152721
TraesCS1A02G052300	0.0442016	0	0.236961	0	0.144213	0.0382053	0	0	0	0.477291
TraesCS1A02G052400	0	0	0	0	0	0	0	0	0	0
TraesCS1A02G053600	0.0219109	0	0	0	0	0	0.153936	0	0	0
TraesCS1A02G053700	0	0.0299187	0	0	0	0	0	0	0	0
TraesCS1A02G054000	0.0224933	0	0.111724	0	0	0.0706491	0	0	0	0
TraesCS1A02G054300	0.041754	0.0391117	0.0665788	0	0	0.0403369	0	0	0	0.0732805
TraesCS1A02G054400	0.210318	0.126928	0.0336927	0	0.293284	0.12553	0.0549919	0	0	0.226986
TraesCS1A02G054900	0.106231	0	0.0399936	0	0.205709	0.0273895	0.0756475	0	0	0
TraesCS1A02G055000	0.029939	0	0	0	0.0273859	0.0412473	0.0620698	0	0	0
TraesCS1A02G055200	0.0895485	0.0181629	0	0	0.12106	0.107558	0	0	0	0
TraesCS1A02G055400	0	0	0.358273	0	0.0608723	0	0.136041	0.0851607	0	0
TraesCS1A02G055500	0	0	0	0	0	0	0	0	0	0
TraesCS1A02G055600	0	0	0	0	0	0	0	0	0	0
TraesCS1A02G055800	0.0520806	0	0	0	0	0.0392539	0	0	0	0
TraesCS1A02G056500	0.0186588	0.0512708	0.121497	0	0	0.053056	0	0	0	0.147705
TraesCS1A02G056600	0	0.0194284	0.047619	0	0.0293035	0	0	0	0	0
TraesCS1A02G056700	0	0	0.0768049	0	0	0	0	0	0	0
TraesCS1A02G056800	0	0	0	0	0	0.0429997	0	0	0	0
TraesCS1A02G057100	0	0.126623	0.0610501	0	0	0.195537	0	0	0	0.0732805
TraesCS1A02G057200	0	0	0	0	0.0288545	0	0.109984	0	0	0.0742854
TraesCS1A02G057300	0	0.0148107	0	0	0.0810964	0	0	0	0	0.0957478
TraesCS1A02G057800	0	0	0	0	0	0	0	0	0	0
TraesCS1A02G058200	0	0	0	0	0	0	0	0	0	0
TraesCS1A02G058300	0.125021	0.0747933	0.0964189	0	0.191414	0.135769	0.263719	0.0980469	0	0.0636732
TraesCS1A02G058400	0.0260403	0	0	0	0	0	0	0	0	0
TraesCS1A02G058500	0.0181584	0	0	0	0.0263145	0	0	0	0	0
TraesCS1A02G058600	0.0589194	0.407324	0.205612	0.219882	0.0234331	0	0.383257	0	0	0.998393
TraesCS1A02G058700	0.0231413	0	0	0	0	0	0	0	0	0
TraesCS1A02G059100	0	0	0	0.199398	0	0	0	0	0	0
TraesCS1A02G059700	0	0	0	0	0	0.0434541	0	0	0	0
TraesCS1A02G059800	0	0	0.0325267	0	0	0	0	0.139757	0	0
TraesCS1A02G059900	0	0.0159571	0	0	0	0	0	0	0	0
TraesCS1A02G060100	0.0181584	0.0162856	0.0372412	0	0	0.117925	0	0	0	0
TraesCS1A02G060400	0	0	0	0	0	0	0	0	0	0
TraesCS1A02G060500	0	0	0	0	0	0	0	0	0	0
TraesCS1A02G060600	0.450868	0.29355	0.070831	0	0.178363	0.27079	0.399238	0.0937304	0	0.10566
TraesCS1A02G060700	0.420474	0.325003	0.289935	0	0.367603	0.508678	0.14054	0.171071	0	0.310923
TraesCS1A02G061700	0	0	0	0	0	0	0	0	0	0
TraesCS1A02G061900	0	0.0264842	0	0	0.0263759	0.0823022	0	0	0	0
TraesCS1A02G062100	0	0.0184746	0.031746	0	0.0302772	0.0669181	0.146189	0.234192	0	0
TraesCS1A02G062400	0.0253035	0	0.0593754	0	0.0266245	0.0347541	0.21249	0	0	0.074168
TraesCS1A02G062800	0	0	0.0593754	0	0	0	0.0708301	0	0	0
TraesCS1A02G063300	0.0229397	0	0	0	0	0.0334977	0	0	0	0
TraesCS1A02G063500	0.0276507	0.0496411	0	0	0.0307384	0	0	0	0	0
TraesCS1A02G063600	0.0224933	0.103733	0.0821371	0	0.0490225	0.0283331	0	0	0	0
TraesCS1A02G064000	0.0239724	0.0340859	0	0	0	0	0.117093	0	0	0
TraesCS1A02G064100	0.0244927	0.0857477	0.0343903	0	0.0298453	0.0321866	0.297021	0	0	0.233468
TraesCS1A02G064800	0.0410239	0.0335768	0	0	0	0	0	0	0	0
TraesCS1A02G064900	0	0	0	0	0	0	0	0	0	0
TraesCS1A02G065000	0	0.0373228	0	0	0	0	0	0	0	0
TraesCS1A02G065200	0	0.0296328	0	0	0	0	0	0	0	0
TraesCS1A02G065300	0	0.0261184	0	0	0	0.0609222	0	0.181745	0	0.0518575
TraesCS1A02G065400	0.0914048	0.0199074	0	0	0.0531738	0.0366515	0	0	0	0
TraesCS1A02G065500	0	0	0	0	0	0	0	0	0	0
TraesCS1A02G065600	0.0971305	0.0635107	0	0	0.0841131	0.053056	0.0577981	0	0	0.171449
TraesCS1A02G065700	0.185504	0.286773	0.189655	0	0.254789	0.277558	0.268233	0	1.49031	0.154402
TraesCS1A02G065800	0.0232548	0.0364231	0	0	0.0879136	0	0.0693967	0	0	0
TraesCS1A02G065900	0	0	0	0	0	0	0	0	0	0.0518575
TraesCS1A02G066000	0.0260403	0.0582593	0	0	0	0.0716475	0	0.190069	0	0
TraesCS1A02G066200	0.103933	0.0854404	0	0	0.054898	0.115165	0	0.0851607	0	0
TraesCS1A02G066300	0.0253035	0.048514	0	0	0.115136	0.335652	0.134941	0	0	0.0759273
TraesCS1A02G066400	0	0.0307007	0	0	0	0	0	0	0	0
TraesCS1A02G066521	0	0	0	0	0	0	0	0	0	0
TraesCS1A02G066800	0	0.0320593	0	0	0	0	0	0	0	0
TraesCS1A02G066900	0.0548621	0.0200932	0.145299	0	0	0.0645982	0	0	0	0
TraesCS1A02G067000	0	0	0	0.587084	0	0	0	0	0	0
TraesCS1A02G067200	0	0	0	0	0.0300837	0	0	0	0	0
TraesCS1A02G067300	0.390209	0.254763	0.352197	0	0.557893	0.444627	0.426094	0.154655	0	0.16152
TraesCS1A02G067400	0	0	0	0	0	0	0	0	0	0
TraesCS1A02G067600	0	0	0	0	0.0293035	0	0.0639341	0	0	0
TraesCS1A02G067800	0	0	0	0	0	0	0	0	0	0
TraesCS1A02G068000	0.312055	0.072226	0.24689	0.189469	0.0322472	0.0581903	0.281804	0	0	0.217058
TraesCS1A02G068200	0	0	0	0	0.0354436	0	0	0	0	0
TraesCS1A02G068300	0.058708	0.0447437	0	0	0.106441	0.2103	0.0577981	0.181766	0	0.0742071
TraesCS1A02G069100	0	0	0.0365925	0	0.0322472	0	0	0	0	0
TraesCS1A02G069200	0.198722	0.0986246	0.18989	0.151534	0.264551	0.190268	0	0.321637	0	0.170033
TraesCS1A02G069300	0	0	0	0	0	0	0	0	0	0
TraesCS1A02G069400	0.0370906	0.057763	0.0988501	0	0.164911	0.0296483	0	0	0	0
TraesCS1A02G069500	0	0.0772992	0	0	0	0	0.0680203	0	0	0.150798
TraesCS1A02G069600	0.0706478	0.0773693	0.313446	0	0.118651	0.139154	0.0732681	0	0	0.323053
TraesCS1A02G069700	0.0969077	0.0835475	0	0.643651	0.0298453	0.0320924	0	0.109436	0	0
TraesCS1A02G069900	0	0	0	0	0	0	0	0	0	0
TraesCS1A02G070100	0.0214353	0	0.131949	0	0.0518465	0	0	0	0	0
TraesCS1A02G070200	0	0	0	0	0	0	0	0	0	0
TraesCS1A02G070300	0.0899574	0.0885818	0.127106	0.190259	0.0214573	0.029796	0	0	0	0.2249
TraesCS1A02G070500	0	0	0	0	0	0	0	0	0	0
TraesCS1A02G070600	0.0268062	0	0.0489237	0	0	0	0	0	0	0
TraesCS1A02G071100	0.194297	0.456794	0.299922	0.206616	0.396866	0.156111	0.274149	0.0635651	0	0.569937
TraesCS1A02G071200	0	0.0517714	0	0	0	0	0	0	0	0
TraesCS1A02G071300	0.0262567	0.0521872	0.0764225	0	0.0627142	0.0656381	0.0751411	0.136954	0	0
TraesCS1A02G071600	0	0	0	0	0	0	0	0	0	0
TraesCS1A02G071657	0	0	0	0	0	0	0	0	0	0
TraesCS1A02G071700	0	0.0148221	0.0401735	0	0.0533748	0	0	0	0	0
TraesCS1A02G071800	0.128478	0.0874864	0.427695	0	0.156308	0.177366	0.290154	0	0	0.351988
TraesCS1A02G072000	0.114859	0.132756	0.246838	0.304414	0.0589249	0.155222	0.439083	0.369846	0	0.150556
TraesCS1A02G072100	0	0	0	0	0	0	0	0	0	0
TraesCS1A02G072200	0.0643795	0.0608676	0.12732	0	0.0539854	0	0.0611172	0.28811	0	0.155158
TraesCS1A02G072600	0.290425	0.379023	0.380706	0.212712	0.219811	0.406436	0.723014	0.0760717	0	0.439128
TraesCS1A02G072700	0.0202536	0.0306982	0.0283334	0.304414	0.0858495	0	0.205441	0	0	0
TraesCS1A02G072800	0.144199	0.0626324	0.259557	0	0.250909	0.0357357	0.297834	0	0	0
TraesCS1A02G073000	0	0	0	0	0	0.0366515	0	0	0	0
TraesCS1A02G073400	0.1212	0.0641864	0.13965	0.479604	0	0.0752142	0.246794	0	1.69005	0.0702469
TraesCS1A02G073600	0	0.0279047	0	0	0	0	0	0	0	0
TraesCS1A02G074000	0	0	0	0	0	0	0	0	0	0
TraesCS1A02G074100	0	0	0	0	0	0	0	0	0	0
TraesCS1A02G074400	0.0805836	0.129145	0.0280662	1.65932	0.587167	0.208144	0.213409	0	0	0.323451
TraesCS1A02G074800	0	0.037083	0.135522	0	0.117682	0	0.125554	0	0	0.124193
TraesCS1A02G074900	0	0	0	0	0	0	0	0	0	0
TraesCS1A02G075000	0.471219	0.47628	0.0332535	0	0.348013	1.95218	0.203443	0.988348	2.27687	0.267278
TraesCS1A02G075100	0.391279	0.338691	0.0806904	0	0.629753	0.342715	0	0.437632	0	0.451383
TraesCS1A02G075400	0	0	0	0	0	0	0	0	0	0
TraesCS1A02G075600	0.06702	0.0990761	0.152193	0.184618	0.0298611	0.0653995	0	0	0	0.075278
TraesCS1A02G075700	0.0212241	0.0135381	0.281732	0	0.105186	0.0351064	0	0	0	0
TraesCS1A02G075800	0	0	0	0	0.0618469	0	0	0	0	0
TraesCS1A02G075900	0	0	0	0	0	0	0	0	0	0
TraesCS1A02G076000	0	0.0391314	0.0756392	0	0.140035	0.0966089	0.309553	0	0	0.0798441
TraesCS1A02G076100	0.0416234	0.0796539	0.0854844	0	0.0543979	0.0735489	0.0535604	0	0	0
TraesCS1A02G076300	0	0	0	0	0	0	0.0732681	0	0	0
TraesCS1A02G076400	0	0.0179526	0.0384025	0	0	0	0	0	0	0
TraesCS1A02G076500	0.0333052	0.0639599	0	0	0.0352447	0	0	0	0	0
TraesCS1A02G076800	0	0	0	0	0	0	0	0	0	0
TraesCS1A02G076900	0	0.0744539	0	0	0.159505	0.150479	0	0.281191	0	0
TraesCS1A02G077200	0.0921585	0.129023	0.184032	0	0.0247469	0.252962	0.140805	0	0	0.180867
TraesCS1A02G077500	0.0244927	0	0.136118	0	0.0280801	0.0560037	0	0	0	0.0742071
TraesCS1A02G077600	0.288974	0.103888	0	0	0.135718	0.0259525	0.0642669	0	0	0.14417
TraesCS1A02G077700	0	0	0	0	0	0	0.251781	0	0	0
TraesCS1A02G077800	0.0175077	0	0.0721223	0	0	0	0	0	0	0
TraesCS1A02G078300	0	0	0	0	0	0	0	0	0	0
TraesCS1A02G078700	0	0.108086	0.0356964	0	0.034055	0.0338423	0	0	0	0
TraesCS1A02G079300	0	0	0.0643166	0	0	0	0	0	0	0
TraesCS1A02G079700	0.138172	0.212114	0.354792	0.206616	0.136241	0.13333	0.512128	0.398867	0	0
TraesCS1A02G079800	0.0655313	0.0596299	0	0	0.246461	0.0534874	0	0	0	0
TraesCS1A02G079900	0.0444884	0.300056	0.0328709	0	0.0343239	0	0.0548941	0	0	0.0702469
TraesCS1A02G080100	0.0693243	0.0789884	0.0332071	0	0.0256689	0.0454034	0	0	0	0
TraesCS1A02G080200	0	0.0468138	0.0834397	0	0	0.078531	0.0705871	0	0	0.088415
TraesCS1A02G080300	0.0327189	0	0	0	0	0.0889982	0	0	0	0
TraesCS1A02G080500	0	0	0	0	0	0	0	0	0	0
TraesCS1A02G080700	0.0428899	0	0	0	0.032771	0	0	0	0	0
TraesCS1A02G081100	0	0	0	0	0	0	0	0	0	0
TraesCS1A02G081200	0	0	0	0	0.0335096	0	0	0	0	0
TraesCS1A02G081300	0.242499	0.174317	0.310595	0.527782	0.265602	0.114454	0.212349	0.193319	0	0
TraesCS1A02G081400	0.0558781	0.143871	0.031902	0	0.109617	0.174392	0.0708301	0	0	0
TraesCS1A02G082000	0	0	0	0	0	0	0	0	0	0
TraesCS1A02G082100	0	0.0203891	0	0	0.0628794	0	0	0	0	0
TraesCS1A02G082200	0.0591677	0	0	0	0	0	0	0	0	0
TraesCS1A02G082500	0	0	0.0771367	0	0	0.0256289	0	0	0	0
TraesCS1A02G082600	0.0453577	0.0467644	0.210864	0.441891	0.223982	0.085249	0.06508	0	0	0.208963
TraesCS1A02G083000	0.0377036	0	0	0	0	0.0882488	0	0	0	0.066405
TraesCS1A02G083100	0	0	0	0	0	0	0	0	0	0
TraesCS1A02G083400	0.645347	0.464564	0.810946	0.190259	0.720539	0.683085	0.496591	0.441182	0	0.706939
TraesCS1A02G083500	0.0444591	0.0779302	0.135412	0	0.0223751	0.0838207	0	0.0896306	1.26103	0.385675
TraesCS1A02G084100	0.256439	0.177363	0.124106	0	0.0971773	0.0322182	0	0	0	0.130078
TraesCS1A02G084200	0	0.0309582	0.103906	0	0.0268523	0	0	0	0	0.0787724
TraesCS1A02G084300	0	0.01532	0.0266525	0	0	0	0.0739705	0	0	0
TraesCS1A02G084400	0	0	0	0	0	0	0	0	0	0
TraesCS1A02G084500	0	0	0	0	0	0	0	0	0	0
TraesCS1A02G085000	0.0851126	0.106569	0.0374364	0.424034	0.121798	0.029796	0.111473	0.461596	0	0
TraesCS1A02G085500	0	0	0	0	0	0	0	0	0	0
TraesCS1A02G085600	0.186726	0.172326	0.323556	0.573711	0.371185	0.26307	0.242643	0.0635651	0	0.143942
TraesCS1A02G085700	0	0	0	0	0	0	0	0	0	0
TraesCS1A02G085800	0	0	0.0451794	0	0	0	0	0	0	0
TraesCS1A02G085900	0	0.0385847	0	0	0	0	0	0	0	0
TraesCS1A02G086200	0	0.0176823	0.0443105	0	0.0804378	0	0.13895	0	0	0
TraesCS1A02G086500	0.137772	0.237551	0.0368949	0.671923	0.329689	0.425443	0.217609	0.554795	0	0.222083
TraesCS1A02G086600	0.782512	0.28376	0.735408	1.5876	0.584137	0.485612	0.590271	0.236558	0.522084	0.364575
TraesCS1A02G086800	0.0365972	0.0888154	0	0.304414	0.0602365	0.0672252	0	0	0	0.0868878
TraesCS1A02G086900	0.0719766	0.0367685	0.0834446	0	0.0620234	0.21825	0.183803	0	0	0
TraesCS1A02G087200	0	0.0292682	0	0	0.0335096	0	0	0	0	0
TraesCS1A02G087500	0	0.0204321	0.0283334	0	0	0	0	0.0954217	0	0
TraesCS1A02G087900	0.208695	0.228527	0.0765184	0	0.252944	0.169586	0.0803755	0.0911253	0	0.326028
TraesCS1A02G088000	0.0889181	0.0310486	0.0322331	0	0.196052	0.0409903	0.395202	0	0	0.25702
TraesCS1A02G088100	0.146228	0.160213	0.184841	0.441891	0.0492565	0.101041	0.0769681	0.181383	0	0.390352
TraesCS1A02G088200	0.120462	0.09688	0.224016	0	0.302755	0.221301	0.281064	0.491009	0	0
TraesCS1A02G088600	0	0	0	0	0	0	0	0	0	0
TraesCS1A02G088800	0	0	0.156642	0	0.0614768	0	0	0	0	0
TraesCS1A02G088900	0.158271	0.0802426	0	0	0.106304	0.0300546	0	0	0	0
TraesCS1A02G089100	0.142843	0.0951525	0.192195	0	0.0815117	0.0768565	0.158481	0.871323	0	0
TraesCS1A02G089400	0	0.0388568	0.047335	0	0.0214573	0	0	0.190695	0	0
TraesCS1A02G089600	0	0	0	0	0.0628794	0	0	0	0	0
TraesCS1A02G089900	0.811387	0.691948	1.14972	1.56798	1.48765	1.2334	0.977085	1.4177	0.709673	0.345636
TraesCS1A02G090000	0.117642	0.190931	0.200702	0	0.417922	0.524432	0.132657	0.0895817	0	0.281373
TraesCS1A02G090100	0.340793	0.30192	0.0396605	1.04363	0.41221	0.194066	0	0.0980469	0	0.667565
TraesCS1A02G090300	0.0492143	0.0753492	0	0	0.0544935	0.0919372	0.0803755	0	0	0.355587
TraesCS1A02G090600	0.0357162	0.0636186	0.0325267	0	0.14099	0	0.0718608	0	0	0.140284
TraesCS1A02G090700	0	0	0	0	0	0	0	0	0	0
TraesCS1A02G091000	0	0	0	0	0	0.0296616	0	0	0	0.202947
TraesCS1A02G091100	0.736472	0.879085	0.639567	0	1.17893	1.12092	0.94844	1.23343	1.47689	0.723116
TraesCS1A02G091200	0.024417	0.0825507	0.0744823	0	0.0236687	0.0320924	0	0	0	0.101218
TraesCS1A02G091300	0.251822	0.188221	0.454494	0	0.328105	0.592814	0.0866972	0.210068	0	0.687345
TraesCS1A02G091400	0	0	0.0408163	0	0	0	0.0693967	0	0	0
TraesCS1A02G091500	0	0	0	0	0.0561692	0	0	0	0	0
TraesCS1A02G091600	0.122159	0.158617	0.181256	0	0.510931	0.205525	0.643064	0	0	0.225821
TraesCS1A02G092000	0	0.0147994	0	0	0	0	0	0	0	0
TraesCS1A02G092200	0	0	0	0	0	0	0	0	0	0
TraesCS1A02G092700	0.187529	0.0477001	0.289881	0.204152	0.185972	0.198878	0.253981	0.219546	0	0.279059
TraesCS1A02G092900	6.6145	5.71125	8.24891	5.50438	7.02583	9.43087	6.4284	5.74672	5.82017	5.86977
TraesCS1A02G093200	0	0	0	0	0	0	0	0	0	0
TraesCS1A02G093400	0	0.0327224	0	0	0	0	0	0	0	0
TraesCS1A02G093700	0	0	0	0	0	0	0	0	0	0
TraesCS1A02G093800	0.506879	0.261374	0.457684	0.258953	0.651507	0.625056	0.596515	0.582074	0	1.05556
TraesCS1A02G093900	0.189178	0.0975268	0.364548	0.195695	0.621931	0.103784	0.555087	0.0847644	0	0.0518575
TraesCS1A02G094000	0.158294	0.146188	0.199615	0	0.35306	0.208528	0.129014	0.71872	0.741785	0.306355
TraesCS1A02G094200	0	0.0346085	0	0	0.135509	0	0	0	0	0.15092
TraesCS1A02G094500	0	0.0295988	0	0	0.0273859	0	0	0	0	0
TraesCS1A02G094700	0.0504453	0	0	0	0	0	0.186209	0	0	0
TraesCS1A02G094800	0	0	0	0	0.0353992	0.0374869	0.0733116	0.195743	0	0
TraesCS1A02G094900	0	0	0.0433426	0	0	0	0	0	0	0
TraesCS1A02G095000	0.67023	0.355804	0.375497	0.416372	0.364846	0.348019	0.522901	0.155195	0	0.350831
TraesCS1A02G095100	0.0468496	0.0348289	0.202723	0	0.23821	0.0288297	0	0	0	0.0722282
TraesCS1A02G095200	0.127805	0.107251	0.114431	0	0	0.098291	0.072965	0.165507	0	0
TraesCS1A02G095500	0.0468249	0.0795071	0.0493121	1.14514	0.0572858	0	0	0.0724412	0	0
TraesCS1A02G096000	0.455952	0.398122	0.124596	0	0.411449	0.409021	0.150282	0.0814379	0	0.447887
TraesCS1A02G096100	0.235131	0.188641	0.133407	0	0.272596	0.383868	0.364047	0	0	0.37896
TraesCS1A02G096200	0.0371421	0	0	0	0	0	0.0805854	0	0	0
TraesCS1A02G096500	2.06037	1.85867	1.59908	3.25216	1.38908	2.0974	1.98283	1.89382	0	1.00348
TraesCS1A02G096600	0.105675	0.0312971	0.175707	0.206616	0.100401	0.0677294	0	0	0	0.0633581
TraesCS1A02G097000	0	0	0.0783989	0	0	0	0	0.466607	0	0
TraesCS1A02G097100	0.0614596	0.0147994	0.103973	0.191322	0.159697	0.139692	0.0693967	0.181745	0	0.129763
TraesCS1A02G097200	0.165117	0.0869046	0.113828	0	0	0	0.133962	0	0	0
TraesCS1A02G097400	0.3585	0.793113	0.401401	0.459686	0.605674	0.745971	0.545264	0.383144	1.13843	0.913607
TraesCS1A02G097500	0.0637011	0.0150115	0.0398597	0	0	0.0454034	0	0	0	0
TraesCS1A02G097600	0.0374799	0.080113	0.278711	0.195695	0.087924	0.0940754	0.16168	0	0	0
TraesCS1A02G097700	0.524191	0.409089	0.203173	0.314189	0.45488	0.18963	0.592819	0.220862	0	0.400491
TraesCS1A02G097900	0.154739	0.127858	0.424721	0	0.232899	0.17494	0.0730946	0.155536	1.40115	0.301017
TraesCS1A02G098000	0.0199972	0.0704654	0.148317	0	0.29795	0.127796	0.0548941	0.204407	0	0
TraesCS1A02G098200	0	0	0	0	0.0264376	0	0	0	0	0
TraesCS1A02G098500	0	0	0.0399936	0	0	0	0	0	0	0
TraesCS1A02G098600	0	0	0	0	0.0334897	0.0285421	0	0	0	0
TraesCS1A02G099000	0.0394652	0.0592512	0.342004	0	0	0.0755387	0	0	0	0
TraesCS1A02G099100	0	0	0.301429	0.390274	0.0358712	0	0.231515	0	0	0
TraesCS1A02G099200	0	0	0	0	0	0	0	0	0	0
TraesCS1A02G099300	0.280517	0.199932	0.435457	0	0.281367	0.397871	0.383381	0.0993542	0	0.292585
TraesCS1A02G099400	0.160599	0.181267	0.288199	0	0.231037	0.273527	0.0730946	0	0.871992	0
TraesCS1A02G099500	0.194873	0.192194	0.0463822	0.428082	0.336648	0.273002	0	0.0930388	0	0.303177
TraesCS1A02G099600	0	0	0	0	0.0741472	0.0279955	0.133624	0	0	0
TraesCS1A02G099700	0	0	0	0	0	0	0	0	0	0
TraesCS1A02G099800	0	0	0	0	0	0	0	0	0	0
TraesCS1A02G099900	0.0732829	0.018457	0	0	0	0.0940259	0	0	0	0
TraesCS1A02G100000	0	0.0376673	0.0342091	0	0	0	0	0	0	0
TraesCS1A02G100100	0	0	0	0	0	0	0	0	0	0
TraesCS1A02G100200	0	0	0.0806188	0	0	0.0599722	0	0	0	0
TraesCS1A02G100300	0	0	0	0	0	0	0	0	0	0
TraesCS1A02G100400	0	0.0591568	0	0	0.0262533	0.183003	0.0866972	0	0	0
TraesCS1A02G100600	0.0982755	0	0	0.644926	0.0277901	0	0	0	0	0
TraesCS1A02G100800	0.0281099	0	0	0.192667	0	0	0	0	0	0.0636732
TraesCS1A02G101000	0.0195276	0	0	0	0.0856672	0	0	0	0	0.0702469
TraesCS1A02G101100	0	0.0636187	0	0.301732	0.0338915	0	0	0	0	0
TraesCS1A02G101300	0	0	0	0	0	0	0	0	0	0.0726006
TraesCS1A02G101500	0	0	0	0	0	0	0	0	0	0.0957478
TraesCS1A02G101600	0	0	0	0	0	0	0	0	0	0
TraesCS1A02G101900	0.358766	0.358958	0.252852	0.315004	0.36077	0.244033	0.366908	0.353992	1.6728	0.0751575
TraesCS1A02G102100	0	0	0	0	0	0	0	0	0	0
TraesCS1A02G102200	0	0	0	0	0	0	0	0	0	0
TraesCS1A02G102300	0	0.0141873	0.125978	0	0	0.0614463	0	0	0	0
TraesCS1A02G102400	0	0.0164236	0	0	0	0	0	0	0	0
TraesCS1A02G102500	0.140718	0.0560928	0.306362	0	0.183978	0.150585	0.221116	0	0.993542	0.0957478
TraesCS1A02G102600	0.422321	0.303646	0.17759	1.0685	0.150352	0.146552	0.0577981	0.201641	0	0.0633581
TraesCS1A02G102700	0	0.0232651	0	0	0.0353992	0.0250436	0	0	0	0
TraesCS1A02G102800	0	0	0	0	0	0.0345715	0	0	0	0
TraesCS1A02G103100	0	0.0427274	0	0	0.076773	0.0368568	0	0	0	0.283855
TraesCS1A02G103600	0	0	0	0	0	0	0	0	0	0
TraesCS1A02G104000	0	0.0183434	0.0364431	0	0.0313699	0	0	0.109802	0	0
TraesCS1A02G104500	0.0963432	0.335646	0.421774	0	0.301259	0.126848	0.087187	0.374888	0	0.189492
TraesCS1A02G104700	0.248905	0.01337	0.193316	0	0.0996539	0.0632895	0	0	0	0.174613
TraesCS1A02G105300	0	0	0.0452653	0	0.0332924	0	0	0.294141	0	0
TraesCS1A02G105400	4.22858	3.83853	3.65402	2.38734	5.039	4.27475	3.86655	2.2741	3.88814	4.09034
TraesCS1A02G105500	0.185345	0.159703	0.0252131	0	0.205906	0.295982	0.181993	0	0	0.278679
TraesCS1A02G105600	0.235726	0.112495	0.232654	0.583091	0.305482	0.230151	0.0781372	0.21793	0	0.347053
TraesCS1A02G105700	0.044975	0	0	0.304414	0.0307217	0	0.069868	0	0	0
TraesCS1A02G105800	0	0.0416769	0.0636618	0	0.0299402	0.121172	0	0	0	0
TraesCS1A02G105900	0	0	0	0	0	0	0	0	0	0
TraesCS1A02G106000	0.293292	0.280472	0.167458	0	0.511118	0.0595651	0.122528	0.116019	0	0.501577
TraesCS1A02G106100	0.158081	0.129858	0.22721	0	0.30484	0.248083	0	0.154655	0	0.223883
TraesCS1A02G106200	0.0220845	0.0369035	0.251513	0	0.0379176	0	0.546537	0	0	0.226959
TraesCS1A02G106300	0.109464	0.0422404	0	0	0.0298453	0.0607166	0.156473	0	0	0.220299
TraesCS1A02G106500	0	0.012491	0.0351346	0	0	0	0	0	0	0
TraesCS1A02G106600	0.321641	0.95965	0.857558	0.234165	0.669192	0.485369	0.660864	0.943243	0	0.546309
TraesCS1A02G106700	0.0306555	0	0	0	0	0.115725	0	0	0	0
TraesCS1A02G107000	0	0.0198768	0	0	0.0307887	0	0	0	0	0
TraesCS1A02G107300	0.23112	0.34248	0.234735	0.135764	0.25877	0.383001	0.356572	0	0	0.458394
TraesCS1A02G107600	0.0235203	0.0198361	0.0972886	0	0.0778245	0.208795	0	0.108494	0.871992	0.0506091
TraesCS1A02G107800	0.151977	0.156685	0.337534	0.206616	0.479501	0.177336	0.30468	0.108494	0	0.229273
TraesCS1A02G107900	0.386049	0.182898	0.121219	0.560954	0.333839	0.173658	0.174374	0.0635651	0.745156	0.558086
TraesCS1A02G108000	0	0.0756805	0.0527148	0	0.116048	0.0739646	0	0	0	0.124642
TraesCS1A02G108100	0	0.111408	0	0	0.142625	0.0355619	0.0866972	0	0	0
TraesCS1A02G108300	0.106585	0.0750858	0	0.174505	0.290521	0.171596	0	0.0980469	0	0.381062
TraesCS1A02G108600	0	0	0	0	0	0	0	0	0	0
TraesCS1A02G108800	0	0.0395104	0	0.161922	0.0495937	0	0.0770642	0	0	0.228408
TraesCS1A02G108900	0.165048	0.112378	0.0729616	0	0.055265	0.0711762	0.366114	0.195393	1.62311	0.522339
TraesCS1A02G109200	0.0998615	0.218828	0.143248	0	0.104119	0.179765	0.06508	0.36851	0	0.0621284
TraesCS1A02G109300	0.098591	0.0414447	0.224172	0	0.129612	0.358586	0.111473	0.412933	0	0.066405
TraesCS1A02G109400	0.235462	0.110701	0.395329	0	0.053448	0.344306	0	0.0930388	0	0.0684378
TraesCS1A02G109500	0	0.0220979	0.0325267	0	0.0287957	0.0999978	0.0839842	0	0	0
TraesCS1A02G109700	0	0	0	0	0	0.0291491	0	0	0	0
TraesCS1A02G110100	0	0	0	0	0	0	0	0	0	0
TraesCS1A02G110200	0.179674	0.235686	0.236822	0	0.329419	0.367988	0.147323	0.721288	0	0.146864
TraesCS1A02G110300	0.0778142	0.0905209	0.0671392	0	0.20359	0.0375725	0	0.219604	0	0.10566
TraesCS1A02G110700	0	0	0	0	0	0	0	0	0	0
TraesCS1A02G110900	0	0	0	0.161922	0.10983	0	0	0	0	0
TraesCS1A02G111000	0	0	0	0	0	0	0	0	0	0
TraesCS1A02G111100	0	0	0	0	0.0299402	0	0	0	0	0
TraesCS1A02G111300	0.0577566	0.156986	0.181456	0	0.365292	0.171978	0	0.0993542	0	0
TraesCS1A02G111400	0.131739	0.227913	0.2177	0	0.318381	0.21376	0.310342	0	0	0.111605
TraesCS1A02G111500	0.0217501	0	0	0	0.0681099	0.085887	0	0	0	0
TraesCS1A02G111600	0	0	0	0	0.0397587	0	0	0.202139	0	0.0555383
TraesCS1A02G111800	0	0	0	0	0	0	0	0	0	0
TraesCS1A02G111900	0.0290579	0.0470262	0	0	0	0.0322182	0	0.325482	0	0.107597
TraesCS1A02G112000	0.0362143	0.123361	0.0911811	0.184618	0.212616	0.0601366	0.104891	0	0	0.0693818
TraesCS1A02G112100	0.138228	0	0.150123	0	0.0802763	0	0.0589574	0.175331	0	0.142603
TraesCS1A02G112200	0.0944143	0.157584	0.343692	0	0.111312	0.209894	0.14349	0.281078	0	0.070282
TraesCS1A02G112400	0.0344429	0.0301144	0.0711291	0.135764	0.0572083	0.0292398	0	0	1.38927	0
TraesCS1A02G112500	8.64336	7.65469	8.04325	8.08789	8.78204	10.2449	6.57014	6.34853	9.91493	8.43549
TraesCS1A02G112600	0	0.0156226	0.0439831	0	0.091284	0	0	0	0	0.227439
TraesCS1A02G112700	0.0250361	0	0	0	0	0	0	0	0	0
TraesCS1A02G112800	0.23528	0.095543	0.174147	0	0	0.188446	0.0839271	0.175426	0	0.265245
TraesCS1A02G112900	0.0784437	0.0271702	0	0	0.0222605	0	0.0839842	0	0	0.0636732
TraesCS1A02G113000	0	0	0	0	0.0286352	0	0	0	0	0
TraesCS1A02G113100	0	0.0662193	0	0.258953	0	0	0.175064	0	0	0
TraesCS1A02G113200	0	0	0	0	0	0	0	0	0	0
TraesCS1A02G113300	0	0.0162856	0	0	0.0278448	0	0.0547238	0	0	0.117078
TraesCS1A02G113700	0.0576072	0.153669	0.079918	0	0	0.125481	0.0740149	0.0997168	0	0
TraesCS1A02G114000	0.042847	0.0548142	0	0.212712	0.0528258	0	0	0	0	0
TraesCS1A02G114100	0	0	0	0	0	0	0	0	0	0
TraesCS1A02G114300	0.185809	0.237266	0.305937	0	0.129546	0.152007	0.640523	0.204822	0	0.136876
TraesCS1A02G114400	0.0754071	0	0	0	0.0286352	0.0733875	0	0	0	0.0765047
TraesCS1A02G114500	0	0.0722856	0	0	0	0	0	0	0	0
TraesCS1A02G114600	0	0.0354942	0.0404465	0	0.0483783	0	0	0	0	0.14957
TraesCS1A02G114700	0.0295654	0	0	0	0	0	0	0	0	0
TraesCS1A02G114800	0	0	0.0325267	0	0	0	0.0756475	0.0635651	0	0
TraesCS1A02G115000	0	0	0.071377	0	0	0	0	0	0	0.0997133
TraesCS1A02G115100	0.0753248	0.134803	0.0376733	0.242025	0.104681	0.0588236	0.0705871	0	0	0
TraesCS1A02G115200	0	0.0910407	0	0.69891	0.0264005	0	0.0718608	0	0	0
TraesCS1A02G115400	0.043644	0.105545	0.0661733	0	0.0937679	0	0.1361	0	0	0.076713
TraesCS1A02G115500	0.0184697	0.0184746	0.157795	0.161922	0.0375147	0	0	0.228215	0	0
TraesCS1A02G115600	0	0	0	0	0	0	0	0	0	0
TraesCS1A02G115700	0.0217501	0	0	0	0	0	0.0693967	0	0	0
TraesCS1A02G116000	0.121564	0.080281	0.396364	0.485767	0.18932	0.0572302	0.069868	0	0	0
TraesCS1A02G116200	0.0562989	0.0625075	0.365208	0	0.163653	0.105938	0	0.195393	0	0.0693818
TraesCS1A02G116300	0	0	0	0.494535	0	0	0	0	0	0
TraesCS1A02G116500	0.0285847	0.0134163	0	0.189469	0.0341993	0.0343907	0.075555	0.116019	0	0
TraesCS1A02G116600	0.0557151	0.0146208	0.0313834	0	0.140855	0.0332774	0.0549919	0	0	0
TraesCS1A02G116700	0.218552	0.316359	0.494659	0.547556	0.211164	0.19075	0.0639341	0.97972	0	0.15298
TraesCS1A02G116900	0.0713228	0.0533572	0.429282	0	0.293474	0.700207	0.122124	0.529675	0	0.0695531
TraesCS1A02G117000	0.0697328	0.0177878	0.0792404	0	0	0.0338249	0	0	0	0.14957
TraesCS1A02G117300	0	0	0	0	0	0	0	0	0	0.0633581
TraesCS1A02G117400	0.138086	0.084886	0.195695	0	0.220329	0.142543	0	0.0736784	0	0.236468
TraesCS1A02G117500	0.0393635	0.0141407	0.0280662	0	0.0312139	0.0298365	0	0	0	0.405909
TraesCS1A02G117600	0	0	0	0	0	0	0	0	0	0
TraesCS1A02G117700	0.0389588	0	0	0.468329	0.0307217	0	0	0.201641	0	0
TraesCS1A02G118100	0.0742067	0	0.0587648	0	0.0625801	0.0320924	0	0	0	0.0693818
TraesCS1A02G118300	0.0224294	0.0312562	0.083297	0	0	0.0296483	0	0.0896306	0	0.0636732
TraesCS1A02G118400	0.146018	0.0132421	0.169091	0.712036	0.0564397	0	0	0.264838	0	0.135298
TraesCS1A02G118700	0.0645113	0	0.252993	0.608828	0.116135	0.0358917	0	0.195743	0	0.173135
TraesCS1A02G118800	0	0.0277579	0.409674	0	0.0913135	0.0290718	0	0	2.4108	0.16152
TraesCS1A02G118900	0	0	0	0	0	0	0	0	0	0
TraesCS1A02G119000	0	0	0	0	0.0531738	0	0	0	0	0
TraesCS1A02G119300	0	0	0	0	0.124856	0	0	0	0	0
TraesCS1A02G119500	0	0.0184746	0	0	0.0283336	0	0	0	0	0
TraesCS1A02G119600	0	0	0	0	0	0.0363277	0	0	0	0
TraesCS1A02G119700	0.144353	0.257514	0.213149	0	0.191546	0.025226	0.131875	0.438599	0	0
TraesCS1A02G119800	0.0264767	0.016564	0.0594742	0	0.0380452	0	0	0	0	0
TraesCS1A02G120000	0.139948	0.16642	0.0446987	0	0.316637	0.142943	0.0770642	0	0	0.164329
TraesCS1A02G120100	0.164493	0.294018	0.144345	0	0.233512	0.320375	0	0.660687	0	0.125138
TraesCS1A02G120200	0.899364	0.831091	0.983773	0.734285	1.26853	0.714483	0.712605	0.643531	0	1.63735
TraesCS1A02G120400	0.0796309	0.0165287	0.0441189	0	0	0.0741019	0	0	0	0
TraesCS1A02G120500	0.45681	0.273798	0.383681	0.4521	0.249887	0.255247	0.064401	0.393738	0	0.253642
TraesCS1A02G120800	0.0624419	0.021157	0	0	0	0.0320924	0	0	0	0
TraesCS1A02G120900	0	0.1398	0.0446987	0	0.0317578	0.18962	0	0	0	0.0702469
TraesCS1A02G121000	0.447155	0.716762	0.770221	0.409351	0.677736	0.770005	1.0403	0.456012	0.871992	0.611204
TraesCS1A02G121200	0	0	0.0941758	0	0	0	0	0.0635651	0	0
TraesCS1A02G121300	0.391484	0.271464	0.16684	0.239906	0.246656	0.414179	0.614613	0.612569	0	0
TraesCS1A02G121400	0	0.1206	0.10717	1.36498	0.218308	0.113174	0.0548941	0.0827534	0	0.0647266
TraesCS1A02G121700	0.11776	0.0701841	0.178967	0.194307	0.0556342	0.15758	0	0	0.8364	0.151683
TraesCS1A02G121800	0	0	0	0	0	0	0	0	0	0
TraesCS1A02G122000	0.0447574	0.0869033	0	0	0.146886	0.146812	0	0.0760364	0	0
TraesCS1A02G122100	0.0230849	0	0	0	0.0642641	0.0351064	0	0	0	0
TraesCS1A02G122200	0	0	0.123294	0	0.0262046	0.0285793	0.0671326	0	0	0
TraesCS1A02G122300	0	0.0163267	0	0	0	0	0	0	0	0
TraesCS1A02G122400	0	0	0	0	0	0	0	0	0	0
TraesCS1A02G122500	0.0276507	0	0	0.625508	0.0453065	0.108125	0	0	0	0.179512
TraesCS1A02G122600	0.25631	0.211054	0.354981	0.507457	0.229269	0.137629	0.254338	0	0.769645	0.192495
TraesCS1A02G122700	1.21109	0.897482	1.07908	1.91583	1.38592	1.08585	1.04348	1.2009	1.43802	0.793613
TraesCS1A02G122800	0	0	0	0	0	0	0	0	0	0
TraesCS1A02G122900	0.0365354	0	0.0332071	0.475647	0.0437285	0	0	0	0	0
TraesCS1A02G123000	0.210013	0.155958	0.260642	0	0.218088	0.0782897	0.217411	0	0	0.0792155
TraesCS1A02G123100	0.0594199	0.209501	0.332562	0	0.223147	0.326622	0.313974	0.375421	1.65486	0
TraesCS1A02G123200	0	0.0199074	0	0	0.0293035	0	0	0.0978713	0	0
TraesCS1A02G123600	0.0366255	0.0977318	0	0	0.137209	0.118667	0	0	0	0
TraesCS1A02G123900	0.0255215	0.0262956	0	0	0	0.0317364	0.167854	0.313549	0	0
TraesCS1A02G124100	0	0	0	0	0	0	0	0	0	0
TraesCS1A02G124200	0	0	0.143913	0	0.0699645	0.1202	0	0	0	0
TraesCS1A02G124300	0	0	0	0	0	0.0719898	0	0	0	0
TraesCS1A02G124400	0	0.0814071	0.359963	0	0	0	0.0694748	0.136954	0	0
TraesCS1A02G124500	0	0.0162856	0	0	0	0	0	0	0	0
TraesCS1A02G124600	1.21525	0.536307	0.547163	1.30082	0.531867	0.910489	1.22376	1.27165	0	1.1907
TraesCS1A02G124700	0.200354	0.104461	0.141961	0	0.118514	0	0	0	0	0
TraesCS1A02G124800	0	0	0	0	0	0	0	0	0	0
TraesCS1A02G124900	0	0	0	0	0	0	0	0	0	0
TraesCS1A02G125000	0.584837	0.428315	0.39275	0.41014	0.312086	0.33888	0.144174	0.379707	0	1.03567
TraesCS1A02G125100	2.53286	1.62321	1.80208	2.15817	2.07006	2.95978	1.55959	1.85872	2.37871	2.45605
TraesCS1A02G125300	0	0	0.0744048	0	0.0353549	0	0	0	0	0.235459
TraesCS1A02G125400	0	0	0	0	0	0	0	0	0	0
TraesCS1A02G125500	0.0275703	0	0	0	0.0336493	0	0	0.0724412	0	0
TraesCS1A02G125600	0	0.0163612	0	0	0.0343239	0	0	0	0	0
TraesCS1A02G125700	0	0.0363252	0.147677	0	0.0238889	0.0915493	0	0	0	0
TraesCS1A02G125900	0	0.0163474	0.0351346	0	0	0	0	0	0	0
TraesCS1A02G126000	0.0599604	0	0	0	0.0289729	0	0.0548941	0	0	0.0534516
TraesCS1A02G126300	0.0394819	0.0662065	0.219395	0	0.141357	0.179604	0.0589574	0.506133	0	0
TraesCS1A02G126600	0	0	0	0	0	0	0	0	0	0
TraesCS1A02G126800	0	0.0456892	0	0	0	0	0	0	0	0
TraesCS1A02G126900	0	0.025584	0	0.250891	0.0367342	0	0	0	0	0.290402
TraesCS1A02G127000	0.590986	0.554731	0.506127	0.428384	0.573965	0.561522	1.53053	0.0851607	0.709673	0.466349
TraesCS1A02G127300	0	0	0	0	0	0	0	0	0	0
TraesCS1A02G127400	0.108553	0	0	0	0	0.0360688	0	0	0	0
TraesCS1A02G127600	0	0.0169478	0	0	0	0	0	0	0	0
TraesCS1A02G127700	0	0	0	0	0.0272276	0.0290718	0	0	0	0
TraesCS1A02G127800	0.129815	0.109457	0.035256	0.304414	0.0233556	0.255046	0	0	0	1.36045
TraesCS1A02G127900	0.0224933	0	0.0893413	0.151534	0.0270321	0	0	0	0	0
TraesCS1A02G128000	0	0	0	0	0	0	0	0	0	0
TraesCS1A02G128100	0	0	0.0657419	0	0	0.0290718	0.0840414	0	0	0
TraesCS1A02G128300	0.018792	0.158991	0.192603	0	0	0.0375725	0	0	0	0.0700025
TraesCS1A02G128600	0.266842	0.0743749	0.436533	0.196537	0.21247	0.203706	0.131041	0.262507	0	0.154053
TraesCS1A02G128900	0.0692339	0	0	0	0	0	0	0	0	0
TraesCS1A02G129100	0.28962	0.507289	0.32195	0.744179	0.434208	0.591384	0.75057	1.03656	0	0.554342
TraesCS1A02G129200	0.132042	0.0578316	0.204158	0.265993	0.117771	0.126828	0	0	0	0.154006
TraesCS1A02G129300	0.20229	0.30789	0.223016	0	0.0721587	0.038541	0.20261	0	0	0.53949
TraesCS1A02G129400	2.23192	1.60685	1.81538	1.30107	2.95448	3.3243	2.33581	1.64577	0	1.46444
TraesCS1A02G129500	0.0219008	0.147136	0.193912	0.195695	0.383148	0.232	0	0	0	0
TraesCS1A02G129700	0.0195276	0	0	0	0	0	0	0	0	0
TraesCS1A02G129800	0.0184986	0	0	0	0	0	0	0	0	0
TraesCS1A02G130000	0.0184697	0	0	0	0	0	0	0	0	0
TraesCS1A02G130100	0.0199972	0.033993	0	0	0.0555875	0	0.156456	0	0	0.348991
TraesCS1A02G130200	0	0.0279701	0	0	0	0	0.0739705	0	0	0
TraesCS1A02G130600	0.0562199	0	0	0	0	0	0	0	0	0
TraesCS1A02G130700	0.175233	0.347266	0.298912	0	0.489248	0.386554	0.202976	0.386076	0	0.302533
TraesCS1A02G130800	0.323044	0.300969	0.385089	0.280998	0.352908	0.171913	0.559205	0.989231	0	0.545194
TraesCS1A02G130900	0.0344679	0.123616	0.0483279	0	0.0288545	0.0689781	0	0.369173	0	0.148336
TraesCS1A02G131000	0.106976	0.0669298	0.288658	0.184618	0.246379	0.0846951	0.152616	0.264838	1.29082	0.166401
TraesCS1A02G131200	0.0955734	0.0503775	0.538908	0.252742	0.0487035	0.10808	0.354243	0.268184	0	0
TraesCS1A02G131300	0.0209335	0.0713983	0.0376733	0	0.103633	0.0285793	0.348748	0	0	0
TraesCS1A02G131500	0.538734	0.477144	0.507622	0.251813	0.686825	0.643383	0.6259	0.733189	0	0.638124
TraesCS1A02G131600	0.0474756	0.0386891	0.0332071	0	0.144088	0.116202	0.19866	0	0	0.0707409
TraesCS1A02G131900	0.0608773	0.110642	0.0706489	0	0.235365	0.103735	0.18403	0	0	0.10566
TraesCS1A02G132000	0.0420119	0.0611534	0.12112	0	0.0493119	0.195149	0.125912	0	1.63934	0.153426
TraesCS1A02G132400	2.8839	3.66582	1.01594	1.87263	2.17138	1.91529	1.26998	4.17794	0	2.3709
TraesCS1A02G132600	0.263162	0.0852621	0.353516	0	0.068079	0.198659	0.151703	0.0814379	0	0.0751575
TraesCS1A02G132800	0	0	0	0	0	0	0	0	0	0
TraesCS1A02G133000	0	0	0	0	0	0	0	0	0	0
TraesCS1A02G133100	0.0937999	0.0878271	0.0940753	0	0.0525333	0.243721	0.0650115	0	0	0.0751575
TraesCS1A02G133300	0	0.0145604	0	0	0	0	0	0	0	0
TraesCS1A02G133400	0.137284	0.0982739	0.17879	0	0.172322	0.420624	0.322627	0.30931	0	0.0941478
TraesCS1A02G133500	0.0361781	0.0617902	0.102029	0	0.029487	0.0352759	0.074777	0.0930388	0	0
TraesCS1A02G133700	0.345895	0.409015	0.32141	0.517241	0.528223	0.467833	0.682689	0.152143	0	0.368804
TraesCS1A02G133800	0.0266855	0.0163612	0	0	0	0.0319832	0.0730946	0.192756	0	0.0684378
TraesCS1A02G133900	0.0460884	0.087283	0.0332535	0	0.123287	0.225821	0.156209	0	0	0
TraesCS1A02G134000	0	0	0.149387	0.191322	0.0291975	0.183154	0.079139	0	0	0.0785527
TraesCS1A02G134100	0	0	0	0	0	0	0.0725363	0	0	0
TraesCS1A02G134200	0	0	0	0	0	0	0	0	0	0
TraesCS1A02G134300	0.104568	0.122436	0.299859	0.151534	0.349861	0.745076	0.259964	0	0	0.0787724
TraesCS1A02G134400	0	0.0391117	0	0	0	0	0	0	0	0
TraesCS1A02G134500	0.0195276	0.0317121	0.0443105	0	0.0880626	0.131159	0	0	0.942152	0
TraesCS1A02G134600	0.333599	0.10713	0.167836	0	0.229235	0.059119	0.266753	0.216988	0	0.0865673
TraesCS1A02G134800	0	0	0	0	0	0.0435981	0	0	0	0
TraesCS1A02G135100	0.250061	0.219555	0.149666	0.206616	0.370911	0.249198	0	0.0827534	0	0.0798441
TraesCS1A02G135300	0.165782	0.314233	0.359398	0	0.384079	0.289823	0.266244	0.109802	1.69005	0.217224
TraesCS1A02G135600	0.0900408	0.0191785	0.0350656	0	0.149361	0.0407365	0	0.573197	0	0.0693818
TraesCS1A02G135700	0.175291	0.0825202	0.172703	0	0.0743375	0.0596495	0.087187	0	0	0.400696
TraesCS1A02G135800	0.0745165	0.0859304	0.125686	0	0.0760905	0.0287416	0.0776458	0	0	0.10566
TraesCS1A02G136000	0	0.152205	0.132301	0.237823	0.0238889	0.0826574	0	0.692189	0	0.213454
TraesCS1A02G136100	0.0479447	0.0162856	0.0531858	0	0.0266874	0.131857	0.155292	0	0	0
TraesCS1A02G136200	0.110013	0.119033	0	0	0.0627235	0.274554	0.063802	0.335731	0	0
TraesCS1A02G136400	0.290024	0.0932885	0.0960105	0.226424	0.188614	0.312795	0.273882	0.0814379	0	0.347315
TraesCS1A02G136500	0.103242	0.0870484	0.130282	0.206616	0.0618328	0.148177	0.062956	0.0997168	0	0.117078
TraesCS1A02G136600	0.0385625	0.0345057	0	0	0.0293035	0	0	0	0	0
TraesCS1A02G136800	0	0.0635781	0.0368568	0	0.153667	0	0.0549919	0	0	0.0647266
TraesCS1A02G136900	0.0239724	0	0	0	0.0343239	0	0	0	0	0
TraesCS1A02G137000	0.181735	0.186145	0.174502	0.140499	0.113253	0.215059	0.129646	0.175331	0	0.117603
TraesCS1A02G137200	0.173126	0.0154791	0.223214	0	0	0.0776221	0.0666254	0	0	0
TraesCS1A02G137400	0.0575408	0.0612207	0.0325267	0.135764	0.0391255	0	0	0	0	0
TraesCS1A02G137500	0.248003	0.272369	0.216095	0	0.175501	0.0861375	0.442681	0	0	0.320032
TraesCS1A02G137600	0	0	0	0	0	0	0	0	0	0
TraesCS1A02G137700	0.0491071	0.15312	0.195479	0	0.208808	0.0357163	0	0	3.64299	0.0819343
TraesCS1A02G137800	0.0970643	0.273406	0.669735	0.643128	0.442413	0.439656	0.262629	0.162876	7.5563	0.300174
TraesCS1A02G137900	0.143461	0.480768	0.336898	0.206616	0.549315	0.0305005	0.360211	0	0	0.301194
TraesCS1A02G138000	0.0413042	0.0151523	0.0713929	0	0	0	0	0	0	0.0700025
TraesCS1A02G138100	0	0	0	0	0	0	0	0	0	0
TraesCS1A02G138200	0.192327	0.107743	0.154208	0	0.175996	0.298331	0.132617	0.21793	0	0.148571
TraesCS1A02G138300	0.0614831	0.0679342	0.0916731	0.303067	0.0449137	0.0577809	0	0.398867	0	0
TraesCS1A02G138400	0.171843	0.148426	0.258831	0.199398	0.253226	0.603761	0.219722	0.503542	0	0.196728
TraesCS1A02G138500	0.370673	0.193676	0.152228	0.233367	0.14019	0.423701	0.0671326	0.182555	0	0.372806
TraesCS1A02G138600	0.555874	0.465816	0.155948	0.226424	0.895703	0.749206	0.433679	0.926989	0	0.42179
TraesCS1A02G138800	1.22704	1.23172	1.25125	0.766593	1.10228	1.45012	1.44752	0.412196	0.769645	1.37211
TraesCS1A02G139100	0.227424	0.0973072	0.497917	0.592472	0.421287	0.260433	0.322955	0.873434	0	0.288299
TraesCS1A02G139200	0	0	0	0	0.0251322	0	0	0	0	0
TraesCS1A02G139300	0.172731	0.152902	0.124686	0.184618	0.085653	0.13493	0.160333	0.0736784	0	0.241701
TraesCS1A02G139400	0	0.065754	0.349008	0	0.151257	0.124682	0.0725363	0.276763	0	0
TraesCS1A02G139500	0.23646	0.0139273	0.102115	0	0.07796	0.136256	0	0.334797	0	0
TraesCS1A02G139600	0.0611806	0.165632	0.162469	0.216408	0.146471	0.157469	0.429918	0.0851607	0	0.319511
TraesCS1A02G139700	0.122653	0.0270822	0.070742	0.278995	0.166163	0.0290718	0	0	0	0.308539
TraesCS1A02G139900	0	0	0	0	0.157097	0	0	0	0	0
TraesCS1A02G140100	0	0	0.0441462	0	0	0	0.0535604	0	0	0
TraesCS1A02G140200	0.336748	0.317709	0.339907	0	0.792811	0.26108	0.235248	0.201991	0	0.282533
TraesCS1A02G140300	0	0	0	0	0	0	0.0756475	0	0	0
TraesCS1A02G140400	0.0919568	0.0483382	0.111536	0	0.223855	0.105511	0.0666254	0.0847644	0	0.103715
TraesCS1A02G140500	0.020176	0.0163474	0.0449802	0	0.0568904	0	0.0815973	0	0	0.0819343
TraesCS1A02G140600	0.073251	0.0161836	0	0	0	0	0	0	0	0
TraesCS1A02G140700	0.0232434	0.0130372	0.166929	0	0.0264129	0	0	0	0	0.0636732
TraesCS1A02G140900	0.0591683	0.101145	0.174571	0.624133	0.109047	0.23813	0	0.169529	0	0.319199
TraesCS1A02G141000	0	0.0183608	0	0	0.12448	0.0393478	0.0680203	0	0	0
TraesCS1A02G141200	0	0	0	0	0.108301	0	0	0	0	0
TraesCS1A02G141400	0	0.0169552	0	0	0.047278	0	0	0	0	0
TraesCS1A02G141600	0	0	0	0	0	0	0	0	0	0
TraesCS1A02G141700	0	0.0389195	0	0	0.073373	0.053056	0	0.169529	0	0.411863
TraesCS1A02G141900	0	0.0369492	0.0450369	0	0.0283336	0	0	0	0	0
TraesCS1A02G142000	0.0197144	0	0.047335	0	0	0	0	0	0	0
TraesCS1A02G142100	0	0	0	0	0	0	0	0	0	0
TraesCS1A02G142200	0.157189	0.0853768	0.0354308	0	0	0.22501	0.0694748	0	0	0
TraesCS1A02G142300	0.071876	0.0795434	0.208473	0	0.0542396	0.0944934	0.0718608	0	0	0
TraesCS1A02G142400	0	0	0	0	0	0	0	0	0	0
TraesCS1A02G142500	0	0	0.0441189	0	0.0251322	0	0.05944	0	0	0
TraesCS1A02G142600	0.481149	0.158693	0.17264	0.219882	0.306182	0.367956	0.41512	0.162876	0.981643	0.314757
TraesCS1A02G142700	0	0.0504769	0.0771538	0	0.0334501	0.110377	0	0.190069	0	0
TraesCS1A02G142800	0.0197226	0.0129415	0.0709291	0	0.0984445	0.0862113	0	0	0	0.0732805
TraesCS1A02G142900	0.0406792	0.206088	0.260274	0	0.175136	0.0322182	0.0756475	0.265743	0	0.3002
TraesCS1A02G143000	0	0.0599251	0.174872	0	0.0632885	0.0828583	0	0.0954217	0	0
TraesCS1A02G143100	0	0	0	0	0.0252558	0	0	0	0	0
TraesCS1A02G143200	0.0879429	0.0490422	0.0343903	0	0.0653272	0.0256289	0	0	0	0.0857243
TraesCS1A02G143300	0.0195921	0.0146429	0	0	0	0	0	0	0	0
TraesCS1A02G143400	0.406953	0.481711	0.680171	0.161922	0.765351	0.571782	0.49961	0.359972	0	0.747432
TraesCS1A02G143500	0.037584	0.10695	0	0	0.059459	0.138783	0.0732681	0	0	0.188616
TraesCS1A02G143600	0.0224933	0.0125193	0	0	0	0.0256289	0.0732681	0	0	0.224763
TraesCS1A02G143700	0.117318	0.0618496	0	0.528746	0	0	0.139736	0	0	0.854247
TraesCS1A02G143800	0.530247	0.182304	0.367141	2.29356	0.404952	0.207239	0.152647	0.200531	0.832154	0.0797989
TraesCS1A02G143900	0.203632	0.273408	0.305208	0.219882	0.310325	0.390856	0.470104	0.645518	0	0.074838
TraesCS1A02G144000	0.0888788	0.0620732	0.085955	0	0.170256	0.204122	0	0.251456	0	0
TraesCS1A02G144700	0.0365175	0.113894	0.127924	0	0.12846	0.187977	0.143722	0	1.13843	0.327547
TraesCS1A02G144800	0	0.0319807	0.0310154	0	0	0.0582209	0	0	0	0
TraesCS1A02G145000	0.508602	0.485843	0.416094	0.234165	0.508245	0.665315	0.510262	0.740392	0	0.501972
TraesCS1A02G145500	0.0577399	0.108534	0	0	0	0	0	0.109436	0	0.335379
TraesCS1A02G145800	0.0446896	0.134073	0.0855945	0.196255	0.0871634	0.238519	0	0.152073	0	0.070282
TraesCS1A02G145900	0.0382774	0.0147431	0.0698354	0	0.0487133	0.0435981	0	0	0	0
TraesCS1A02G146200	0.0700292	0.176744	0.148357	0	0.0299402	0.12224	0.189797	0	0	0.250044
TraesCS1A02G146400	0	0.0224434	0	0	0	0	0	0	0	0.074168
TraesCS1A02G146600	0.125981	0.0453756	0.0687725	0.729141	0.08608	0.162552	0	0.0896306	0	0.145953
TraesCS1A02G146800	0	0	0	0	0	0	0	0	0	0
TraesCS1A02G146900	0.103255	0.0183957	0.0353082	0	0	0	0	0	0	0
TraesCS1A02G147000	4.94641	4.10637	3.43817	2.8422	4.37333	4.77821	4.76318	4.11931	4.15625	4.32847
TraesCS1A02G147400	0.176522	0.0898211	0.0763173	0	0.064372	0	0	0	0	0.128819
TraesCS1A02G147500	0.180668	0.0934801	0.0671353	0.204152	0.205697	0.0352759	0.0535604	0	0	0
TraesCS1A02G147600	0	0.0340064	0	0	0	0	0	0	0	0
TraesCS1A02G147700	0.0956941	0.0966861	0.285491	0	0.0997436	0	0.190033	0	0	0
TraesCS1A02G148000	0.202971	0.478025	0.313516	0.195695	0.550936	0.549835	0.593539	0.5806	0	0.482593
TraesCS1A02G148400	4.88093	3.09735	2.17214	1.43515	3.10745	3.30958	3.84944	2.87719	6.65748	3.10644
TraesCS1A02G148600	0.0695832	0.0236773	0	0	0	0	0	0	0	0.07351
TraesCS1A02G148700	0	0	0	0	0	0	0.0680203	0	0	0
TraesCS1A02G149000	0.0981672	0.0154298	0	0	0	0.0382497	0	0	0	0
TraesCS1A02G149100	0	0	0	0	0.050064	0	0	0	0.791954	0.0498567
TraesCS1A02G149200	0.560781	0.575326	1.0477	1.24284	0.84388	0.750205	0.667428	0.466565	0	0.601327
TraesCS1A02G149700	0	0.0327224	0	0	0.0268523	0.116596	0	0	0	0
TraesCS1A02G149800	0	0	0	0	0.0309235	0	0	0	0	0
TraesCS1A02G150000	0	0	0	0	0	0	0	0	0	0
TraesCS1A02G150100	0	0	0	0	0	0.0441837	0	0	0	0
TraesCS1A02G150200	0.0602631	0.0172419	0	0	0	0.247403	0	0	0	0
TraesCS1A02G150500	0.01689	0.0637129	0	0	0.025032	0.0343907	0.140419	0	0	0.189847
TraesCS1A02G150600	0.54309	0.817701	1.05426	0	0.962685	1.04695	1.32274	0.931983	3.61363	1.07716
TraesCS1A02G151000	0.200895	0.0465066	0.354977	0	0.222132	0.15692	0.214917	0	0	0.149847
TraesCS1A02G151100	0.0244927	0.0551779	0.0576037	0	0.0483571	0.316963	0	0	0	0.0636732
TraesCS1A02G151200	0.0255215	0.0529548	0.145162	0	0.111207	0.0357163	0	0.608409	0	0
TraesCS1A02G151400	0	0	0.0451794	0	0	0.0338249	0	0	0	0
TraesCS1A02G151500	0.0208231	0.0326948	0	0	0.025032	0.0317364	0	0	0	0.259774
TraesCS1A02G151600	0	0	0	0	0	0.0555654	0	0	0	0
TraesCS1A02G151700	0	0.081279	0.0356964	0	0.0515015	0	0	0.199434	0	0
TraesCS1A02G152000	0	0.0315952	0.11583	0	0	0.153698	0.237394	0	0	0.0707409
TraesCS1A02G152100	0.0192421	0.0156352	0	0	0.0236687	0	0	0.186078	0	0
TraesCS1A02G152200	0.109296	0.122738	0.255871	0	0.23308	0.0393478	0.296573	0.218392	0	0.220094
TraesCS1A02G152300	0	0	0	0	0	0	0	0	0	0
TraesCS1A02G152500	0.396891	0.292792	0.435756	0	0.309254	0.298146	0.179948	0.0851607	0.522084	0.332617
TraesCS1A02G152900	0.0239724	0.12652	0.148244	0.140499	0.111283	0.0735489	0.0718608	0	0	0.165246
TraesCS1A02G153000	0	0	0	0	0.0739008	0	0	0	0	0
TraesCS1A02G153100	0.0477122	0.0814279	0.0821963	0	0.254267	0.0521932	0	0	0	0
TraesCS1A02G153300	0.148447	0.217969	0.0379133	0.712458	0.0908912	0.125722	0	0	0	0.296768
TraesCS1A02G153600	0.0479447	0	0	0	0.0521914	0	0	0	0	0
TraesCS1A02G153700	0	0	0	0	0	0	0	0	0	0
TraesCS1A02G153800	0	0	0	0	0	0	0	0	0	0
TraesCS1A02G153900	0.123439	0.129915	0.296177	0	0.0984681	0.37976	0.200281	0.09184	0	0.0700025
TraesCS1A02G154100	0	0	0	0.190259	0.0841358	0	0	0	0	0
TraesCS1A02G154200	0.0290401	0.0415614	0	0	0.029487	0.0775934	0.062101	0.201641	0	0
TraesCS1A02G154300	0.0195115	0.0745018	0	0.44047	0.155649	0.331809	0.0905772	0	0	0.231274
TraesCS1A02G154400	0.657591	0.258077	0.694428	0.577738	0.2555	0.381937	0.168812	0.190843	0	0.605194
TraesCS1A02G154500	0	0.0562661	0	0.184369	0.18409	0	0	0.109436	0	0
TraesCS1A02G154600	0	0.0201036	0.0886761	0	0.0544551	0	0	0	0	0
TraesCS1A02G154700	0.114473	0.211864	0.218362	0.219882	0.181749	0.180441	0	0	2.21533	0.136414
TraesCS1A02G154900	0.110488	0.116064	0.286433	0	0.109699	0.11166	0.273928	0.0814379	0	0
TraesCS1A02G155000	0	0	0	0	0	0	0	0	0	0
TraesCS1A02G155200	0.698982	0.782464	1.30522	0.663204	1.13551	1.08877	1.03452	1.39571	0	0.852123
TraesCS1A02G155500	0.0212051	0.0768891	0	0.382643	0	0.0712779	0	0	0	0
TraesCS1A02G155600	0	0	0.0474293	0	0.0264005	0	0	0	0	0
TraesCS1A02G156000	0	0.0342333	0	0	0	0	0	0	0	0
TraesCS1A02G156100	0	0	0	0	0	0	0	0	0	0
TraesCS1A02G156300	0.0562164	0	0.0729076	0	0.0528258	0.025421	0.0860326	0	0	0.215507
TraesCS1A02G156400	0	0	0	0	0	0	0	0	0	0
TraesCS1A02G156500	0.220048	0.0557469	0.133641	0	0.0640693	0.0676846	0.0551886	0.4286	0	0
TraesCS1A02G156600	0	0	0	0	0.0282204	0.0383389	0	0	0	0
TraesCS1A02G156700	0	0	0	0	0	0	0	0	0	0
TraesCS1A02G156900	0	0	0	0	0	0	0	0	0	0
TraesCS1A02G157100	0	0	0	0	0	0	0	0	0	0
TraesCS1A02G157200	0	0	0	0	0	0	0.0592687	0.155536	0	0
TraesCS1A02G157300	0	0	0.0368949	0	0	0	0.06508	0	0	0
TraesCS1A02G157500	0.170411	0.139445	0.374527	0	0.0286352	0.280016	0.117827	0	0	0.225114
TraesCS1A02G157600	0	0.041997	0	0	0.0222605	0.172135	0	0.308354	0	0
TraesCS1A02G157700	0.203968	0.0573428	0.0323353	0	0.114494	0.181108	0	0	0	0.132692
TraesCS1A02G157800	0	0	0.0837381	0	0	0	0	0	0	0
TraesCS1A02G157900	0.0215915	0.0399037	0.148755	0	0.100222	0.0642842	0	0	0	0
TraesCS1A02G158200	0	0.014544	0	0	0	0	0.0548941	0	0	0
TraesCS1A02G158300	0.839438	0.603792	0.778244	1.09836	0.795822	0.382372	0.59969	0.298244	0	0.793616
TraesCS1A02G158400	0.0705572	0.0536434	0	0	0.129966	0.0351064	0	0	0	0
TraesCS1A02G158500	0.106874	0.164427	0.172894	0.436643	0.14509	0	0.319453	0.584447	0	0.201235
TraesCS1A02G158600	0.0256735	0.046947	0	0	0	0.0291491	0.0732681	0	0	0
TraesCS1A02G158700	0.615488	0.273437	0.486637	0.74798	0.486966	0.236058	0.192036	0.472673	0	0.505759
TraesCS1A02G158800	0.101006	0.0202084	0.0476826	0	0.0429147	0.0388827	0.063802	0	2.44678	0
TraesCS1A02G158900	0.0605279	0.0185276	0.0693437	0.135764	0.0296262	0.0682463	0	0	0	0
TraesCS1A02G159100	1.30437	1.37098	0.833487	0.891679	1.80845	1.9167	1.15241	0.572277	8.20645	1.74227
TraesCS1A02G159300	2.17875	1.83821	1.16478	0.435601	1.17047	1.61401	1.65476	0.926826	0	1.65083
TraesCS1A02G159400	0	0	0	0	0	0.0256289	0	0	0	0
TraesCS1A02G159500	0	0	0	0	0.0556196	0	0	0	0	0
TraesCS1A02G159600	0	0.0559835	0	0	0.0300997	0	0.241324	0	0	0
TraesCS1A02G159700	0.0441496	0.172467	0.14995	0	0.195017	0.17987	0	0.109802	1.03103	0.232147
TraesCS1A02G160000	0	0.016564	0.040863	0	0	0	0	0	0	0
TraesCS1A02G160100	0	0.0191123	0.0280662	0	0.0253578	0.0876025	0.289553	0	0	0
TraesCS1A02G160200	0.0195276	0	0	0	0	0	0	0	0	0
TraesCS1A02G160400	0.117401	0.116396	0.0441189	0	0.304992	0.120457	0.11888	0.38704	0	0
TraesCS1A02G160500	0.124363	0.138029	0.0818626	0	0.0353549	0.134416	0.141174	0.181745	0	0
TraesCS1A02G160600	0.0729439	0.0586495	0.105931	0	0.0513377	0.170922	0.136224	0.100266	5.78592	0.240738
TraesCS1A02G160700	0.020176	0.0940748	0.13085	0	0.169935	0.0997122	0.123757	0	0	0.0769645
TraesCS1A02G160800	0	0.0141407	0	0	0.0961917	0.029675	0	0	0	0
TraesCS1A02G160900	0	0	0	0	0	0	0	0	0	0
TraesCS1A02G161200	0	0	0	0	0.0302772	0	0	0	0	0
TraesCS1A02G161300	0.20143	0.116168	0.0782878	0	0.0616961	0.287327	0.32846	0.0736784	0	0.051934
TraesCS1A02G161800	0.0361781	0	0	0	0	0.159297	0	0	0	0
TraesCS1A02G161900	0.2569	0.294609	0.206433	0.190259	0.182306	0.268325	0.234079	0.821361	0	0.657742
TraesCS1A02G162100	0	0.022327	0	0	0	0.0599722	0	0	0	0.117078
TraesCS1A02G162200	0.0422781	0.0216777	0.11301	0	0.02357	0	0	0	0	0
TraesCS1A02G162300	0.0877411	0	0	0	0	0.0606914	0.146189	0	0	0
TraesCS1A02G162400	0	0.0462894	0.17536	0	0	0.0338423	0	0	0	0
TraesCS1A02G162600	0.0430386	0	0.0569702	0	0.0266245	0.0581436	0.0725363	0	0	0
TraesCS1A02G162800	0.22218	0.131068	0.145068	0.391389	0.316097	0.230414	0.0776458	0	0	0.441093
TraesCS1A02G163100	0.0333052	0.0831087	0	0	0	0.0429997	0.0769681	0	0	0
TraesCS1A02G163200	0.332937	0.390286	0.283958	0	0.229937	0.187607	0.235545	0.844367	0	0.360508
TraesCS1A02G163400	0.339802	0.265101	0.169612	0	0.335761	0.225345	0.286107	0.382649	0	0.11806
TraesCS1A02G163500	0	0	0	0	0	0	0.116249	0	0	0
TraesCS1A02G163600	0.0442515	0.0145276	0	0	0.0850008	0	0	0	0	0
TraesCS1A02G163700	0	0.0531205	0	0	0.233821	0.0279955	0	0	0	0
TraesCS1A02G163900	0.107286	0.21101	0.359135	0	0.146953	0.234323	0	0	0.993542	0.103715
TraesCS1A02G164000	0.0219109	0.0719506	0.372576	0	0.10878	0.133103	0.0630203	0	0	0.172604
TraesCS1A02G164200	0.182823	0.191051	0.471226	0.258953	0.349496	0.123308	0.13196	0	0	0.276907
TraesCS1A02G164300	0	0	0	0	0	0	0	0	0	0
TraesCS1A02G164400	0.0544126	0.029791	0.0410509	0	0.0539832	0.0793122	0.188713	0	0	0.277754
TraesCS1A02G164600	0	0.01532	0	0	0	0.0291491	0	0.398867	0	0.124257
TraesCS1A02G164700	0.0504185	0	0.0357322	0	0.0540049	0	0.0551886	0.139757	0	0
TraesCS1A02G164800	0.0184267	0.111547	0	0	0.0264252	0	0	0	0	0.074168
TraesCS1A02G165100	0	0	0	0	0.0343448	0	0	0.0924616	0	0
TraesCS1A02G165300	0	0.0331636	0	0	0	0	0	0	0	0
TraesCS1A02G165500	0.419076	0.139981	0.291833	0	0.328976	0.419316	0.312168	0	0	0.415561
TraesCS1A02G165700	0	0.0391117	0	0	0.0214573	0	0	0	0	0.0550822
TraesCS1A02G165800	0.201843	0.127263	0.296617	0	0.27637	0.27835	0.23762	0.0851607	0	0.125973
TraesCS1A02G165900	0.253101	0.115123	0.0368949	0	0	0.057872	0	0	0	0.320308
TraesCS1A02G166000	0.0601114	0.0160429	0.148961	0	0	0.232046	0	0	0	0
TraesCS1A02G166400	0	0	0	0	0	0	0	0	0	0
TraesCS1A02G166900	0.0448588	0.0585687	0.0901758	0.885925	0.242863	0.278251	0	0	0	0.051934
TraesCS1A02G167100	0	0	0	0	0.0654974	0	0	0	0	0
TraesCS1A02G167200	0.246489	0.245892	0.759342	0	0.396152	0.605189	0	0.219336	0	0.414343
TraesCS1A02G167300	0	0.0163612	0	0	0	0	0	0	0	0
TraesCS1A02G167400	0.428981	0.349007	0.327545	0	0.216323	0.0291491	0.137293	0.481255	0	0.851283
TraesCS1A02G167600	0.0430767	0.0270763	0.0449802	0	0.0594313	0.214846	0	0.108494	0	0
TraesCS1A02G168400	0.0253035	0.0268791	0	0	0	0	0	0.0635651	0	0
TraesCS1A02G168500	0	0	0	0	0	0	0	0	0	0
TraesCS1A02G168600	0.259671	0.112565	0.0451794	0.494535	0.168825	0.190007	0.0730946	0	0	0.45199
TraesCS1A02G168700	0.0725186	0.106344	0	0	0	0.050996	0	0	0	0
TraesCS1A02G168800	0.170972	0	0.111524	0	0.0686896	0	0	0	0	0
TraesCS1A02G168900	0.201115	0.174329	0.549168	0.650766	0.364274	0.259782	0.0754626	0.0950344	0	0.285165
TraesCS1A02G169000	0.125982	0.136962	0.0768569	0	0.111775	0.158096	0.0624781	0	0	0.189952
TraesCS1A02G169100	0.11632	0.255725	0.362054	0	0.148361	0.363526	0.147326	0.264838	1.81291	0.866394
TraesCS1A02G169200	0.022064	0.0630414	0.0776917	0	0.0278448	0	0	0.147357	0	0
TraesCS1A02G169300	0	0	0	0	0.113791	0	0	0.109802	0	0.0726006
TraesCS1A02G169500	0	0	0	0	0.0335893	0	0	0	0	0
TraesCS1A02G169600	0.0664084	0.0367914	0	0	0	0.0933216	0	0	0	0.1427
TraesCS1A02G170000	0.0842367	0.0370843	0.0441462	0	0.078616	0.235561	0	0	0	0.0759273
TraesCS1A02G170100	0.0589856	0.204719	0.158961	0.439763	0.334935	0.0435981	0.294024	0	0	1.37255
TraesCS1A02G170200	0.065792	0	0.0535848	0	0	0.0585837	0	0	0	0.202436
TraesCS1A02G170300	0.0648473	0.0666508	0.0337086	0.161922	0	0.109601	0	0.195393	0	0
TraesCS1A02G170400	0	0.114493	0	0	0.285394	0.300704	0.0769681	0.0950344	0	0.190997
TraesCS1A02G170500	0	0	0	0	0.0552674	0.0459745	0.0815973	0	0	0.0621284
TraesCS1A02G170600	0.0290401	0.03952	0	0	0.136539	0.0334977	0	0	0	0.118875
TraesCS1A02G170800	0	0.0183608	0	0	0	0.0374869	0	0	0	0
TraesCS1A02G170900	0	0.0425338	0.110001	0	0	0	0	0	0	0
TraesCS1A02G171000	0	0	0.0391604	0	0	0	0	0	0	0
TraesCS1A02G171100	0.062613	0.190648	0.143048	0	0.110473	0.180381	0.16721	0.324387	0	0
TraesCS1A02G171200	0	0	0	0	0	0	0	0	0	0
TraesCS1A02G171400	0.0542573	0.0158462	0.0770951	0.388614	0	0.0928967	0	0	0	0.111605
TraesCS1A02G171500	0	0.0125193	0	0.239906	0.154787	0	0	0	0	0.140564
TraesCS1A02G171600	0	0	0	0	0	0	0.0905772	0	0	0
TraesCS1A02G171700	0.135695	0.130316	0	0	0.0590596	0.114513	0.087187	0	0	0.435204
TraesCS1A02G172100	0.288519	0.278445	0.200086	0.161922	0.497384	0.315683	0	0.196094	1.26103	0.21632
TraesCS1A02G172200	0	0	0	0	0	0	0	0	0	0
TraesCS1A02G172300	0	0	0.0328709	0	0.0840989	0.0441837	0	0.116019	0	0.139106
TraesCS1A02G172700	0.0239724	0	0	0	0	0	0	0	0	0
TraesCS1A02G173100	0.0182986	0.0410868	0	0.184369	0.1629	0.111676	0	0.0954217	0	0
TraesCS1A02G173200	0	0	0.0522903	0	0.09717	0.0669954	0.14593	0.139757	0	0.210846
TraesCS1A02G173400	0.0908445	0.117513	0.201207	0	0.463621	0.320609	0.193614	0	0	0.295904
TraesCS1A02G173500	0.0902541	0.038414	0.251769	0	0.0611024	0.122872	0	0.0939452	0	0.0742854
TraesCS1A02G173600	0	0	0	0	0	0	0.143554	0	0	0.0922365
TraesCS1A02G173700	0	0.0332853	0	0	0	0	0	0	0	0
TraesCS1A02G174000	0.202937	0.119438	0.51955	0	0.294809	0.361267	0.409577	0.108494	2.15703	0.374402
TraesCS1A02G174100	0	0	0	0	0	0	0	0	0	0
TraesCS1A02G174500	0.0946005	0.0298985	0	0	0.276846	0.0283331	0	0	0	0
TraesCS1A02G174600	0.285349	0.239753	0.243375	0	0.393629	0.227416	0.350587	0	0	0.499747
TraesCS1A02G174900	0	0	0	0	0	0	0	0	0	0
TraesCS1A02G175000	0.0673529	0.0878022	0	0	0.1223	0.0621072	0	0	0	0.0732805
TraesCS1A02G175200	0	0	0	0.195695	0	0	0	0	0	0
TraesCS1A02G175500	0	0	0	0	0.058607	0	0	0	0	0
TraesCS1A02G175600	0	0	0	0	0	0	0	0	0	0
TraesCS1A02G175700	0.0955905	0.0652111	0	0	0.244365	0.0438012	0	0.0847644	0	0.100466
TraesCS1A02G175800	0.026403	0	0.0875934	0	0.16898	0.0526726	0.0866972	0	0	0
TraesCS1A02G175900	0.026403	0.0442968	0	0	0.091965	0	0	0	0	0.35366
TraesCS1A02G176000	0.0428705	0.0372165	0.220625	0.234165	0	0.0276194	0	0	0	0
TraesCS1A02G176200	0	0	0.0620309	0	0	0	0	0	0	0
TraesCS1A02G176300	0.154167	0.233377	0	0.196255	0.0678739	0.112144	0.109788	0.257358	0.694637	0
TraesCS1A02G176500	0.32079	0.301133	0.468549	0.252742	0.512369	0.46005	0.163577	0	0.522084	0.762794
TraesCS1A02G176800	0.107743	0.131247	0.031746	0	0.122381	0.165717	0.0705871	0	0	0.088415
TraesCS1A02G176900	0	0	0	0	0.0556345	0.189867	0.0815973	0	0	0
TraesCS1A02G177000	0	0	0	0	0	0	0.0979039	0	0	0
TraesCS1A02G177400	0.154622	0.0156037	0.0389469	0.184369	0.0521914	0.0388827	0	0	0	0
TraesCS1A02G177500	0	0.0308106	0	0	0	0	0	0	0	0
TraesCS1A02G177600	0.307078	0.158561	0.462237	0	0.302988	0.329515	0	0	0	0.155474
TraesCS1A02G177700	0.06683	0.0744964	0.363979	0	0.13867	0.400005	0.196063	0.0930388	0	0
TraesCS1A02G178100	0.0645849	0	0.0350656	0	0.351718	0.167908	0.0866972	0	0	0.163773
TraesCS1A02G178200	0.056867	0.15168	0.347051	0	0.122936	0.0661695	0.380236	0.0895817	0	0
TraesCS1A02G178300	0	0.0658408	0.0325267	0	0.17734	0	0	0.363491	0	0
TraesCS1A02G178400	0.0779325	0.0289401	0.0368568	0	0	0.0631074	0	0.294714	0	0
TraesCS1A02G178600	0	0.0383569	0.0401735	0	0	0	0	0	0	0
TraesCS1A02G178900	0	0.0141304	0	0	0	0	0	0	0	0
TraesCS1A02G179000	0.69851	0.740254	0.931806	0.590392	0.626938	0.715896	0.677109	1.23713	2.04918	0.744295
TraesCS1A02G179400	0.0350025	0.171742	0.123246	0.660706	0.0260957	0.0403369	0.304928	0	0	0
TraesCS1A02G179500	0	0	0.0420168	0	0.0308222	0.0285421	0	0	0	0
TraesCS1A02G179600	0.0802392	0.18201	0.0758064	0.267551	0.0840988	0.18532	0.237722	0	0.981643	0.198427
TraesCS1A02G179700	0	0.0655463	0	0	0	0.0626309	0	0	0	0
TraesCS1A02G179800	0	0.0357232	0	0	0	0	0	0	0	0
TraesCS1A02G179900	0.0180477	0	0.0679104	0	0	0	0	0	0	0
TraesCS1A02G180100	0.0705608	0.0291272	0.0443105	0.486109	0.0960955	0.038541	0.190082	0.22632	0	0.148571
TraesCS1A02G180200	0.154699	0.152736	0.106219	0	0.236696	0.136144	0.253655	0	0	0.111605
TraesCS1A02G180300	0.585114	0.272796	0.383511	0.568581	0.190227	0.198017	0.694794	0.0851607	0	0.436331
TraesCS1A02G180400	0.0217003	0	0.0308414	0	0.0293035	0.0395845	0	0	0	0
TraesCS1A02G180500	0.0734377	0	0.036406	0	0	0	0	0	0	0.22053
TraesCS1A02G180800	0.0223765	0.0339105	0.0374756	0.428082	0.0300837	0.0291491	0	0	0	0
TraesCS1A02G181000	0.123878	0.122374	0.126561	0	0.120731	0	0.074777	0	0	0
TraesCS1A02G181400	0.336654	0.195207	0.296838	0.191322	0.182103	0.148088	0.471062	0.513199	0	0.223222
TraesCS1A02G181500	0.242575	0.192246	0.388694	0	0.24463	0.296349	0.345189	0.399806	0	0.215142
TraesCS1A02G181900	0.133074	0.0294064	0.133185	0.191858	0.177691	0.353336	0.309804	0.170321	0	0.326272
TraesCS1A02G182000	0.0206148	0.0163199	0	0	0.0623309	0.0429997	0	0	0	0
TraesCS1A02G182100	0	0	0	0	0.0270063	0.0256289	0	0	0	0
TraesCS1A02G182300	0	0.0324036	0	0	0.0235601	0.0801414	0	0	0	0.0621284
TraesCS1A02G182400	0.103098	0.22147	0.170135	0.501781	0.398843	0.29643	0.063802	0.409814	0	0.076713
TraesCS1A02G182500	0.144126	0.0787829	0.196958	0	0.276149	0.066538	0.0624781	0.215708	2.58164	0.166404
TraesCS1A02G182600	0.0194794	0	0	0	0.02357	0	0	0.154655	0	0
TraesCS1A02G182700	0.0599539	0.0969067	0.106466	0.336427	0.156231	0.0899601	0	0.154655	0	0
TraesCS1A02G182800	0.0206058	0.090848	0.0336293	0.196537	0.0524579	0.0338249	0.0884361	0	0	0
TraesCS1A02G182900	0.105464	0.0991565	0	0	0.110832	0	0	0.09184	0	0
TraesCS1A02G183100	0	0	0	0	0	0	0	0	0	0
TraesCS1A02G183300	0	0	0	0	0	0	0	0	0	0
TraesCS1A02G183800	0.0209705	0.169883	0.0829251	0.519872	0.167796	0	0	0	0	0
TraesCS1A02G183900	0	0.0593547	0.0708968	0	0.0734684	0.0403369	0	0	0	0
TraesCS1A02G184100	0.020176	0.0931802	0.0821018	0	0.11619	0.220965	0	0.216988	0	0.561891
TraesCS1A02G184200	0	0	0	0	0.0247469	0	0	0	0	0.0633581
TraesCS1A02G184300	0.569634	0.278966	0.538459	0.278995	0.350592	0.287395	0.459306	0.250898	0	0.613105
TraesCS1A02G184500	0.181782	0.187625	0.050551	0	0.216349	0.278681	0.0717772	0.404277	0	0
TraesCS1A02G184600	0.137064	0.145798	0.152469	0.41928	0.0562748	0.173662	0.152109	0.711507	0	0.43312
TraesCS1A02G184800	0	0	0	0	0	0	0.0640004	0	0	0
TraesCS1A02G184900	0.0203318	0.0163267	0.105925	0.278995	0.0824496	0	0.0630203	0.0835122	1.05764	0
TraesCS1A02G185100	0	0	0	0	0	0	0	0	0	0
TraesCS1A02G185200	0	0	0	0	0	0	0	0	0	0
TraesCS1A02G185300	0.196433	0.157034	0.317747	0	0.186852	0.21749	0.148187	0	0	0.0848976
TraesCS1A02G185500	0	0.0220853	0.044338	0	0	0	0	0	0	0
TraesCS1A02G185800	0.0219312	0	0	0	0	0.097908	0	0	0	0
TraesCS1A02G185900	0.0559185	0.0440101	0.106075	0	0.0582467	0.0994167	0.0693967	0	0	0.0636732
TraesCS1A02G186100	0	0	0	0	0	0	0	0	0	0
TraesCS1A02G186200	0	0.0290552	0	0.325383	0	0	0	0	0	0
TraesCS1A02G186500	0	0	0.0380952	0	0	0	0	0.0835122	0	0
TraesCS1A02G187100	0.0197144	0	0	0	0	0	0	0	0	0
TraesCS1A02G187300	0.0184697	0.0436727	0.307856	0.613309	0.0256689	0.26079	0.0640004	0.0760364	0	0.0707409
TraesCS1A02G187400	0.239441	0.109334	0.169228	0	0.197625	0.302385	0.19447	0.451863	0	0.137993
TraesCS1A02G187600	0.176378	0.0776158	0.0368568	0	0.0542824	0.324138	0.15765	0.0814379	0	0
TraesCS1A02G187800	0	0	0	0	0	0	0	0	0	0
TraesCS1A02G188000	0	0	0	0	0	0	0	0	0	0
TraesCS1A02G188200	0.101365	0.0587747	0.0522903	0.216408	0.023639	0.0594175	0	0	0	0.0857243
TraesCS1A02G188400	0	0	0	0	0	0	0	0	0	0
TraesCS1A02G188500	0.137338	0.149378	0.11182	0	0.0496863	0.0649767	0.138708	0.0724412	0	0.630423
TraesCS1A02G188600	0	0.019695	0.0762116	0	0.0618469	0.0291491	0	0	0	0
TraesCS1A02G188700	0.147364	0.179723	0.273357	0	0.190157	0.118497	0.123184	0.166506	0	0
TraesCS1A02G188800	0.111308	0.132038	0.0356075	0	0.112549	0.0624781	0.271163	0	0	0.564514
TraesCS1A02G188900	0	0	0.0364431	0	0.0222605	0.0291491	0.0769681	0.162876	0	0.142091
TraesCS1A02G189000	0.112454	0.0395214	0.167125	0	0.0302772	0.0693396	0	0	0	0
TraesCS1A02G189100	0.132959	0.1853	0.0365925	0	0.185574	0.0303457	0	0	0	0
TraesCS1A02G189300	0	0	0	0	0	0	0	0	0	0
TraesCS1A02G189500	0	0	0	0	0	0	0	0	0	0
TraesCS1A02G189600	0.190542	0.0520936	0	0	0	0.156603	0.05944	0	0	0.310692
TraesCS1A02G189700	0	0	0	0	0	0	0	0	0	0
TraesCS1A02G189800	0	0.0339848	0	0	0	0	0.0739705	0	0	0.0550822
TraesCS1A02G190000	0	0	0	0	0.0558825	0	0	0	0	0
TraesCS1A02G190200	0.0442915	0.0301515	0.219193	0	0.136072	0.134484	0	0.0635651	0	0.0801166
TraesCS1A02G190400	0.762237	1.35513	0.153598	0.432284	0.563594	0.480699	0.314068	0.934062	0	0.464234
TraesCS1A02G190500	0.105945	0.0150992	0.0693384	0	0.02357	0.0607474	0	0.0930388	1.21433	0.158431
TraesCS1A02G190700	0.100584	0.111655	0.52302	0.191858	0.190367	0.332005	0	0	0	0.322792
TraesCS1A02G190800	0.142888	0.154283	0.197599	0	0.0515956	0.0611171	0.131082	0	0	0.0819343
TraesCS1A02G190900	0.63343	0.523642	0.325074	1.24459	0.484653	0.530843	0.218143	0.776854	0	0.669998
TraesCS1A02G191000	0.0539788	0.0185276	0	0	0	0	0	0	0	0
TraesCS1A02G191300	0.025412	0	0.0510569	0	0	0	0	0	0	0
TraesCS1A02G191400	0.367491	0.259617	0.111528	0.955676	0.341813	0.116446	0.525074	0.235001	0	0.142904
TraesCS1A02G191600	0	0	0	0	0	0	0.0630203	0	0	0
TraesCS1A02G191700	0.218394	0.0904227	0.200416	0	0.0636104	0.12349	0.0630203	0.467196	0	0.126855
TraesCS1A02G191800	0	0	0.0443105	0	0	0	0	0	0	0
TraesCS1A02G191900	0	0	0	0	0	0	0	0	0	0
TraesCS1A02G192200	0.556458	0.265798	0.668148	0.219882	0.477501	0.326442	0.126853	0.967625	0	0.602683
TraesCS1A02G192300	0.448483	0.0910396	0.298492	0.44542	0.271214	0.289132	0.320541	0	0	0.667669
TraesCS1A02G192400	0.0745062	0.16575	0.153648	0.560954	0.107823	0	0.0630203	0	1.69005	0.266765
TraesCS1A02G192500	0.0219109	0.0160429	0	0	0.121863	0.0308726	0	0.0954217	0	0
TraesCS1A02G192700	0.0237561	0.0135381	0	0	0	0	0	0	0	0
TraesCS1A02G192800	0	0	0	0	0	0.0679292	0	0	0	0
TraesCS1A02G192900	0	0	0	0	0	0	0	0	0	0
TraesCS1A02G193000	0	0.0482644	0.0659735	0	0.167647	0.0999588	0.216489	0.378201	0	0
TraesCS1A02G193100	0	0.035771	0	0	0	0	0	0	0	0.227108
TraesCS1A02G193200	0.0500027	0.0169552	0	0	0.0251322	0.0396561	0	0	0	0
TraesCS1A02G193300	0.149709	0.0686323	0.100716	0	0.0669993	0.323898	0.156738	0.264085	0	0.129368
TraesCS1A02G193400	0.0921117	0.0472001	0.0384231	0.46436	0.0299402	0.441166	0	0	0	0
TraesCS1A02G193500	0.0670781	0	0	0	0	0	0	0.429898	0	0
TraesCS1A02G193600	0.0219008	0.022327	0.0433426	0	0	0.0829041	0.06508	0	0	0
TraesCS1A02G193800	0	0	0.0332071	0	0.0226532	0	0	0	0	0
TraesCS1A02G193900	0.323865	0.285082	0.0384025	0.140499	0.23765	0.261253	0.185091	0.361584	0	0.399652
TraesCS1A02G194000	0.673186	0.761068	0.979443	0.387216	0.914254	0.585104	0.981976	0.827583	0.832154	0.905673
TraesCS1A02G194100	0.11917	0.190201	0.203627	0	0.163232	0.244875	0	0.230691	0	0.532101
TraesCS1A02G194200	0	0	0.0449802	0	0.0297981	0	0	0	0	0
TraesCS1A02G194400	0.106706	0.132683	0.17141	0	0.126161	0.143369	0.0673156	0.285491	0	0
TraesCS1A02G194500	0	0	0	0	0	0	0	0	0	0
TraesCS1A02G194800	0.0199972	0.0528482	0.0449802	0.385334	0.0586813	0.13592	0	0	0	0
TraesCS1A02G194900	0.0430817	0.0173732	0	0	0	0	0	0	0	0
TraesCS1A02G195000	0.156078	0.147898	0.0522903	0	0.234353	0.0579424	0.0611172	0	0	0
TraesCS1A02G195100	0	0.0529496	0.0850442	0	0.186871	0.0327637	0.062956	0.0896306	0	0.385643
TraesCS1A02G195200	0	0.0420822	0.0820426	0	0	0	0	0	0	0
TraesCS1A02G195300	0.149139	0.215076	0.118577	0	0.0843879	0.218425	0.13771	0.0993542	0	0
TraesCS1A02G195312	0.0217501	0.0616702	0.0379133	0	0	0	0	0.218871	0	0
TraesCS1A02G195400	0.291919	0.260596	0.289764	0.690666	0.176216	0.0985928	0.600098	0.0924616	0	0.433471
TraesCS1A02G195500	0.0428705	0.0291207	0.0950687	0	0	0	0	0	0	0
TraesCS1A02G195700	0.0912121	0.0890029	0	0	0.0468662	0.142885	0.0589574	0.709673	0	0.172604
TraesCS1A02G196000	0.152661	0.0836845	0.170434	0	0.0817265	0.0357163	0.757887	0	0	0.853366
TraesCS1A02G196200	0	0	0	0	0.0272276	0	0	0	0	0
TraesCS1A02G196300	0.237199	0.264529	0.255204	0	0.363908	0.623127	0.407403	0.485376	0	0.422608
TraesCS1A02G196400	0.0184267	0.0186614	0.180474	0	0	0	0	0	0	0
TraesCS1A02G196600	0.170182	0.0910541	0.0323353	0	0.122525	0.0283331	0.150029	1.1132	0	0.070812
TraesCS1A02G196700	0	0	0.125607	0	0	0	0	0	0	0
TraesCS1A02G196800	0.0681375	0.0238962	0	0	0.0332924	0	0	0	0	0
TraesCS1A02G197000	0	0	0.0266525	0	0	0.107931	0	0	0	0
TraesCS1A02G197100	0	0	0	0	0	0	0	0	0	0
TraesCS1A02G197200	0	0.0259262	0	0.976149	0	0.0714619	0	0	0	0
TraesCS1A02G197300	0.73293	0.638331	0.216247	0.242025	0.487117	0.65436	0.40082	1.67982	0	0.743322
TraesCS1A02G197500	0.235514	0.163036	0.031746	0.436332	0.195004	0.270784	0.277375	0.324809	0	0.25182
TraesCS1A02G197600	0.0921962	0.0578123	0	0.314189	0.0893923	0	0.079139	0	0	0.0798441
TraesCS1A02G197800	0.180131	0.0900147	0.224179	0	0.135152	0.315134	0	0.204822	1.62311	0.0676489
TraesCS1A02G197900	0.0180477	0.0490422	0	0	0.128071	0.0582982	0.0549919	0	0	0
TraesCS1A02G198000	0.0197144	0.0557657	0.0252131	0	0.048363	0.102378	0.121436	0	0	0.051934
TraesCS1A02G198100	0.151634	0.0325499	0.217071	0	0.239007	0.130634	0.350073	0.187461	0	0.407215
TraesCS1A02G198200	0.515003	0.0730451	0.105894	0.369235	0.151167	0.151365	0.216885	0.204407	0.694637	0.236472
TraesCS1A02G198400	0.103993	0.0839848	0.107512	0	0.303621	0.328524	0.0666254	0.186078	1.47689	0.212223
TraesCS1A02G198500	0.0887601	0	0	0	0.0665848	0.0303457	0.062956	0	0	0.0792155
TraesCS1A02G198700	0.141761	0.0473005	0.284466	0.834011	0.196378	0.326015	0.0733116	0	0	0
TraesCS1A02G198900	0.0812915	0.340221	0.435346	0	0.661864	0.588835	0.214013	0.944207	0	0.742966
TraesCS1A02G199000	0.224845	0.259677	0.248575	0	0.15285	0.141064	0	0.143049	0	0.070812
TraesCS1A02G199500	0.731077	0.598914	1.01112	0.860898	0.959343	0.319886	0.869399	0.742179	0.738443	0.791901
TraesCS1A02G199600	0.0292011	0.0739185	0	0	0.0303912	0.123926	0.0754626	0.277385	0	0
TraesCS1A02G199900	0	0	0	0	0.0375147	0	0	0	0	0
TraesCS1A02G200000	0	0.0297693	0.0410981	0	0	0	0	0	0	0
TraesCS1A02G200500	0	0.0219851	0	0	0	0	0	0	0	0
TraesCS1A02G200600	0	0	0	0	0	0	0	0	0	0
TraesCS1A02G200800	0.0418298	0.0196152	0.174184	0	0.073732	0.075235	0	0.367322	0	0.140494
TraesCS1A02G200900	0.0546007	0.0781521	0.0461425	0	0.116073	0	0	0	0	0
TraesCS1A02G201000	0	0	0	0	0	0	0	0	0	0
TraesCS1A02G201200	0.0245689	0.0563498	0.0610501	0	0.0282204	0	0	0	0	0
TraesCS1A02G201300	4.53398	11.4291	1.45216	4.53393	2.378	2.79758	3.85715	6.5627	4.70856	1.51838
TraesCS1A02G201500	0	0.0159571	0	0	0	0	0	0.0814379	0	0
TraesCS1A02G201600	0.0392501	0.0661821	0.409467	0	0.230587	0.169812	0.0718608	0.139757	0	0.0693818
TraesCS1A02G201700	0	0	0	0	0.0312139	0	0	0.0924616	0	0
TraesCS1A02G201800	0	0	0	0	0	0	0	0	0	0
TraesCS1A02G202000	0.0394452	0.0443983	0.0449802	0.259936	0	0	0	0	0	0
TraesCS1A02G202200	0	0	0	0	0	0	0	0	0	0
TraesCS1A02G202300	0.0380197	0.0424051	0.0266525	0	0.0948584	0.166978	0	0	0	0.235658
TraesCS1A02G202500	0	0.0163199	0	0.219882	0	0	0.0640004	0	0	0.0677465
TraesCS1A02G202700	0	0	0	0	0.031545	0	0	0	0	0
TraesCS1A02G203000	0.366705	0.149768	0.253362	0.405877	0.267335	0.759828	0.307872	0.491614	0	0.137217
TraesCS1A02G203100	0	0	0.0364431	0	0	0	0.0639341	0	0	0
TraesCS1A02G203200	0	0	0	0.909201	0	0	0	0	0	0
TraesCS1A02G203300	0	0	0	0	0	0	0	0	0	0
TraesCS1A02G203400	0.146796	0.0590992	0.17153	0	0.0256689	0.108364	0.0642669	0.311683	0	0
TraesCS1A02G203800	0	0	0	0	0	0	0	0.0980469	0	0
TraesCS1A02G204200	0.065423	0	0.113188	0	0.0246282	0.150237	0	0	0	0
TraesCS1A02G204300	0	0	0	0	0.0264252	0	0	0	0	0
TraesCS1A02G204400	0	0	0	0	0	0	0	0	0	0
TraesCS1A02G204500	0.0181584	0	0	0	0.0251995	0.0721376	0	0.404277	0	0
TraesCS1A02G204700	0.138676	0.119605	0.160504	0	0.0311967	0	0.0576093	0	0	0.0693818
TraesCS1A02G205000	0	0	0	0	0	0.0382053	0	0	0	0
TraesCS1A02G205100	0	0	0	0	0	0	0	0	0	0
TraesCS1A02G205300	0.161006	0.0474642	0.0775715	0	0.0293035	0.162285	0.05944	0	0	0.467209
TraesCS1A02G205400	0.0621458	0.110498	0	0	0	0	0.0535604	0.0954217	1.16679	0.0621284
TraesCS1A02G205600	0	0.0524866	0.0374364	0	0	0	0	0	0	0
TraesCS1A02G205700	0.243184	0.178913	0.298578	0	0.34289	0.13056	0.206102	0	0	0.391783
TraesCS1A02G205900	0.022064	0.0134256	0.0814824	0	0	0	0	0	0	0
TraesCS1A02G206000	0.110141	0.0290879	0.101031	0	0	0.0613708	0.0803755	0	0	0
TraesCS1A02G206200	0.0388789	0	0.0308414	0	0	0	0	0	0	0
TraesCS1A02G206300	0.0197144	0.0282608	0.0388833	0	0	0	0	0.0896306	0	0
TraesCS1A02G206400	0	0	0	0	0.032771	0	0	0	0	0
TraesCS1A02G206600	0	0	0.10191	0	0.0251434	0	0	0	0	0.212436
TraesCS1A02G206700	0.0462246	0.022327	0	0	0.0517616	0.158883	0.062101	0.157125	0	0.051934
TraesCS1A02G206800	0	0	0.114916	0	0	0	0.0671326	0	0	0.0518575
TraesCS1A02G206900	0.192343	0.0287385	0.0379133	0	0	0.0360688	0.0815973	0	0	0
TraesCS1A02G207100	0	0	0	0	0.0307384	0.0347541	0	0	0	0
TraesCS1A02G207500	0	0	0	0	0	0	0	0	0	0
TraesCS1A02G207600	0	0	0	0	0	0	0	0	0	0
TraesCS1A02G207700	0.0864002	0.0482248	0.126012	0	0.0898044	0.135648	0.0705871	0.0896306	0	0.225651
TraesCS1A02G208000	0.0691369	0.0641432	0.031746	0	0.105955	0	0	0.0980469	0	0
TraesCS1A02G208400	0.0472045	0.0326468	0	0	0	0	0	0	0	0
TraesCS1A02G208500	0.148274	0.0830372	0.128932	0	0	0.0389057	0.109618	0	0	0.0732805
TraesCS1A02G208600	0.0225254	0.0709523	0.0388833	0	0.02357	0	0.0717772	0	0	0
TraesCS1A02G208900	0	0	0	0	0	0	0	0	0	0
TraesCS1A02G209000	0	0	0	0	0.128989	0.0997818	0.128802	0	0	0
TraesCS1A02G209100	0	0.0686728	0.789838	0	0.13253	0.132079	0.343745	0.269276	0	0.129048
TraesCS1A02G209400	0.0644944	0.0185276	0.479259	0	0.085853	0.0339646	0.321107	0	0	0
TraesCS1A02G209600	0.937964	0.99885	1.09789	1.09582	1.0431	1.45901	0.662359	0.436801	0	0.755554
TraesCS1A02G210200	0.0834175	0.156114	0.256614	0	0.280345	0.138513	0.109984	0.167024	0.658371	0
TraesCS1A02G210300	0	0.125247	0.195286	0	0.249849	0.154877	0	0.485532	0	0.0567466
TraesCS1A02G210400	0.0359041	0.0186614	0	0	0	0.0318285	0	0.109436	0	0
TraesCS1A02G210500	0	0	0	0	0.0233556	0	0.116249	0	0	0
TraesCS1A02G210600	0	0	0	0	0	0	0	0	0	0
TraesCS1A02G210700	0	0	0	0	0	0	0	0	0	0
TraesCS1A02G210800	0.0420555	0.0500699	0.146771	0	0	0	0.069868	0	0	0
TraesCS1A02G211100	0	0	0	0	0	0.0307859	0	0	0	0
TraesCS1A02G211600	0.0344429	0.139686	0	0	0.02357	0.0355619	0.0624781	0	0	0
TraesCS1A02G211800	0	0	0	0	0	0	0	0	0	0.0707409
TraesCS1A02G211900	0	0.0130372	0	0	0.0966459	0.0464943	0	0	0	0
TraesCS1A02G212000	0.0236376	0	0	0	0	0	0	0	0	0
TraesCS1A02G212600	0.0492672	0.0401298	0	0	0	0	0	0	0	0
TraesCS1A02G212800	0.32829	0.215169	0.177969	0	0.329453	0.291816	0.563325	0.813239	0.886132	0.275252
TraesCS1A02G212900	0.0428705	0	0	0	0	0	0	0	0	0
TraesCS1A02G213000	0.0629515	0.016564	0.03416	0.973875	0.131254	0.225756	0.443441	0.0635651	0	0.188937
TraesCS1A02G213100	0.124895	0.0943964	0.189061	0.400545	0.128092	0	0.0639341	0.143049	0	0.206058
TraesCS1A02G213200	0	0	0	0	0	0	0	0	0	0
TraesCS1A02G213300	0.0924645	0.0150992	0.0310154	0	0.0358712	0.171476	0.0599305	0	0	0
TraesCS1A02G213400	0.037406	0	0	0	0.0558825	0	0	0	0	0
TraesCS1A02G213600	0.12831	0.0287695	0.14656	0	0.139963	0.0498783	0.0693967	0	0	0.248058
TraesCS1A02G213800	0	0	0	0	0	0	0	0	0	0
TraesCS1A02G213900	0.0676565	0	0.0802906	0	0	0.0429435	0	0	0	0
TraesCS1A02G214100	0.0913525	0.0158851	0	0	0.0320642	0.0338423	0.215582	0	0	0
TraesCS1A02G214200	0.049204	0.0327778	0	0	0.0524623	0	0	0	0	0
TraesCS1A02G214300	0	0.0156226	0	0	0.0343448	0	0	0	0	0
TraesCS1A02G214316	0	0	0	0	0	0	0.0751411	0	0	0
TraesCS1A02G214400	0.0307549	0	0	0	0	0	0	0	0	0
TraesCS1A02G214600	0.22451	0.101135	0	0.530955	0.141451	0	0.399229	0.0719642	0	0.0726006
TraesCS1A02G214700	0	0	0	0	0	0	0	0	0	0
TraesCS1A02G215100	0.01874	0	0.149551	0	0	0	0	0	0	0
TraesCS1A02G215300	0	0	0.0322331	0	0	0	0	0	0	0
TraesCS1A02G215400	0.153294	0.26614	0.356525	0	0.495384	0.569594	0.161171	0.392771	0	0
TraesCS1A02G215500	0.0552049	0	0	0	0	0.0805459	0	0	0	0
TraesCS1A02G215600	0.0182986	0.15775	0.0886078	0.4521	0.0558825	0.028704	0.125912	0.175331	0	0.103868
TraesCS1A02G215700	0.469507	0.653337	0.541783	0.278995	0.878135	0.422435	0.627771	0.163567	0	0.756171
TraesCS1A02G215800	0.0646187	0.0728245	0.0266525	0	0.059294	0.0726499	0.0693967	0	1.26103	0.344788
TraesCS1A02G216200	0	0	0	0	0	0	0	0.0724412	0	0
TraesCS1A02G216300	0.0425257	0.0308351	0.0293824	0	0.0536281	0	0.0792406	0	0	0
TraesCS1A02G216700	0	0.0294863	0	0	0.0548516	0.025226	0.149554	0	0	0.157333
TraesCS1A02G216800	0.0634232	0.0875816	0.116764	0.309224	0.0926805	0.0614568	0.0705871	0	0	0
TraesCS1A02G216900	0.354673	0.152051	0.348199	0	0.453722	0.280242	0	0	0	0.232004
TraesCS1A02G217100	0	0	0	0	0	0	0	0	0	0
TraesCS1A02G217200	6.72316	4.65992	3.98795	6.85074	4.89654	6.3703	4.77881	5.32229	2.00304	3.55158
TraesCS1A02G217300	0.147608	0.122794	0.467072	0	0.183717	0.0709015	0.122307	0.44571	0	0.140681
TraesCS1A02G217400	0.110603	0.197085	0.133831	0.191322	0.313341	0.146908	0.109984	0.0930388	0	0.0621284
TraesCS1A02G217500	0.0214353	0.0545575	0.0376138	0	0	0.0911821	0.0547238	0	0	0
TraesCS1A02G217600	0.062008	0	0	0	0.0252558	0	0	0	0	0.0797989
TraesCS1A02G217800	0.0209612	0.0147769	0	0.194307	0.0268523	0.025421	0	0	0	0.0798441
TraesCS1A02G217900	0.0568026	0.0868278	0.0744907	0.151534	0.208959	0.290631	0.079139	0	0	0
TraesCS1A02G218000	0.133419	0.0774674	0.0738274	0.184369	0.272936	0.0824842	0	0.175331	0	0.361155
TraesCS1A02G218100	0	0	0	0	0.0341993	0	0	0	0	0
TraesCS1A02G218200	0.110909	0.0872455	0	0	0.0615773	0.144372	0	0.158443	0	0
TraesCS1A02G218300	0	0	0	0	0	0.025421	0	0	0	0
TraesCS1A02G218500	0.0387607	0.0705042	0.105476	0	0.0877328	0	0	0	0	0
TraesCS1A02G218700	0.655951	0.255708	0.132806	0.646598	0.0988482	0.258577	0.245934	0.603539	0	0.0751575
TraesCS1A02G218800	0	0	0	0	0	0	0	0	0	0
TraesCS1A02G218900	0.289581	0.206777	0.0807304	0	0.223235	0.424469	0.202579	0.222115	0	0.208273
TraesCS1A02G219200	0	0.0141873	0	0	0	0	0	0	0	0
TraesCS1A02G219400	0.0467387	0.0527706	0.305285	0.212712	0.0527518	0.0806738	0	0	0	0.156276
TraesCS1A02G219600	0.0246071	0	0	0	0	0	0	0	0	0
TraesCS1A02G219800	0.186255	0.202914	0.348944	0	0.0606942	0.0748272	0	0	0	0.216926
TraesCS1A02G219900	0.0225254	0	0	0	0	0	0	0.0980469	0	0
TraesCS1A02G220000	0	0	0	0	0.0251322	0	0	0	0	0
TraesCS1A02G220100	0	0.0163474	0.156336	0	0	0.0450304	0	0	0	0
TraesCS1A02G220200	0.0589788	0.150764	0.0355897	0.195695	0.203495	0.17118	0.178926	0.293614	0.741785	0.0742854
TraesCS1A02G220400	0.0708068	0.0140842	0.0351346	0	0.0672986	0	0	0	0	0.0798441
TraesCS1A02G220500	0.0406716	0.0148847	0.145174	0	0.024823	0	0	0	0	0.0732805
TraesCS1A02G220700	0	0	0	0	0	0	0	0	0	0
TraesCS1A02G220800	0.0279277	0.195628	0	0	0.160229	0.156425	0.346276	0.0827534	0	0.291803
TraesCS1A02G220900	0.0267306	0.0739862	0	0.702494	0.0991913	0.0911229	0	0	0	0
TraesCS1A02G221000	0	0	0	0	0	0	0	0	0	0
TraesCS1A02G221100	0.90494	0.958718	0.663781	1.03356	1.03238	1.393	1.33015	1.39462	0.658371	0.603116
TraesCS1A02G221200	0	0.0304193	0	0	0	0	0	0	0	0
TraesCS1A02G221300	0	0	0.0417223	0.424106	0	0	0	0	0	0
TraesCS1A02G221500	0.0412116	0	0	0	0.0471202	0	0	0	0	0
TraesCS1A02G221700	0.0338282	0	0.0404694	0	0.0296262	0	0	0	0	0
TraesCS1A02G221800	0.0911157	0.132029	0.167673	0.192667	0.0309235	0.102989	0.27902	0.112361	0	0.148453
TraesCS1A02G221900	0	0	0	0	0.0825698	0.0936832	0	0.377102	0	0
TraesCS1A02G222000	0.141632	0.305112	0.403507	0.720424	0.400084	0.79511	0.782656	0	0	0.335821
TraesCS1A02G222200	0.028916	0	0	0	0.0256689	0.0384284	0.087187	0	0	0
TraesCS1A02G222500	0.0571349	0	0	0	0	0	0	0	0	0
TraesCS1A02G222700	0	0	0	0	0	0	0	0	0	0
TraesCS1A02G222800	0.901693	0.792633	1.20569	0.349455	0.439078	0.721002	0.660808	1.02296	0	1.0186
TraesCS1A02G222900	0	0	0	0	0	0	0	0	0	0
TraesCS1A02G223000	0.0548452	0.0309621	0.0355189	0.208503	0.079621	0.0869082	0.0577981	0.0978713	0	0
TraesCS1A02G223100	0	0	0	0	0	0	0	0	0	0.0732805
TraesCS1A02G223200	0.0610737	0.0289073	0.17548	0	0.0380452	0.0257796	0	0	0	0.0797989
TraesCS1A02G223300	0.0688857	0.0125314	0	0	0.0413293	0	0	0.372155	0	0
TraesCS1A02G223700	0.0638202	0.0555722	0.086251	0	0.0924229	0.23623	0.135894	0	0	0.088415
TraesCS1A02G223800	0.916762	0.681613	0.944984	0.314189	0.980695	1.13908	0.89825	0.188765	1.43802	0.235799
TraesCS1A02G223900	0.0206148	0.0132421	0	0	0.0863871	0.0953193	0.130027	0	0	0
TraesCS1A02G224000	0.864139	0.863782	0.7251	1.36167	1.05273	0.556466	1.44197	0.335149	0	0.427301
TraesCS1A02G224700	0.242194	0.0150757	0.121731	0	0.187225	0.13273	0.283727	0	0	0.150556
TraesCS1A02G224800	0	0.125018	0.0798511	0	0.137643	0.10241	0.138976	0.0736784	0.9996	0.124257
TraesCS1A02G225000	0.162986	0.0649094	0.109063	0.237823	0.0515754	0.0393478	0.0718608	0	0	0.0732805
TraesCS1A02G225100	0.0426312	0.113325	0.144687	0	0.298633	0.123313	0.145468	0.25426	0	0.163773
TraesCS1A02G225200	0	0.0307876	0.0761787	0	0.254707	0	0.0815973	0.182555	0	0
TraesCS1A02G225600	0	0	0.0332535	0	0.0332924	0	0	0	0	0.165621
TraesCS1A02G226100	0	0.0764084	0.128008	0	0	0.0300546	0	0	0	0.1427
TraesCS1A02G226200	0	0	0.0318735	0	0.0252558	0	0	0	0	0
TraesCS1A02G226300	0	0.0348887	0.035256	0	0.0340961	0.10381	0	0	0	0
TraesCS1A02G226400	0	0	0	0	0	0	0	0	0	0
TraesCS1A02G226500	0.133309	0.0476921	0.095706	0	0.10967	0	0.0639341	0	0	0.0702469
TraesCS1A02G226600	0	0.0509164	0	0.204152	0.0543348	0.0355811	0	0	0.993542	0
TraesCS1A02G226900	0	0.0157049	0	0	0	0	0	0	0	0
TraesCS1A02G227000	0.0848045	0.0312718	0	0	0.153618	0.0291491	0.069868	0.0847644	0	0.181607
TraesCS1A02G227200	0.244918	0.149853	0.220448	0.520294	0.20576	0.412442	0	0.180247	0	0
TraesCS1A02G227300	0.0227962	0.0593711	0	0.212712	0.307866	0	0	0	0	0
TraesCS1A02G227400	0.0514764	0.0156226	0.118509	0	0	0	0	0	0	0
TraesCS1A02G227600	0.390957	0.407786	0.277337	0.680609	0.658485	0.58653	0.445512	0.436469	0.709673	0.435103
TraesCS1A02G227700	0.222907	0.211603	0.226176	0.184369	0.279934	0.342365	0	0.233173	0	0.136876
TraesCS1A02G228200	0.0297323	0	0	0.782779	0	0	0	0	0	0
TraesCS1A02G228300	0.100012	0.0134163	0.0449802	0	0	0.0315537	0.063802	0.0997168	0	0.11806
TraesCS1A02G228400	0	0	0	0	0	0	0	0	0	0
TraesCS1A02G228600	0	0	0	0	0	0	0	0	0	0.278212
TraesCS1A02G228700	0.778224	1.29243	0.162173	0.190259	0.657183	0.240921	0.469305	1.12187	0	0.409877
TraesCS1A02G228800	0.435555	0.807572	0.0376733	0.204152	0.124574	0.187071	0	1.34673	0.769645	0.426494
TraesCS1A02G228900	0.292443	0.273046	0	0	0.0919843	0.0595465	0.129561	0.0635651	0	0
TraesCS1A02G229000	5.02762	11.531	1.0536	5.57573	2.63874	1.65046	2.83247	9.93914	4.48913	2.94822
TraesCS1A02G229100	0.951133	2.03995	0.0365925	0.22605	0.614936	0.258737	1.33802	1.42751	0	0.548966
TraesCS1A02G229400	0.223005	0.0498348	0.155162	0.135764	0.0859822	0.321399	0.143722	0	2.46518	0.289389
TraesCS1A02G229600	0	0	0.0266525	0	0.060291	0.0929887	0.126041	0	0	0
TraesCS1A02G229700	0.184458	0.0981371	0.0791755	0	0.300417	0.259385	0	0.26441	0	0.541303
TraesCS1A02G229800	0.0217501	0	0	0	0	0	0	0	0	0
TraesCS1A02G229900	0.268405	0.213892	0.031746	0	0.0303912	0.0260966	0	0.0760364	0	0.163869
TraesCS1A02G230000	0.0906686	0.0540044	0.0796356	0	0.242227	0.191826	0.135073	0	0	0.0518575
TraesCS1A02G230100	0.273738	0.288484	0.70937	0.677417	0.560959	0.756587	0.71187	0.717231	1.26103	0
TraesCS1A02G230300	0	0	0	0	0	0	0	0	0	0
TraesCS1A02G230400	0	0.06694	0	0	0.0352447	0.139041	0	0.0895817	0	0
TraesCS1A02G230600	0.0848192	0.147592	0.0676815	0.242025	0.352141	0.0285421	0.074777	0.331236	0	0.370977
TraesCS1A02G230900	0	0	0.0384025	0	0	0	0	0	0	0
TraesCS1A02G231000	0	0	0.0310154	0	0.0289729	0.109053	0.0805854	0	0	0
TraesCS1A02G231100	0.0338282	0.0753269	0.197622	0	0.195724	0.183394	0.287549	0.181745	0	0.324534
TraesCS1A02G231200	0	0.0503738	0.219719	0	0.0908315	0	0.309332	0.202139	0	0.0792155
TraesCS1A02G231400	0	0.0150699	0	0	0	0.0308726	0	0	0	0
TraesCS1A02G231800	0	0	0	0	0	0	0	0	0	0
TraesCS1A02G231900	0.0192813	0	0	0	0	0	0	0	0	0
TraesCS1A02G232000	0.0186588	0.031962	0	0	0.0236687	0	0	0	0	0
TraesCS1A02G232300	0.0184267	0	0	0	0	0	0	0	0	0
TraesCS1A02G232400	0	0	0	0	0.0335096	0	0	0	0	0
TraesCS1A02G232800	0	0	0	0	0	0	0	0	0	0
TraesCS1A02G232900	0	0.0177878	0	0	0	0	0	0	0	0
TraesCS1A02G233100	0	0	0.035256	0	0	0	0	0	0	0.0753989
TraesCS1A02G233200	0.148059	0.232256	0.205689	0.44047	0.359415	0.371983	0.0589574	0.264838	0	0.306122
TraesCS1A02G233400	0.269921	0.131696	0.218979	0.503626	0.212414	0.0908606	0.0639341	0	2.21533	0
TraesCS1A02G233500	0.378963	0.354293	0.467792	0.457505	0.330296	0.521271	0.602944	0.70077	0	0.222497
TraesCS1A02G233600	0.093126	0.0794296	0.089629	0	0.267281	0.0593232	0	0.175331	0	0.190704
TraesCS1A02G233700	0.464106	0.112024	0.395468	0	0.339822	0.14801	0.389579	0.300538	0.725374	0.0792155
TraesCS1A02G234100	0.0171715	0.0855748	0.0364431	0.135764	0.0576635	0.0332606	0	0.517686	0	0.326375
TraesCS1A02G234200	0	0.0481458	0.178624	0.521078	0.413384	0.227118	0.231922	0.284745	0	0.199215
TraesCS1A02G234400	0	0	0	0	0	0	0	0	0	0
TraesCS1A02G234500	0	0	0.114056	0	0.0892013	0.332097	0.0620698	0	0	0
TraesCS1A02G234900	0.251506	0.485874	0.274473	0.242025	0.437889	0.261351	0.491633	0.196094	0	0.363235
TraesCS1A02G235100	0	0	0	0	0	0.0655274	0	0	0	0
TraesCS1A02G235200	0.0232434	0	0	0	0	0	0	0	0	0
TraesCS1A02G235500	0	0.0482343	0.131225	0	0.103191	0.249176	0	0.0997168	0	0
TraesCS1A02G235600	0.949418	0.67009	0.74981	0.237823	0.853848	0.813229	0.412022	1.63858	0	1.15761
TraesCS1A02G235700	0	0.0187064	0	0	0	0.0590373	0.0733116	0	0	0
TraesCS1A02G235800	0	0	0	0	0	0	0	0	0	0
TraesCS1A02G235900	0.0558463	0.0340564	0.0778468	0	0	0.0962773	0	0	0	0
TraesCS1A02G236000	0.0834403	0.110548	0.089173	0	0.215257	0.26472	0.136288	0.401024	0	0.154084
TraesCS1A02G236100	0.103933	0.022385	0	0	0.02357	0	0	0	0	0
TraesCS1A02G236400	0	0.0368789	0.0368949	0	0	0	0	0	0	0
TraesCS1A02G236500	0.0245689	0.0146208	0.0411218	0	0.0283336	0.0846333	0	0	0	0
TraesCS1A02G236600	0.101181	0.102296	0	0	0.192407	0.311526	0.227996	0.150953	0	0
TraesCS1A02G236700	0.199095	0.080375	0.518285	0.557989	0.113656	0.0332606	0	0	1.26103	0.134108
TraesCS1A02G236900	0	0.0373297	0.0371443	0	0	0	0.0717772	0	0	0
TraesCS1A02G237000	0.116703	0.0160296	0	0	0	0	0	0	0	0
TraesCS1A02G237100	0.15554	0.077078	0.0743499	0	0.0883891	0.0787852	0	0.174637	0	0
TraesCS1A02G237200	0	0.0146208	0.116742	0	0.161559	0.0393478	0.0642669	0.0814379	0	0
TraesCS1A02G237300	0	0	0.0620309	0	0	0	0	0	0	0
TraesCS1A02G237800	0.0252227	0.0667887	0	0	0.0824353	0	0.129606	0	0	0
TraesCS1A02G238600	0	0	0.270512	0	0	0	0	0.398867	0	0.0753989
TraesCS1A02G238700	0.0775816	0	0.0711668	0	0.0298453	0.0556811	0.075555	0.822016	0	0
TraesCS1A02G238800	0	0.065205	0	0	0.145005	0.0355811	0	0	0	0
TraesCS1A02G238900	0.0463278	0.18794	0.214003	0.212053	0.195492	0.219742	0	0.181745	0	0.0633581
TraesCS1A02G239000	0.0232548	0	0.03416	0	0	0	0	0.0760364	0	0
TraesCS1A02G239100	0.264097	0.130229	0	0.303067	0.0730448	0.245419	0.062956	0	0	0.646849
TraesCS1A02G239800	0.336944	0.147143	0.110685	0.325383	0.355954	0.355524	0.321178	0.355345	0	0.581263
TraesCS1A02G240000	0.0236376	0.0802904	0.0476826	0	0.0944614	0	0.0756475	0.0847644	0	0
TraesCS1A02G240100	0.128558	0	0.197473	0	0.0768208	0	0	0	1.62311	0.0941478
TraesCS1A02G240200	0	0.0151346	0	0	0	0.0307859	0	0	0	0
TraesCS1A02G240300	0.306111	0.101731	0	0.513377	0.114364	0.135139	0.0548941	0	0	0.235433
TraesCS1A02G240400	0	0.0238962	0	0	0	0	0	0	0	0
TraesCS1A02G240600	0.0848611	0.139137	0.27094	0	0.170862	0.139179	0.317713	0.279513	0	0.227401
TraesCS1A02G241000	0	0.0476744	0.0525984	0	0	0	0	0	0	0
TraesCS1A02G241300	0.0970421	0.111034	0.0634921	0.652522	0.18904	0.174221	0.369927	0.191816	0	0
TraesCS1A02G241400	0.0473642	0.109341	0.0666916	0.196255	0	0.312644	0	0	0	0.0707409
TraesCS1A02G241500	0.0431249	0	0	0	0	0	0	0	0	0
TraesCS1A02G241600	0	0	0	0	0	0	0	0	0	0
TraesCS1A02G241700	0	0	0	0	0	0	0	0	0	0
TraesCS1A02G241900	0.039431	0	0.0410509	0	0	0.0574079	0.0642669	0	0	0.281128
TraesCS1A02G242100	0.0722412	0.0770321	0.0385683	0	0.0911184	0.0641849	0.0592687	0	0.791954	0
TraesCS1A02G242200	0	0	0	0	0	0.150557	0	0	0	0
TraesCS1A02G242300	0	0.0173732	0	0	0	0	0.0693967	0	0	0
TraesCS1A02G242500	0.0467177	0	0.135573	0	0.099428	0.085887	0	0	0	0
TraesCS1A02G242600	0.15762	0.166828	0.107273	0	0.0510276	0.25641	0.267423	0	0	0
TraesCS1A02G242800	0	0	0.0280662	0	0	0.0382053	0	0	0	0
TraesCS1A02G242900	0.28225	0.134567	0.244222	0.208503	0.568928	0.370447	0.427389	0.199619	0	0.0621284
TraesCS1A02G243000	0	0	0.0912774	0	0.0353549	0	0	0	0	0.146561
TraesCS1A02G243100	0.107915	0.0539129	0	0	0.0340961	0.0858282	0.122528	0.09184	0	0.0633581
TraesCS1A02G243200	0.215903	0.26145	0.112992	1.34291	0.0252558	0.279153	0	0.304588	2.48385	0.209918
TraesCS1A02G243300	0.0174176	0.19722	0.0797082	1.01711	0.407971	0.385661	0	0.6442	0	0.854754
TraesCS1A02G243700	0.0391557	0	0.200401	0	0.162481	0.0662307	0	0	1.38927	0
TraesCS1A02G244100	0	0	0	0	0	0	0	0	0	0
TraesCS1A02G244200	0	0	0	0	0	0	0	0	0	0
TraesCS1A02G244300	0	0.0159112	0	0	0.0303912	0	0	0	0	0
TraesCS1A02G244400	0.0195276	0	0	0	0.030655	0	0	0	0	0
TraesCS1A02G244700	0.270824	0.305852	0.578014	0	0.529907	0.12011	0.497593	0.175331	0	0.151662
TraesCS1A02G244900	0.0425243	0.0172419	0.0478423	0	0.0313873	0	0	0	0	0
TraesCS1A02G245000	0.0579453	0.0983021	0.102196	0	0.198465	0.123242	0	0.0736784	0	0.307477
TraesCS1A02G245100	0	0	0	0	0	0	0.0840414	0	0	0
TraesCS1A02G245300	0.0417032	0.02201	0.0687583	0.468329	0.233387	0.0291491	0.131717	0	0	0.205787
TraesCS1A02G245500	0.0384746	0.0949531	0.0625425	0	0.0269291	0.106406	0	0	0	0.0857243
TraesCS1A02G245600	0.147985	0.121473	0.296655	0.157094	0.273753	0.114478	0.109448	0	0	0.36767
TraesCS1A02G245700	0.0248263	0	0.282511	0	0.127519	0.0937823	0	0	0	0
TraesCS1A02G245800	0	0	0	0	0	0	0	0	0	0
TraesCS1A02G246000	0	0.0154791	0	0	0.0233556	0	0	0	0	0
TraesCS1A02G246200	0	0	0	0	0	0	0	0	0	0
TraesCS1A02G246300	0	0	0	0	0	0	0	0	0	0
TraesCS1A02G246400	0.118677	0.0418774	0.149915	0	0.107308	0.0671094	0	0	0	0.210992
TraesCS1A02G246500	0	0	0	0	0	0.0726554	0	0	0	0
TraesCS1A02G246600	0.217763	0.508322	0.55596	0.415893	0.444866	0.702217	0.787315	0.584495	0	0.307228
TraesCS1A02G246700	0	0.0314649	0	0	0.0270321	0.0459745	0.111473	0	1.03103	0
TraesCS1A02G246800	0.062305	0.0657982	0.118236	0	0.164506	0.0780421	0.0884361	0	0	0.0957478
TraesCS1A02G246900	0.624993	0.451669	1.02712	0.196255	0.934347	0.376796	0.772668	1.01054	0.8364	0.660222
TraesCS1A02G247100	0.104046	0.0493346	0.116824	0	0.101509	0.111571	0.395383	0	0	0.173776
TraesCS1A02G247200	0.0676743	0.0536653	0.0354308	0	0.0814336	0.0279955	0.158021	0	0	0.197311
TraesCS1A02G247400	0.0209612	0.0184746	0	0.194307	0	0	0	0	0	0
TraesCS1A02G247500	0.191774	0.474163	0.471581	0	0.339479	0.782577	0.125894	0.718135	0	0.320378
TraesCS1A02G247700	0.143655	0	0.0522903	0	0.0265994	0	0	0	0	0
TraesCS1A02G247800	0	0	0.0356075	0	0	0	0	0	0	0
TraesCS1A02G247900	0.0477538	0.0141407	0.202077	0.242025	0.140759	0.161744	0.164682	0	0	0.0506091
TraesCS1A02G248100	0.0197226	0.0749027	0.10248	0	0	0.0318285	0	0	0	0.21405
TraesCS1A02G248200	0.068598	0.0721782	0	0	0.0288545	0.055991	0.0599305	0	0	0.0732805
TraesCS1A02G248300	0	0	0	0	0	0	0	0	0	0
TraesCS1A02G248400	0.274027	0.293211	0.24586	0	0.100172	0.198229	0.143424	0.578056	0	0.385651
TraesCS1A02G248600	0.085754	0	0	0	0.0380452	0.0402628	0	0	0	0
TraesCS1A02G248800	0	0	0	0	0.0924667	0	0	0	0	0
TraesCS1A02G248900	0.0202449	0	0	0	0	0	0	0	0	0
TraesCS1A02G249000	0	0	0	0	0	0	0	0	0	0
TraesCS1A02G249100	0.119074	0.108392	0.0786172	1.11922	0.0697109	0.0355427	0.124073	0	0	0.445575
TraesCS1A02G249300	0.0605948	0.161924	0.0566669	0	0.233967	0	0.14803	0.0760717	0	0.322546
TraesCS1A02G249400	0.0692992	0.301922	0.272682	0	0.279577	0.157114	0.240308	0.238947	0	0.0848976
TraesCS1A02G249500	0	0	0	0	0	0	0	0	0	0
TraesCS1A02G249600	0.0727875	0.0550251	0.0372412	0	0.029487	0.0799378	0	0	0	0.0742854
TraesCS1A02G249700	0	0.0160429	0	0	0	0	0	0	0	0
TraesCS1A02G250100	0	0	0	0	0.0426072	0	0	0	0	0
TraesCS1A02G250300	0.927425	0.6131	1.82576	2.27604	1.25772	1.16244	1.37428	0.356271	0	1.38269
TraesCS1A02G250400	0	0.0505406	0.0770535	0	0.0898053	0.179391	0.145764	0.0724412	0	0
TraesCS1A02G250700	0	0.1396	0.549249	0	0.274169	0.134873	0.333209	0.09184	0	0.228321
TraesCS1A02G250800	0	0.0163889	0.132439	0	0.0717086	0	0	0	0	0
TraesCS1A02G250900	0.463184	0.163467	0.362382	2.08175	0.461974	0.744023	0.293919	0.0847644	0	0.119211
TraesCS1A02G251000	0.0928079	0.0450024	0.198758	0	0.0340961	0.0700318	0	0.265238	0	0.224188
TraesCS1A02G251100	0	0.0162174	0	0.184618	0.0624478	0.0255692	0.151243	0	0	0.0702469
TraesCS1A02G251200	0.0254666	0	0.155342	0	0	0	0	0	0	0
TraesCS1A02G251500	0.0253035	0	0.204942	0	0	0	0.0592687	0	0	0
TraesCS1A02G251600	0.479078	0.522902	0.766459	0.321564	1.04736	0.942051	1.04254	1.492	1.10767	0.940308
TraesCS1A02G251700	0.256616	0.149591	0.215129	0.140499	0.460373	0.231983	0.724187	0.255557	0	0.149437
TraesCS1A02G251800	0.0239724	0	0	0	0	0.0768569	0.0642669	0	0	0.0787724
TraesCS1A02G252000	0	0	0	0	0.0570192	0	0	0	0	0.141482
TraesCS1A02G252300	0.0264767	0	0	0	0	0	0	0	0	0.0787724
TraesCS1A02G252400	0.0535121	0.13137	0.124452	0	0	0	0.186117	0	0	0
TraesCS1A02G252500	0.200134	0.0761623	0.099356	0	0.0279689	0.0930795	0.249892	0.431409	0	0
TraesCS1A02G252700	0	0	0	0	0	0	0	0	0	0
TraesCS1A02G252800	0.0244927	0	0	0	0.0279412	0	0	0	0	0
TraesCS1A02G253000	0.0757007	0.403938	0.190466	0	0.309509	0.267911	0.25041	0	0	0.445438
TraesCS1A02G253200	0	0	0	0	0.0735065	0.0615718	0	0	0	0
TraesCS1A02G253400	0	0.0570539	0	0	0.0735065	0.0322972	0	0	0	0
TraesCS1A02G253900	0	0.0259262	0.0379133	0	0.0906555	0.039021	0.244792	0	0	0
TraesCS1A02G254000	0	0	0	0	0.0223751	0.0300546	0	0.185656	0	0.0506091
TraesCS1A02G254100	0	0	0.150693	0	0.11605	0	0	0.144882	0	0.0759273
TraesCS1A02G254200	0.12823	0.0141304	0.336277	0.501781	0.0704451	0.217219	0	0.48682	0	0
TraesCS1A02G254400	0	0.0310405	0	0	0	0	0	0	0	0
TraesCS1A02G254600	0	0	0	0	0	0	0	0	0	0
TraesCS1A02G254700	0	0	0	0	0.0279412	0	0	0	0	0
TraesCS1A02G254800	0	0	0	0	0	0	0	0	0	0.0797989
TraesCS1A02G255000	0	0.0630309	0	0	0.0264005	0	0	0	0	0
TraesCS1A02G255100	0	0.0125314	0	0	0	0.061131	0	0	0	0
TraesCS1A02G255200	0.0705271	0.0113532	0	0	0	0	0	0	0	0
TraesCS1A02G255300	0.0206058	0.214405	0.0713686	0	0.088346	0.0459745	0	0	0	0
TraesCS1A02G255400	0	0.0349089	0.0698211	0	0.129553	0.0826839	0.152423	0	0	0.260663
TraesCS1A02G255600	0.0194794	0	0	0	0	0	0	0	0	0
TraesCS1A02G255800	0	0	0	0	0	0	0	0	0	0
TraesCS1A02G255900	0.129877	0.0427961	0.288115	0.226424	0.185859	0.0981673	0.123374	0.674465	0	0.186119
TraesCS1A02G256100	0.0246071	0	0	0	0	0.0614568	0	0	0	0
TraesCS1A02G256200	0.114295	0.144362	0.0368759	0	0.200995	0.0602291	0.29585	0.100266	1.54655	0.149563
TraesCS1A02G256300	0.186178	0.135534	0.343207	0	0.292142	0.450986	0.286093	0.437514	0	0.180833
TraesCS1A02G256400	0.164396	0.102164	0.0755042	0	0.297101	0.130602	0.0535604	0	0	0.159688
TraesCS1A02G256800	0.250359	0.123779	0.117665	0.208503	0.0700521	0	0.169001	0.169529	0	0.264671
TraesCS1A02G256900	0.0446896	0	0	0	0	0	0.0620698	0	0	0
TraesCS1A02G257100	0	0.0250628	0.0783638	0	0	0	0	0	0	0
TraesCS1A02G257500	0	0	0	0	0	0	0	0	0	0
TraesCS1A02G258000	0.0956997	0	0	0.400545	0	0.0328619	0	0	0	0
TraesCS1A02G258100	0.146555	0.0444322	0.168287	0	0.0600962	0.138792	0.0602522	0.237245	0	0.164329
TraesCS1A02G258200	0.357229	0.229918	0.675135	0	0.377371	0.235041	0.262337	0.253412	0	0.614044
TraesCS1A02G258300	0.0279277	0	0	0	0	0	0	0	0	0
TraesCS1A02G258400	0	0.0160429	0	0	0	0	0	0	0	0.0957478
TraesCS1A02G258500	0.814396	0.982357	0.279042	1.09305	4.1373	2.20473	1.36332	0.745706	0	0.980016
TraesCS1A02G258700	0	0	0	0	0	0	0	0	0	0
TraesCS1A02G258800	1.49946	1.30313	0.232255	0.818477	0.609795	0.473413	1.47555	1.22737	3.02998	1.63935
TraesCS1A02G259000	0.0268062	0.06361	0	0	0.0608746	0.0297286	0	0	0.832154	0.0742854
TraesCS1A02G259100	0.01874	0.066593	0.167465	0	0.025032	0.0882061	0.127531	0	0	0.204558
TraesCS1A02G259200	0.0979764	0.0942692	0.165554	0	0.0504977	0.0250436	0.079139	0.418265	0	0.14466
TraesCS1A02G259300	0	0	0	0.242025	0.0353992	0	0	0	0	0
TraesCS1A02G259400	0	0.0192451	0	0	0	0	0	0	0	0
TraesCS1A02G259500	0	0	0	0	0.0268523	0.0793122	0	0	0	0
TraesCS1A02G259600	0.0369972	0.0897215	0.0957607	0	0	0.145283	0	0.187461	0	0.152838
TraesCS1A02G259700	0.260298	0.0169924	0.210416	0.184618	0.044521	0.0965599	0.280437	0	0	0
TraesCS1A02G259800	0.207764	0.0476344	0	0	0	0	0	0	0	0
TraesCS1A02G259900	0	0	0	0	0	0	0	0	0	0
TraesCS1A02G260000	0	0	0	0	0	0	0	0	0	0
TraesCS1A02G260100	0	0.0222629	0.177914	0	0.0669795	0.0320924	0.0650115	0	0	0
TraesCS1A02G260200	0.0930413	0	0.0357322	0	0.066592	0.0307284	0.241608	0	0	0.070812
TraesCS1A02G260300	0.0597646	0.0357232	0.176876	0	0	0	0	0	0	0
TraesCS1A02G260400	0	0.0406144	0	0	0	0	0	0	0	0
TraesCS1A02G260500	0.904843	2.20623	0.125307	0.237823	0.872917	0.554384	0.704305	1.84954	0	1.57713
TraesCS1A02G260900	0.51696	0.842015	0.216415	0.392511	0.458992	0.527295	1.34058	0.525873	0	0.607317
TraesCS1A02G261000	0.492505	0.685357	0.561935	0	0.731229	0.692265	0.632514	0	0	0.388408
TraesCS1A02G261300	0	0	0	0	0	0	0	0	0	0
TraesCS1A02G261400	0	0.0534616	0.165246	0	0	0	0	0	0	0
TraesCS1A02G261500	0	0	0	0	0	0.0382053	0	0	0	0
TraesCS1A02G261600	0	0	0	0	0	0	0	0	0	0
TraesCS1A02G261800	0	0	0	0	0	0	0	0	0	0
TraesCS1A02G261900	5.01052	13.3612	1.41232	5.02417	2.65577	2.02076	4.10074	7.4708	3.16755	2.18714
TraesCS1A02G262000	2.52902	7.04409	0.752557	2.57366	0.912151	1.14083	2.3823	6.24074	2.78762	1.23807
TraesCS1A02G262200	0.146326	0.160423	0.187133	0	0.0577461	0.294959	0	0.163567	0	0
TraesCS1A02G262300	0.303646	0.122093	0.272689	0.184618	0.260956	0.368536	0.229397	0.182251	0	0.184803
TraesCS1A02G262400	0.425301	0.654686	0.372342	0	0.738644	0.779705	0.624363	0.404712	0	0.727265
TraesCS1A02G262500	0.315392	0.347153	0.146021	0.208503	0.454519	0.225552	0.430406	0.54408	0	0.563079
TraesCS1A02G262600	0	0.110403	0.129144	0	0	0.0389057	0	0	0	0.283248
TraesCS1A02G262800	0.0212241	0.0919414	0.0337086	0.251813	0.0844442	0.0434541	0	0.196094	1.38927	0.0518575
TraesCS1A02G262900	0.25414	0.31741	0	0.206616	0.38066	0.567854	0.257604	0.33703	0	0.376092
TraesCS1A02G263000	0	0	0.0376733	0	0	0.0374869	0	0	0	0
TraesCS1A02G263200	0.0933831	0.189816	0.0701294	0	0	0.180309	0.265311	0	0	0
TraesCS1A02G263300	0.789746	0.727733	0.835711	0.196255	0.426788	0.841236	0.489089	0.540469	0.725374	1.13327
TraesCS1A02G263400	0.207935	0.0992634	0.1529	0	0.227205	0.138247	0.0769681	0.155536	1.66855	0.0848976
TraesCS1A02G263500	0	0	0	0	0	0	0	0	0	0
TraesCS1A02G263700	0	0.0237353	0	0	0	0	0	0	0	0
TraesCS1A02G263800	0	0.0441706	0.0839349	0	0	0	0	0	0	0
TraesCS1A02G264000	2.1665	1.37091	1.42677	3.34575	1.80232	1.77256	1.36599	0.826475	3.17292	1.36941
TraesCS1A02G264100	0.235824	0.0831142	0.0336927	0	0.109665	0.0895725	0.0809022	0.0978713	0	0.129368
TraesCS1A02G264200	0.0297323	0.08599	0.166662	0	0.0238889	0.0645797	0.0754626	0	0	0.223855
TraesCS1A02G264300	0	0.0145276	0	0	0	0	0	0	0	0
TraesCS1A02G264400	0.0205522	0	0	0	0	0	0	0.0896306	0	0
TraesCS1A02G264600	0	0	0	0	0	0	0	0	0	0
TraesCS1A02G264700	0.0543362	0.0148164	0.0525984	0	0.0780684	0.029769	0	0	0	0
TraesCS1A02G264800	0.0218503	0	0	0	0	0.0339646	0.0547238	0	0	0
TraesCS1A02G264900	0	0	0	0	0	0	0	0	0	0
TraesCS1A02G265000	0.130197	0.0842078	0.19267	0	0.148781	0.145243	0	0	0	0
TraesCS1A02G265300	0	0	0	0	0	0	0	0	0	0
TraesCS1A02G265400	0	0	0	0	0	0	0	0	0	0
TraesCS1A02G266300	0.107279	0.0889511	0.293636	0	0.0608599	0.151232	0.677487	0.595052	0	0.188296
TraesCS1A02G266500	0	0.0195558	0	0	0.0571367	0	0	0	0	0
TraesCS1A02G266600	0	0.230114	0.582071	0	0.216573	0.0300546	0.167968	0.29658	0	0
TraesCS1A02G266700	0.109667	0	0	0	0	0	0.109448	0.108494	0	0.075278
TraesCS1A02G266800	0	0	0	0	0	0	0	0	0	0
TraesCS1A02G266900	0.161475	0.0872624	0.241002	0	0.0336493	0.0307859	0.131958	0.144882	0	0
TraesCS1A02G267300	0	0.061848	0.0439831	0	0.026229	0.136465	0.248392	0	0	0.0636732
TraesCS1A02G267600	0	0	0	0.199398	0	0	0	0	0	0
TraesCS1A02G267800	0.0661919	0.0339769	0.20008	0	0	0.0548687	0.154796	0	0	0.127091
TraesCS1A02G268200	0.109028	0.0733845	0.160469	0	0	0	0.667216	0	0	0.0534516
TraesCS1A02G268400	0.0398525	0	0	0	0	0.0691429	0	0	0	0
TraesCS1A02G268500	0	0.0638941	0.0355897	0.251813	0.0283336	0	0.290151	0.236558	0	0
TraesCS1A02G268700	0.0811468	0.0879491	0.070512	0	0.0981263	0.246886	0	0.324238	0	0.158669
TraesCS1A02G268900	0	0	0	0	0	0	0	0	0	0
TraesCS1A02G269000	0.4266	0.254635	0.0842013	0.206616	0.0505341	0.0924444	0.130559	0.0997168	0	0
TraesCS1A02G269100	0.0184986	0.115128	0.179189	0.971534	0.107603	0.251343	0	0	0	0.126128
TraesCS1A02G269200	0	0.0177797	0.149819	0	0.0834478	0.0319832	0	0	0	0
TraesCS1A02G269300	0.0494453	0.0163889	0	0.369235	0.0222605	0.076812	0.197341	0	0	0
TraesCS1A02G269500	0	0	0.159439	0	0.0502294	0.0492068	0	0	0	0
TraesCS1A02G270000	0	0	0	0	0	0	0	0	0	0
TraesCS1A02G270200	0.126565	0.0159112	0	0	0.0950597	0.197643	0	0	0	0.0647266
TraesCS1A02G270300	0.111723	0.0132421	0.337132	0	0.091994	0	0.0549919	0	0	0
TraesCS1A02G270400	0.238051	0.199435	0.323971	0	0.206839	0.416082	0	0.290365	0	0.418147
TraesCS1A02G270500	0.176851	0.0479029	0.307609	0	0.227867	0	0.114432	0.36511	0	0.0567466
TraesCS1A02G270600	0.0647008	0	0.0712149	0.242025	0.0335893	0.0576595	0.0577981	0	0	0
TraesCS1A02G270700	0.38053	0.253445	0.596222	0.199398	0.533282	0.361283	0.325332	0	0	1.41334
TraesCS1A02G270800	0	0	0	0	0	0	0	0	0	0
TraesCS1A02G271700	0	0	0	0	0	0.0322972	0	0	0	0
TraesCS1A02G271800	0	0.0151523	0	0	0	0	0	0	0	0
TraesCS1A02G272100	0	0	0	0	0.0309235	0	0	0	0	0
TraesCS1A02G272200	0.0219821	0.0802843	0.0410509	0	0.0477374	0.074776	0.388458	0.09184	0	0
TraesCS1A02G272300	0	0	0	0	0	0	0	0	0	0
TraesCS1A02G272400	0.0467796	0.0592076	0.147328	0.184369	0.173262	0.058324	0.137095	0	0	0
TraesCS1A02G272500	0.0217003	0.0141098	0	0	0.022617	0	0	0	0	0
TraesCS1A02G272600	0	0	0	0	0	0	0	0	0	0
TraesCS1A02G272700	0	0	0	0	0	0	0	0.0724412	0	0
TraesCS1A02G272900	0	0	0.223214	0	0.0226532	0	0	0	0	0
TraesCS1A02G273000	0.0795704	0.165796	0.199657	0.250891	0.11231	0.0979045	0	0.0736784	0	0.0922365
TraesCS1A02G273100	0.0201674	0.0655383	0.0946074	0	0.185361	0.0319832	0	0	0	0
TraesCS1A02G273400	0.390646	0.512458	0.297188	0.587084	0.248122	0.450192	0.233743	0.0719642	0	0.473898
TraesCS1A02G273500	0	0	0	0	0	0	0	0	0	0
TraesCS1A02G274100	0	0.0217629	0	0.331686	0.0936776	0.0395845	0	0	0	0
TraesCS1A02G274200	0	0	0	0	0.108539	0	0	0	0	0
TraesCS1A02G274300	1.71776	5.11158	0.249294	1.73011	0.63249	0.96651	1.9815	4.34308	0.819672	1.25548
TraesCS1A02G274400	0	0	0	0	0	0	0	0	0	0.148733
TraesCS1A02G274600	0	0	0	0	0	0.0274466	0	0	0	0
TraesCS1A02G274800	0	0	0	0.466734	0	0	0	0.0924616	0	0
TraesCS1A02G275000	0	0	0	0	0.0316866	0	0	0	0	0
TraesCS1A02G275200	0.087624	0.0475465	0.0872796	0	0.183607	0.0991538	0	0.0895817	0	0
TraesCS1A02G275300	0.0580445	0.0296232	0	0	0	0	0	0	0	0
TraesCS1A02G275400	0	0.0370858	0.125167	0	0	0	0	0	0	0.0636732
TraesCS1A02G275500	0	0.0222629	0	0	0.0551282	0.0625569	0	0.204407	0	0
TraesCS1A02G275600	0	0	0	0	0	0	0	0	0	0
TraesCS1A02G275700	0	0.0574038	0	0	0	0.0994627	0	0	0	0
TraesCS1A02G276100	0	0	0.030525	0	0.196219	0.0883673	0	0	0	0
TraesCS1A02G276300	0.0194794	0.0147994	0.0452653	0	0.0622175	0.0506073	0	0	0	0.16328
TraesCS1A02G276400	0.0202449	0.0631424	0.0855945	0	0.126587	0.111631	0	0.190069	0	0.141856
TraesCS1A02G276500	0.126144	0.0909649	0.126534	0	0.217879	0.435073	0.214242	0.181745	0	0.0633581
TraesCS1A02G276600	0.0223765	0.0203891	0	0	0.0576745	0.0287165	0	0	0	0
TraesCS1A02G277000	0	0	0.0354484	0	0	0	0	0	0	0
TraesCS1A02G277100	0	0	0	0	0	0	0	0	0	0.0695531
TraesCS1A02G277200	0.0421307	0.0622189	0.108728	0	0.153242	0.0643308	0.234245	0	0	0
TraesCS1A02G277500	5.48596	4.9077	5.11093	4.59879	6.55491	6.56709	5.0268	4.9961	3.76088	4.85215
TraesCS1A02G277600	0.787989	0.331448	0.727911	0.963278	0.586483	0.47034	0.489726	0.143299	0	0.493361
TraesCS1A02G277700	0.0231413	0	0	0	0	0.102682	0	0	0	0
TraesCS1A02G277800	0	0.0345726	0	0	0.0659457	0.0752119	0	0	0	0
TraesCS1A02G278000	0.539598	0.406869	0.83601	0.385334	1.05397	1.17429	0.738856	0.272894	0	0.161894
TraesCS1A02G278100	0.0614068	0.194472	0.0427972	0	0.301069	0.0303457	0.134631	0	0	0.143472
TraesCS1A02G278200	0.0236376	0.061219	0.275803	0	0.0358712	0.0735489	0.115596	0	0	0
TraesCS1A02G278300	0.018792	0.018257	0.145736	0	0.0234331	0	0	0	0	0
TraesCS1A02G278400	0	0	0	0	0	0	0	0	0	0
TraesCS1A02G278500	0	0	0	0.151534	0	0	0	0	0	0
TraesCS1A02G278600	0	0	0.10092	0	0.0568432	0.110007	0	0.0980469	0	0.0801166
TraesCS1A02G279000	0.0332585	0.086166	0	0	0.034055	0.0862448	0.394988	0	0	0.137959
TraesCS1A02G279100	0.167278	0.190915	0.679965	0.502465	0.0852755	0.255263	0.554012	0.298187	0	0.602874
TraesCS1A02G279200	0.0609953	0	0	0	0	0.106759	0	0	0	0.186385
TraesCS1A02G279300	0.138575	0	0	0	0	0	0	0.0760717	0	0.124642
TraesCS1A02G279500	0	0	0	0	0	0	0	0	0	0
TraesCS1A02G279900	0	0.0309928	0	0	0	0.0862247	0	0	0	0
TraesCS1A02G280100	0	0	0	0	0	0	0	0	0	0
TraesCS1A02G280200	0.0292011	0.0149594	0	0	0.106198	0	0	0.369638	0	0
TraesCS1A02G280300	0	0	0	0	0	0	0	0	0	0.126888
TraesCS1A02G280400	0.0272219	0.0435829	0	0	0.105651	0	0	0	0	0
TraesCS1A02G280500	0.230175	0.141748	0.24528	0	0.469544	0.199288	0.072965	0.3672	0	0.0676489
TraesCS1A02G280600	0	0	0	0	0.0672986	0	0	0	0	0.157545
TraesCS1A02G280700	0.0798168	0.0111925	0.97921	0	0.0247469	0	0.312726	0.396604	0	0.0518575
TraesCS1A02G280800	0.0913099	0.077948	0	0	0.134482	0.0694084	0	0.311071	0	0
TraesCS1A02G280900	0.197125	0.0311055	0.128056	0	0	0.0291491	0.116249	0.159549	0	0.475961
TraesCS1A02G281000	0	0	0	0	0	0	0	0	0	0
TraesCS1A02G281100	0.110681	0.117194	0.402949	0	0	0	0.336065	0	0	0.271038
TraesCS1A02G281200	0.0392501	0.0169924	0.0280662	0	0	0.0321866	0.0551886	0	0	0.418756
TraesCS1A02G281300	0.025412	0.128909	0.0783989	0	0.135008	0.0778382	0	0	0	0
TraesCS1A02G281400	0.316057	0.299766	0.421192	0	0.251002	0.137028	0.473665	0.0954217	0	0.352171
TraesCS1A02G281600	0.0191876	0.0874675	0.0376138	0	0.2099	0.0778113	0.188121	0	0	0
TraesCS1A02G281700	0	0.0163889	0.130028	0	0.0792387	0	0	0	0	0
TraesCS1A02G281800	0.173018	0.0973509	0.131982	0	0.275984	0.0257796	0.148841	0.184616	0	0
TraesCS1A02G282000	0.0199972	0.0624844	0.107472	0	0	0	0	0.339058	0	0.0498567
TraesCS1A02G282600	0	0	0	0	0	0	0.0801667	0	0	0
TraesCS1A02G282700	0	0.0194284	0.0380952	0.301732	0.0772523	0	0	0	0	0
TraesCS1A02G283000	0.0504312	0.0345865	0.0710379	0	0.0548448	0.0834357	0	0.116019	0	0.110198
TraesCS1A02G283200	0.0435001	0	0.0328709	0	0.179682	0.111571	0.0680203	0	0	0
TraesCS1A02G283300	0.0676565	0.0151346	0	0	0	0	0	0	0	0
TraesCS1A02G283600	0	0	0	0	0	0.0351064	0.124202	0	0	0
TraesCS1A02G283700	0.0292011	0.0337954	0.103039	0	0.0791358	0.131404	0.0751411	0	0	0
TraesCS1A02G283800	0.321487	0.283248	0.567994	0.466319	0.381904	0.758026	0.269404	0.198313	0	0.282986
TraesCS1A02G284000	0.0594937	0	0.0427972	0	0	0	0	0	0	0
TraesCS1A02G284100	0	0	0.0328861	0	0.142217	0	0	0	0	0
TraesCS1A02G284300	0.164576	0	0.128935	0	0.116538	0	0.0733116	0	0	0.418919
TraesCS1A02G284400	0	0	0	0	0	0	0	0	0	0
TraesCS1A02G284500	0.0608965	0.0560337	0.0377529	0	0	0	0.220597	0	0	0
TraesCS1A02G284700	0	0	0.105404	0	0	0	0	0	0	0
TraesCS1A02G284800	6.93794	5.26605	3.92216	3.378	6.09432	4.74668	5.77104	5.6055	5.44172	3.96105
TraesCS1A02G285000	0	0.0459261	0	0	0.0397587	0.0516807	0	0	0	0
TraesCS1A02G285200	0.75829	0.639101	0.77592	0	0.646647	0.552311	0.372034	1.18132	0	0.713846
TraesCS1A02G285300	0.0702365	0.227682	0	0	0.0689563	0	0.14331	0	0	0.284922
TraesCS1A02G285500	0.0348353	0	0	0	0.119761	0.0300546	0	0	0	0.076713
TraesCS1A02G285600	0	0	0.0391819	0	0	0	0	0	0	0
TraesCS1A02G285900	0	0	0	0	0	0	0	0	0	0
TraesCS1A02G286000	0.170375	0.0838661	0.0531858	0.439763	0.24275	0.287433	0.289408	0	0	0.289316
TraesCS1A02G286200	0.730944	0.879459	1.13972	2.107	0.688331	1.06098	0.8807	0.590036	0	0.541095
TraesCS1A02G286300	3.26514	2.03283	2.19271	1.1454	2.78859	2.71738	1.9382	1.65305	0.483582	2.23179
TraesCS1A02G286400	0	0	0	0	0	0	0	0	0	0
TraesCS1A02G286500	0	0	0	0	0	0	0.062956	0	0	0
TraesCS1A02G286700	0	0	0	0	0	0	0	0	0	0
TraesCS1A02G286900	0.363538	0.57378	0.544618	0.459358	0.798555	0.538125	0.517502	0.917155	1.03103	0.545117
TraesCS1A02G287000	0	0	0	0	0	0	0	0	0	0
TraesCS1A02G287100	0.0442515	0	0	0	0	0	0	0	0	0
TraesCS1A02G287400	0.135093	0.0873991	0.0573954	0	0.146426	0.255563	0.069868	0	0	0.309115
TraesCS1A02G287500	0	0	0.0310154	0	0	0	0	0	0	0.0759273
TraesCS1A02G287600	0.0904642	0.0501207	0	0.331686	0	0	0	0.0924616	0.745156	0
TraesCS1A02G287700	3.44154	8.27972	0.895792	2.7962	1.67492	1.81698	3.00641	7.11014	0.694637	2.81179
TraesCS1A02G287800	3.86538	12.5482	1.44512	5.42631	2.50245	2.2164	4.48985	6.45175	5.03043	2.54395
TraesCS1A02G288200	0.203118	0.0294863	0.0391604	0	0.0429147	0.0909563	0	0.358523	0	0
TraesCS1A02G288300	0.026403	0	0	0	0	0.0441244	0	0	0	0
TraesCS1A02G288400	0.446372	0.932109	0.881666	0.942566	0.884087	1.12135	0.578052	1.05469	0	0.818643
TraesCS1A02G288500	0.214497	0.427347	0.248162	0	0.109173	0.21232	0.139395	0.189152	0	0.469038
TraesCS1A02G288600	0.0632727	0.0779977	0.0840705	0	0.143647	0.17425	0	0	0	0.327547
TraesCS1A02G288700	0.0559764	0.0380905	0.047335	0	0.0630901	0.0370436	0	0	0	0
TraesCS1A02G288800	3.5448	2.88142	2.67504	3.25741	3.00955	3.29942	1.57992	2.44021	6.00375	2.30569
TraesCS1A02G288900	0	0	0	0	0.082427	0.0297286	0	0	0	0
TraesCS1A02G289000	0.325669	0.0853746	0	0.208503	0.0836608	0.211192	0.0548941	0.697757	0	0.364636
TraesCS1A02G289800	0	0.0217629	0	0	0	0.0256289	0	0	0	0
TraesCS1A02G289900	0	0	0	0	0	0	0	0	0	0
TraesCS1A02G290200	0	0	0	0	0	0	0.0884361	0	0	0
TraesCS1A02G290500	0.27609	0.197165	0.179839	0	0.253029	0	0.117062	0	0	0.379369
TraesCS1A02G290700	0	0	0	0	0.0312484	0	0	0.221035	0	0
TraesCS1A02G291000	0	0.0156226	0.046292	0	0	0	0	0	0	0
TraesCS1A02G291200	0	0	0	0	0	0	0	0	0	0.1427
TraesCS1A02G291400	0	0.0672459	0.130115	0	0.0582764	0.0355619	0	0	0	0
TraesCS1A02G291500	1.24574	3.3089	0.492187	0.667666	0.665596	0.906212	0.493533	3.62264	4.55373	1.34184
TraesCS1A02G291600	1.31655	3.68737	0.491558	0.800171	0.458148	0.535977	1.67677	2.59242	0	0.929364
TraesCS1A02G291700	0.8491	2.32464	0.209251	0.635873	0.602449	0.0565202	0.476863	1.59501	0.823791	0.732252
TraesCS1A02G291800	0	0	0	0	0	0	0	0	0	0
TraesCS1A02G292100	0	0	0.135804	0	0.0238385	0.0839866	0	0	0	0.103715
TraesCS1A02G292200	0.298157	0.16653	0.36628	0	0.331139	0.231684	0.0549919	0	0	0.0713501
TraesCS1A02G292300	0.109957	0.342873	0.454443	0.446218	0.17859	0.325893	0.143831	0.0937304	0	0.461966
TraesCS1A02G292400	0.0365972	0.0154053	0.0350828	0	0.0528505	0	0	0	0	0
TraesCS1A02G292800	0	0	0	0	0	0	0	0	0	0
TraesCS1A02G293100	0	0	0.0882924	0	0	0	0	0	0	0
TraesCS1A02G293200	0.0592466	0.020705	0.17515	0	0	0	0	0	0	0.0550822
TraesCS1A02G293400	0	0	0	0	0	0	0	0	0	0
TraesCS1A02G293700	0	0	0	0	0	0	0	0	0	0
TraesCS1A02G294300	0	0.0262956	0	0	0	0	0	0	0	0
TraesCS1A02G294700	0.0544438	0.0159571	0.0313834	0	0.157116	0	0	0	0	0.0742071
TraesCS1A02G294800	0.0198216	0	0	0	0	0	0	0	0	0
TraesCS1A02G294900	0.060042	0.116831	0.0336927	0	0.062385	0.0338423	0.127868	0	0	0.0518575
TraesCS1A02G295100	0.0428705	0	0	0	0	0	0	0	0	0.0518575
TraesCS1A02G295200	0.025263	0.115249	0.108385	0	0	0	0	0	0	0
TraesCS1A02G295400	1.47438	6.45567	0.485557	5.19841	1.1794	0.723018	1.63145	5.76569	2.50382	0.858771
TraesCS1A02G295600	0	0.0141098	0	0	0.0341993	0	0	0	0	0
TraesCS1A02G295700	1.26704	5.28463	0.82531	1.52042	1.30742	0.837548	0.988469	5.5829	9.48058	1.36351
TraesCS1A02G296100	0.334362	0.103056	0.122381	0.78177	0	0.2403	0	0	0	0
TraesCS1A02G296200	0.218586	0.231194	0.127085	0	0.206926	0.0721376	0.0624781	0.369638	0	0.177344
TraesCS1A02G296300	0	0	0	0	0	0	0	0	0	0
TraesCS1A02G297000	0	0.0148221	0	0	0.0298611	0	0.0576093	0	0	0
TraesCS1A02G297100	0.0584211	0	0	0	0.0899586	0.0342475	0	0	0	0
TraesCS1A02G297200	0	0.0357613	0	0	0	0.0300546	0	0	0	0
TraesCS1A02G297800	0	0	0	0	0	0.0441837	0	0	0	0
TraesCS1A02G297900	0.0585827	0.0771213	0.269624	0	0.285253	0.0955261	0	0.0851607	0	0.0732805
TraesCS1A02G298000	0.0780333	0.0137202	0	0	0.120508	0	0	0	0	0
TraesCS1A02G298100	0	0.0338972	0	0	0	0	0	0.109802	0	0
TraesCS1A02G298300	0	0	0	0	0	0	0	0	0	0
TraesCS1A02G298400	0.0231413	0	0	0	0	0	0	0	0	0
TraesCS1A02G298700	0.0854312	0.0573958	0.0379133	0.192667	0.0502868	0.0738181	0.22598	0.184819	0	0.0765047
TraesCS1A02G298800	0	0	0	0	0	0	0	0	0	0
TraesCS1A02G298900	0	0.0281684	0	0	0.0264252	0.0250436	0.087187	0.0928281	0	0
TraesCS1A02G299000	0	0	0	0	0.0494938	0	0	0	0	0
TraesCS1A02G299100	0	0	0	0	0	0	0	0	0	0
TraesCS1A02G299300	0	0	0	0	0	0	0	0	0	0
TraesCS1A02G299400	0.146686	0.105142	0.115873	0	0.0819937	0.0400667	0	0	0	0
TraesCS1A02G299500	2.0348	1.67967	0.997275	2.1781	2.4767	3.28688	0.726973	3.13838	0	2.26729
TraesCS1A02G299600	0	0.0162856	0.172811	0	0.0605956	0	0	0	0	0
TraesCS1A02G299700	0	0	0	0	0	0.0357357	0	0	0	0
TraesCS1A02G299900	0.0418669	0	0.165197	0	0.0277901	0	0	0	0	0
TraesCS1A02G300000	0	0	0	0	0	0.0298365	0	0	0	0
TraesCS1A02G300200	0.0358769	0	0	0.968101	0	0	0	0	0	0
TraesCS1A02G300800	0.0571349	0.0283746	0.102866	0	0.0941675	0	0	0.0930388	0	0
TraesCS1A02G301400	0	0.0401863	0.0368568	0	0	0.188392	0.0884361	0	0	0
TraesCS1A02G301600	0.475311	0.547483	0.567035	0.642386	0.476675	0.89227	0.472202	0.168498	0	0.898709
TraesCS1A02G301800	0	0.0880796	0	0	0.0618469	0.0946611	0.0680203	0.09184	0	0.075278
TraesCS1A02G302300	0	0	0.047335	0	0	0	0	0	0	0
TraesCS1A02G302500	0.0508674	0.0144464	0	0	0	0.0375725	0	0	0	0
TraesCS1A02G302600	0	0	0.0744048	0	0	0	0	0	0	0
TraesCS1A02G302700	0.0717215	0.284649	0.0318735	0	0.0722911	0.0933	0.316656	0.202139	0	0.184727
TraesCS1A02G302800	0.0601387	0.080482	0.22024	0.494535	0.153789	0.228925	0	0.195743	0	0.601705
TraesCS1A02G302900	1.06235	0.897221	1.56978	0.659297	1.16731	0.856288	0.991417	0.476982	0	1.31386
TraesCS1A02G303000	0	0	0	0	0	0	0	0	0	0
TraesCS1A02G303300	0.363077	0.273749	0.203369	0.783418	0.242638	0.107845	0	0.0911253	1.92864	0.363603
TraesCS1A02G303900	0	0.0356301	0	0	0	0	0	0	0	0
TraesCS1A02G304200	0	0	0	0	0	0	0	0	0	0
TraesCS1A02G304300	0.475324	0.313599	0.130251	0.233367	0.359859	0.459559	0.275064	0.429263	0	0
TraesCS1A02G304400	0.0890584	0.187627	0.127254	0	0.169854	0.422834	0.202696	0.182555	0.725374	0.207721
TraesCS1A02G304700	0.0471088	0.086087	0.0419674	0	0.156502	0	0.138793	0	0	0.124816
TraesCS1A02G305300	0	0	0	0	0	0	0	0	0	0
TraesCS1A02G305400	0	0	0	0	0.0226532	0	0	0	0	0
TraesCS1A02G305600	0	0	0	0	0.0293035	0	0	0	0	0
TraesCS1A02G305700	0.336102	0.059958	0.136362	0.553108	0.274832	0.279027	0.257134	0.139757	0	0.114281
TraesCS1A02G305800	0	0	0	0	0	0.0276194	0	0	0	0
TraesCS1A02G305900	0.170645	0.0844267	0.137795	0	0.116362	0.142782	0	0	1.26103	0
TraesCS1A02G306000	0.0361665	0	0	0	0	0	0	0	0	0
TraesCS1A02G306100	0.0999157	0.151361	0	0	0.094899	0.0396561	0	0	0	0
TraesCS1A02G306200	0.33487	0.438944	0.725259	0	0.455952	0.84598	0.459011	0.416547	0	0.511169
TraesCS1A02G306300	0	0.0804378	0.127354	0	0.283764	0.34843	0	0	0	0
TraesCS1A02G306400	0.200892	0.118681	0	0.738835	0.0914526	0.0954854	0.126585	0.0930388	0	1.26051
TraesCS1A02G306500	0.33168	0.289221	0.239611	0.242025	0.671092	0.744602	0.207951	0.174395	0.823791	0.493863
TraesCS1A02G306700	0	0.020705	0	0	0	0	0	0.0827534	0	0
TraesCS1A02G307100	0	0	0	0	0	0	0	0.0827534	0	0
TraesCS1A02G307200	0	0	0	0	0	0.0298365	0	0	0	0
TraesCS1A02G307300	0.0253035	0.203148	0.0669462	0	0.239288	0.168661	0.2045	0	0	0.232121
TraesCS1A02G307400	2.83606	2.82767	2.56621	1.96416	3.99864	3.4038	3.73324	3.89168	0	3.05427
TraesCS1A02G307700	0.0683127	0.0307324	0.0365925	0	0.150254	0.128523	0.161171	0	0	0.0819343
TraesCS1A02G307800	0.115095	0.0288438	0.0408163	0	0.0625838	0.0402628	0	0	0	0
TraesCS1A02G307900	0	0.07845	0	0	0.0335693	0	0	0	0	0
TraesCS1A02G308000	0	0	0.03416	0	0.0314397	0	0.05944	0	0	0.0633581
TraesCS1A02G308100	0.0239724	0	0	0	0	0.0459745	0	0	0	0
TraesCS1A02G308300	0.0199719	0.0497372	0.0986582	0	0	0	0	0	0	0
TraesCS1A02G308400	0.428209	0.263326	0.320163	0	0.501266	0.161836	0.146536	0.0760717	0	0.285456
TraesCS1A02G308500	0.0499475	0.012491	0	0	0.0307217	0	0.134852	0	0	0
TraesCS1A02G308700	0.0507967	0	0	0	0	0	0	0	0	0
TraesCS1A02G308800	0.25217	0.360499	0.198601	0	0.388845	0.698795	0.331881	0.169982	0	0.291715
TraesCS1A02G308900	0.0232093	0.077077	0.0766729	0	0	0.0749515	0.255125	0	0	0
TraesCS1A02G309200	0.0292011	0.0524276	0.185446	0.194307	0.167948	0.180982	0	0.0760717	0	0.226891
TraesCS1A02G309300	0	0.0289576	0	0	0	0	0.0792406	0	0	0
TraesCS1A02G309700	1.1999	1.01541	0.348078	0.898423	0.628924	0.968948	1.08042	1.54889	2.52207	3.01988
TraesCS1A02G309800	0.0482626	0	0.031746	0	0	0	0.130023	0	0	0.716278
TraesCS1A02G310400	0	0	0	0	0	0	0	0	0	0
TraesCS1A02G310500	0	0.018257	0.0303177	0	0.0320642	0.0682463	0	0	0	0
TraesCS1A02G310700	0.0808523	0.123175	0.187924	0	0.204267	0.426647	0.275339	0.0827534	0	0
TraesCS1A02G311000	0.208958	0.0688609	0.212241	0.873417	0.172006	0.436137	0.213867	0.280157	0	0.135409
TraesCS1A02G311300	0.0762527	0	0.0970528	0	0.0305555	0	0	0	0	0
TraesCS1A02G311400	0.549026	1.19743	1.60011	0.541312	2.14873	1.35767	1.31156	1.18428	0.483582	0.540032
TraesCS1A02G311800	0.0612379	0.0345185	0.272561	0	0.0893484	0.0430841	0.0675365	0	0	0.187263
TraesCS1A02G311900	0	0	0	0	0	0	0	0	0	0
TraesCS1A02G312100	0	0	0	0	0	0	0	0	0	0
TraesCS1A02G312400	0	0	0	0	0	0	0	0	0	0
TraesCS1A02G312500	0	0.0217629	0	0	0	0	0	0	0	0
TraesCS1A02G312800	0.0197226	0	0	0	0	0	0	0	0	0
TraesCS1A02G313200	0.0417571	0.0184307	0.050551	0	0	0.0368568	0	0	0	0
TraesCS1A02G313300	0	0.0829434	0.213793	0	0	0.154494	0.0549919	0.0736784	0	0
TraesCS1A02G313400	0	0.0580976	0	0	0.073032	0	0	0	0	0
TraesCS1A02G313500	0	0.0154053	0	0	0.0231072	0.0260966	0.0673156	0	0	0
TraesCS1A02G313700	0.0371787	0.0322728	0.0463822	0	0.117957	0.025421	0.115596	0	0.443066	0.159688
TraesCS1A02G313900	0	0.0134396	0	0	0.113556	0.118397	0.226388	0	0	0.0534516
TraesCS1A02G314000	0	0.0380607	0	0	0.0307217	0	0	0	0	0
TraesCS1A02G314100	0.51559	1.25617	0.20711	1.054	0.86481	0.550515	0.40778	0.797996	1.86796	0.802961
TraesCS1A02G314200	0.0271751	0	0	0	0	0	0	0	0	0.066405
TraesCS1A02G314300	0.164535	0.163153	0.342974	0	0.11353	0.233097	0.129007	0.477763	0	0
TraesCS1A02G314400	0.128497	0.0161431	0	0	0.0270063	0.112419	0.49334	0.0911253	0	0
TraesCS1A02G315200	0.0232434	0.0277498	0	0	0.145449	0.0257796	0	0	0	0.127346
TraesCS1A02G315300	0	0	0.167358	0	0	0	0	0	0	0.138822
TraesCS1A02G315400	0.0236494	0.0523788	0.103802	0	0.0730802	0.112566	0	0.404277	0	0.0518575
TraesCS1A02G315500	0.0369395	0	0	0	0	0	0	0	0	0
TraesCS1A02G315600	0	0.0194284	0	0	0	0	0.0620698	0	0	0.263556
TraesCS1A02G315700	0	0.0409427	0	0	0	0.130806	0	0	0	0
TraesCS1A02G315900	0.077647	0.114837	0.331883	0.206616	0.0222605	0.0868852	0.151357	0	0	0.129453
TraesCS1A02G316100	0.0570235	0.03769	0	0	0.0524029	0	0.0769681	0	1.70765	0.0857765
TraesCS1A02G316900	1.40535	0.984338	1.22529	0.438281	1.2208	0.729905	1.45501	0.208211	1.21433	1.68348
TraesCS1A02G317000	0.123904	0	0.104475	0	0.0683985	0.028704	0.0774509	0.0930388	0	0
TraesCS1A02G317100	0	0.0169478	0	0	0.0299402	0.0328619	0	0	0	0.0857765
TraesCS1A02G317200	1.38959	1.0552	2.11403	4.70067	2.19916	3.07744	1.20105	1.5656	0.745156	1.43517
TraesCS1A02G317400	0	0	0	0	0	0.0358526	0	0	0	0
TraesCS1A02G317900	0	0	0	0	0	0	0	0	0	0
TraesCS1A02G319100	0.0929058	0	0.100888	0	0	0.254501	0	0.179261	0	0.236317
TraesCS1A02G319300	0	0	0	0	0	0	0	0	0	0
TraesCS1A02G319400	0	0	0	0	0	0	0	0	0	0
TraesCS1A02G319500	0.064998	0.0984071	0.154079	0	0.0909225	0.0898063	0.074777	0.18789	0	0.30242
TraesCS1A02G319600	0.0708278	0	0	0	0	0	0	0	0	0
TraesCS1A02G320200	0.0535432	0.12338	1.31696	0	0.0566672	0.0339646	0.339587	0.255482	0	0.117078
TraesCS1A02G320500	0.218051	0.166033	0.110585	0	0.0498233	0.155465	0.15687	0.150953	0	0
TraesCS1A02G320900	0	0.0411899	0.10661	0	0	0	0	0	0	0
TraesCS1A02G321000	0.22051	0.180986	0.43441	0.450528	0.0861075	0.135812	0.417923	0	0	0.196751
TraesCS1A02G321700	0	0	0	0	0	0	0	0	0	0
TraesCS1A02G321900	0.0850774	0.0922824	0.0436605	0	0.170751	0.0457507	0	0	0	0.614477
TraesCS1A02G322100	0	0	0	0	0	0	0	0.0928281	0	0
TraesCS1A02G322300	0.264672	0.0924828	0.366936	0	0.0622306	0.186883	0	0.0930388	0	0.462835
TraesCS1A02G322400	0	0.0195657	0.0384025	0	0.081579	0	0.0650115	0	0	0
TraesCS1A02G322600	0.0536498	0.0433553	0	0.22605	0.0413293	0.12852	0	0	0	0
TraesCS1A02G322700	0.0946858	0.0375277	0.0355897	0	0.0804043	0	0	0	0	0
TraesCS1A02G323200	0.351151	0.265463	0.282899	0	0.262728	0.414566	0.415994	0.19091	0	0.530925
TraesCS1A02G323300	0.0767574	0.0160895	0	0	0.0282204	0.0357357	0	0	0	0
TraesCS1A02G323400	0.187619	0.0674827	0.209107	0	0.0860218	0.23697	0.147941	0	0	0.18445
TraesCS1A02G323500	0.164793	0.0533822	0.0376138	0	0	0	0	0.0847644	0	0.270596
TraesCS1A02G323700	0.0175077	0	0	0	0	0	0	0	0.68306	0
TraesCS1A02G323800	0	0	0	0	0	0	0	0.0930388	0	0.107597
TraesCS1A02G323900	0.130955	0.174139	0.0384231	0	0.058607	0.249724	0.0803755	0.361252	2.06207	0
TraesCS1A02G324000	0.0255215	0	0	0	0	0	0	0	0	0.2854
TraesCS1A02G324800	0.568264	0.606082	1.29808	0	0.994454	0.802651	1.35911	1.50868	0	0.863255
TraesCS1A02G325000	0	0	0	0	0	0	0	0	0	0
TraesCS1A02G325300	0	0	0.0391819	0	0.0311967	0	0	0	0	0
TraesCS1A02G325400	0.0227962	0.018197	0	0	0.0668115	0.220415	0	0	0	0
TraesCS1A02G325600	1.59603	1.38759	2.94577	0.807216	1.75102	1.52513	2.12268	1.47058	0.745156	1.64544
TraesCS1A02G325800	0	0	0	0	0	0	0	0	0	0
TraesCS1A02G325900	0.16207	0.130127	0.290053	0.135764	0.139329	0.154983	0.0639341	0.556648	0	0.0787724
TraesCS1A02G326200	0.0678799	0	0	0.216408	0	0.0457507	0	0	0	0
TraesCS1A02G326900	0.23197	0.222625	0.53278	0	0.517314	0.658553	0.187969	0.383526	0.745156	0.287887
TraesCS1A02G327000	0.139194	0.173075	0.135195	0	0.318881	0.328593	0.389491	0.286599	0.791954	0
TraesCS1A02G327100	0.0645611	0.069743	0	0	0.0527168	0	0.062956	0	0	0
TraesCS1A02G327200	0.112423	0.119338	0.220271	0.265993	0.0562627	0.0726554	0	0.538687	0	0.270986
TraesCS1A02G327500	0	0	0	0	0	0	0	0	0	0
TraesCS1A02G327600	0	0	0	0	0	0	0.11888	0	0	0
TraesCS1A02G327700	0	0.0294863	0	0	0.119481	0.111131	0	0	0	0.0868878
TraesCS1A02G327800	0.106266	0.030023	0.0280662	0	0.0622206	0	0	0.0736784	0	0
TraesCS1A02G327900	0.0332585	0	0	0	0.0307217	0	0	0	0	0.0555383
TraesCS1A02G328000	0	0	0	0	0	0	0	0	0	0
TraesCS1A02G328100	0	0.125573	0.0587648	0	0.088287	0.139863	0.0535604	0.0760717	0	0
TraesCS1A02G328200	0	0	0	0	0.0798417	0.0843798	0.0549919	0	0	0
TraesCS1A02G328300	0.0290223	0	0	0	0	0	0	0	0	0
TraesCS1A02G328400	0.120045	0	0.166389	0	0	0.0430841	0.0620698	0	0	0.0713501
TraesCS1A02G328500	0.201454	0.207016	0.359883	1.69011	0.191397	0.139854	0.309336	0.182251	0	0.435252
TraesCS1A02G328700	0.206505	0.304295	0.157378	0	0.231589	0.26347	0.493306	0.6256	0	0.190157
TraesCS1A02G329200	0.0853794	0.0875954	0.0655998	0	0.0658049	0.0610009	0.0549919	0	0	0
TraesCS1A02G329300	0	0.0206169	0	0.219882	0	0	0	0	0	0
TraesCS1A02G329400	0.157049	0.0915688	0.488128	0	0.266351	0.277682	0	0.919597	1.03103	0.640697
TraesCS1A02G329600	0.0493427	0.15938	0	0	0.0930456	0.116054	0.127604	0.0896306	0	0.124257
TraesCS1A02G330100	0.527373	0.334758	0.0342091	0	0.209854	0.588442	0.439808	0	1.93433	1.04423
TraesCS1A02G330200	0.0769693	0.0429102	0.0650533	0	0	0	0	0	0	0
TraesCS1A02G330300	0.205617	0.197371	0.539959	0	0.400757	0.179569	0.982991	0.0760717	0	0.70974
TraesCS1A02G330500	0.16357	0.203244	0.109829	0.157094	0.112803	0	0.075555	0.179163	0	0.127487
TraesCS1A02G330600	0.12467	0.124709	0.192125	0	0.117014	0.382367	0.209093	0.312928	1.77226	0.177682
TraesCS1A02G330700	0.206978	0.0733396	0.160047	0	0.0493565	0.112235	0	0	0	0
TraesCS1A02G330800	0	0	0	0	0	0	0	0	0	0
TraesCS1A02G330900	0	0	0	0	0.102165	0.0511383	0	0	0	0
TraesCS1A02G331000	0	0	0	0	0	0	0	0	0	0
TraesCS1A02G331200	0.0411044	0.0470907	0.0684182	0	0	0.0292398	0	0	0	0
TraesCS1A02G331400	0	0	0	0	0	0	0	0	0	0
TraesCS1A02G331700	0.17129	0.0302916	0.0746127	0.382136	0.0561448	0	0.0620698	0.0736784	0	0
TraesCS1A02G331800	0	0	0	0	0	0	0	0	0	0
TraesCS1A02G331900	0.0619898	0.0850272	0.0619627	0	0.103662	0	0	0	0	0.177325
TraesCS1A02G332200	0	0	0	0	0	0	0.0601641	0	0	0
TraesCS1A02G332400	0	0.0942534	0.0303177	0	0.208784	0.0977784	0.0905772	0.377163	0	0
TraesCS1A02G332500	2.64175	1.31482	1.40704	1.16265	0.962353	1.0663	1.64244	0.797895	1.82339	3.13687
TraesCS1A02G332600	0	0.0139927	0	0	0	0.0355811	0	0	0	0
TraesCS1A02G332900	0.135225	0.031788	0	0	0.0251434	0.0276194	0	0.201641	0	0
TraesCS1A02G333000	0.104787	0.0494756	0	0.259936	0	0	0	0	0	0.157697
TraesCS1A02G333200	0	0	0	0	0.0473374	0	0	0	0	0
TraesCS1A02G333400	0.342351	0.353876	0.275579	0.606134	0.148796	0.241783	0.0557367	0.572894	0	0.552247
TraesCS1A02G333500	0	0	0	0	0	0	0	0	0	0
TraesCS1A02G333600	0.24279	0.125357	0.244429	0.309224	0.19886	0.433059	0	0.138108	0	0.357712
TraesCS1A02G333700	0.10482	0.175201	0.138566	0	0.122306	0.160136	0.424729	0.0939452	0	0.12873
TraesCS1A02G333800	0.0186588	0	0	0	0	0.0255692	0.148396	0	0	0
TraesCS1A02G333900	0.023768	0.048257	0.288343	0	0.0272933	0.0512579	0.0557367	0	0	0.163869
TraesCS1A02G334100	0	0	0	0	0	0	0	0	0	0
TraesCS1A02G334300	0	0	0	0	0	0	0	0	0	0
TraesCS1A02G334400	0.0175077	0	0	0	0	0	0	0	0	0
TraesCS1A02G334900	0.072647	0.018457	0.368756	0	0.154841	0.111565	0.062956	0	1.92864	0.16443
TraesCS1A02G335100	0	0	0	0	0	0	0	0	0	0
TraesCS1A02G335700	0.0300338	0	0	0	0.164671	0	0	0	0	0
TraesCS1A02G335900	0.110637	0.0261836	0.031746	0	0.0853268	0.10886	0.0693967	0	0	0
TraesCS1A02G336000	0.375196	0.184072	0.0777102	0	0.244073	0.371665	0.151745	0.554911	0	0.0534516
TraesCS1A02G336100	0.0439642	0.130627	0.682899	0.349455	0.759596	0.728604	0.0725363	0.0997168	0	0.166376
TraesCS1A02G336300	0	0	0.0297371	0	0	0	0	0	0	0
TraesCS1A02G336800	0	0.0125314	0	0	0	0	0	0	0	0
TraesCS1A02G336900	0	0	0.0297371	0	0	0	0	0	0	0
TraesCS1A02G337000	0	0.0205949	0	0	0	0	0	0	0	0
TraesCS1A02G337200	0	0	0	0	0	0	0	0	0	0
TraesCS1A02G337500	0.270778	0.1708	0.317161	0	0.158672	0.209461	0.152763	0	0	0.0676489
TraesCS1A02G337800	0.319618	0.285935	0.324924	0.628378	0.247516	0.506483	0.436908	0.66995	0	0.295089
TraesCS1A02G338100	0	0	0	0	0	0	0.0905772	0	0	0
TraesCS1A02G338200	0.0398199	0.0501564	0.106921	1.11062	0	0.0599722	0	0	1.40115	0
TraesCS1A02G338300	0	0	0	0	0.0334897	0	0	0	0	0
TraesCS1A02G338500	0	0.0625099	0.167772	0	0.024823	0	0	0	0	0.0769645
TraesCS1A02G338700	0	0	0	0	0	0	0	0	0	0
TraesCS1A02G338900	0.198251	0.202056	0.262199	0	0.262068	0.535132	0.187505	0	0	0.219716
TraesCS1A02G339300	0.0192421	0	0	0	0	0.0585837	0	0	0	0.0787724
TraesCS1A02G339400	0	0	0	0	0	0	0	0	0	0
TraesCS1A02G339500	0.314245	0.461858	0.923991	0.878902	1.12865	0.486075	0.413875	0.581285	0	0.311222
TraesCS1A02G339600	0.0194794	0.0353647	0	0	0.0279412	0.0457507	0.0733116	0	0	0
TraesCS1A02G339800	0.0404807	0	0	0	0.163052	0.0900609	0	0	0	0
TraesCS1A02G339900	0.190911	0.17311	0.185442	0.184618	0.233074	0.198918	0.208646	0.0814379	0	0.228421
TraesCS1A02G340000	0.21775	0.0986875	0.0854267	0	0.280306	0.135053	0.0693967	0	0	0.3267
TraesCS1A02G340100	0	0	0.09758	0	0	0	0	0	0	0
TraesCS1A02G340200	0.110797	0.146141	0	0	0.0595615	0.0823398	0	0	0	0
TraesCS1A02G340400	0.241862	0.196983	0.0986128	0.349455	0.306494	0.261505	0.136937	0.483249	0	0.226867
TraesCS1A02G340500	0.340536	0.472294	0.0845311	0	0.134013	0.0696949	0.191157	0.402725	0	1.22567
TraesCS1A02G340600	0.065823	0.0519404	0	0	0.0282486	0.0665828	0.0809022	0	0	0.0797989
TraesCS1A02G340700	0.0236023	0.0156352	0.0757254	0.402901	0.0600684	0.0655274	0	0	0	0
TraesCS1A02G340900	0.0936867	0.0358868	0.148316	0.195695	0.0775974	0.0862508	0	0.192106	0	0
TraesCS1A02G341300	0.34889	0.137554	0	0	0.250653	0.718563	0.142797	0.395167	0	0.0798441
TraesCS1A02G341500	0	0.0474641	0	0	0	0.188317	0	0.138108	0	0
TraesCS1A02G341600	0	0	0	0	0	0.0383389	0	0	0	0
TraesCS1A02G341700	0.0459711	0.0985222	0.270182	0	0.172179	0	0.211266	0.249192	0	0
TraesCS1A02G341800	0	0.0144464	0.0817261	0	0.0810189	0	0.134265	0.0719642	0	0
TraesCS1A02G341900	0.0439021	0.124067	0.0417955	0	0	0	0	0	0	0
TraesCS1A02G342500	0.104109	0.159211	0.0962972	0.416372	0.0266245	0.21598	0.063802	0	0	0.0700025
TraesCS1A02G342600	0	0	0	0	0	0	0	0	0	0
TraesCS1A02G342900	0	0	0	0	0	0	0	0	0	0
TraesCS1A02G343300	0	0.0139273	0.031902	0	0	0	0	0	0	0
TraesCS1A02G343500	0.0252227	0	0	0	0.0238385	0	0	0	0	0.0759273
TraesCS1A02G343600	0	0.0483637	0.111126	0	0.0970711	0	0.146992	0	0	0
TraesCS1A02G343700	0	0	0	0	0	0	0	0	0	0
TraesCS1A02G343800	0	0	0	0	0	0.0319832	0	0	0	0
TraesCS1A02G344000	0.20828	0.4166	0.507455	0.931499	0.321489	0.324625	0.228939	0.0937304	0	0.482703
TraesCS1A02G344300	0	0.0137446	0	0	0	0	0	0	0	0
TraesCS1A02G344800	0	0	0.0355897	0	0	0	0	0	0	0
TraesCS1A02G345300	0	0	0	0	0	0	0	0	0	0
TraesCS1A02G345800	0.0457024	0.0381305	0	0	0.0767506	0	0	0	0	0
TraesCS1A02G345900	0.219014	0.179945	0.192222	0.258953	0.15579	0.260213	0.226923	0.0939452	0	0.447893
TraesCS1A02G346400	0.0174561	0.0191123	0.0505153	0	0.0309235	0.0290718	0	0	0	0
TraesCS1A02G346600	0.117215	0	0.0384025	0	0	0	0	0	0	0
TraesCS1A02G346700	0.0496281	0	0	0	0.191522	0.0393478	0	0	0	0.0921158
TraesCS1A02G346800	0.598405	0.540066	1.04066	0.719439	0.606893	0.478938	0.929068	0.439596	0	0.876361
TraesCS1A02G346900	0	0.0207271	0	0	0	0.0740418	0	0	0	0
TraesCS1A02G347100	0.031765	0.0141304	0	0	0.0332728	0.0630061	0	0	0	0
TraesCS1A02G347200	0	0.018501	0.066371	0	0	0	0	0	0	0
TraesCS1A02G347400	0	0	0	0	0	0	0	0	0	0
TraesCS1A02G347700	0.0990292	0.0662469	0.0433426	0	0.133851	0.136358	0.124653	0	0	0.0498567
TraesCS1A02G347800	0.180166	0	0	0	0	0	0	0.193319	0	0
TraesCS1A02G347900	0.143594	0.148437	0	0.208503	0.119135	0.123802	0.294502	0	0	0.0742071
TraesCS1A02G348000	0.199784	0.176149	0.0706868	0.421496	0.28767	0.0355427	0.0624781	0.277385	0	0.892236
TraesCS1A02G348300	0.0271751	0.0595633	0	0.204152	0.0335096	0	0	0.201641	0	0.148154
TraesCS1A02G348400	0	0	0	0	0	0	0	0	0	0
TraesCS1A02G348500	0.166339	0.0312594	0.167442	0	0.120176	0.265514	0.180492	0.0635651	0	0.0753989
TraesCS1A02G348700	0.100014	0.0159571	0	0	0.0274258	0	0.0776458	0	0	0.153426
TraesCS1A02G348900	0.0212622	0.168023	0.284594	0	0.0299402	0.0534874	0.164094	0.336603	0	0.11806
TraesCS1A02G349100	0.216326	0.135337	0.428384	0	0.0993173	0.183688	0.236642	0	0	0.164528
TraesCS1A02G349200	0.25243	0.125488	0.0417955	0.191322	0.238781	0.140455	0.900959	0	0	0.336428
TraesCS1A02G349300	0.0205522	0.0200308	0	0	0	0	0	0	0	0
TraesCS1A02G349600	0	0	0	0	0.0476769	0	0	0.298063	0	0
TraesCS1A02G349900	0	0	0	0	0	0	0	0	0	0
TraesCS1A02G350100	0.0273003	0.0296328	0.331398	0	0	0	0	0	0	0
TraesCS1A02G350200	8.86328	7.45518	11.505	7.27956	10.1652	9.38353	11.4601	7.53355	3.28127	10.7672
TraesCS1A02G350500	0.591228	0.383261	0.600918	0.204152	0.359326	0.740853	1.00308	0.293614	0	0.279663
TraesCS1A02G350600	0.0247356	0.018257	0.0713108	0	0	0	0.0642669	0.508285	0	0
TraesCS1A02G350700	0.0271751	0	0	0	0	0.0328619	0	0.0930388	0	0
TraesCS1A02G350800	0.264076	0.3151	0.11114	0	0.162422	0.224175	0.384876	0	0	0.219958
TraesCS1A02G351100	0	0.0141304	0	0	0	0	0	0	0	0
TraesCS1A02G351300	0.0858105	0.0294481	0.0379133	0.216408	0.0643428	0.0738168	0	0	0	0.294629
TraesCS1A02G351800	0.0659891	0.0158397	0	0.151534	0	0	0	0	0	0
TraesCS1A02G351900	0.0507786	0.0636581	0	0	0.0322472	0.0655608	0	0.180247	0	0.076713
TraesCS1A02G352000	0.0848952	0.0659227	0.345322	0	0.100162	0.138858	0.0630203	0.470375	0.832154	0.0707409
TraesCS1A02G352100	0	0	0	0	0	0	0	0	0	0.16152
TraesCS1A02G352500	0.0184697	0.0247983	0.0446987	0	0.0596906	0	0	0	0	0
TraesCS1A02G352600	0	0	0.0706165	0	0	0	0	0	0	0
TraesCS1A02G352700	0	0	0	0	0	0	0	0	0	0.0677465
TraesCS1A02G352800	0.157551	0.199756	0.290216	0.428082	0.211265	0.169191	0.437712	0	0	0.253111
TraesCS1A02G352900	0	0	0	0	0	0	0.0774024	0	0	0
TraesCS1A02G353200	0	0	0	0	0	0.0366515	0	0.108494	0	0
TraesCS1A02G353300	0.0813651	0.0163612	0.222694	0	0.175587	0	0.320743	0	0	0.125802
TraesCS1A02G353700	0.0562216	0	0	0	0.0343239	0.0773387	0	0	0	0
TraesCS1A02G353800	0.117203	0.0330221	0.18909	0.530955	0.0579438	0.126001	0	0	0	0
TraesCS1A02G353900	0	0	0	0	0	0	0	0	0	0
TraesCS1A02G354400	0.454795	0.372186	0.65067	0.161922	0.484416	0.334639	0.148236	0.280157	0.791954	0.440268
TraesCS1A02G354500	0	0	0.0761905	0	0.0334897	0	0	0	0	0.0997133
TraesCS1A02G354600	0.0734663	0.0144572	0	0	0.0343448	0.0464943	0	0	0	0
TraesCS1A02G354700	1.29836	0.974587	1.42125	0.280998	1.60207	1.49379	1.46295	0.906346	0	0.739779
TraesCS1A02G354800	0.103871	0.0778083	0.220131	0	0.0313873	0.155428	0.180669	0.0724412	0	0.32592
TraesCS1A02G355000	0.0174561	0	0	0	0	0	0	0	0	0.0742854
TraesCS1A02G355100	0.125864	0.473165	0.334606	0	0.335669	0.153426	0.76034	0.150953	2.44678	0.853278
TraesCS1A02G355200	0.0217201	0.092356	0	1.03545	0.064711	0.0912933	0	0	0	0.244494
TraesCS1A02G355400	0.0470635	0.0641062	0	0	0	0	0.322451	0	0	0.305413
TraesCS1A02G355500	0	0.0200308	0	0.392511	0	0.0910371	0	0	0	0
TraesCS1A02G355600	0	0	0	0	0.111936	0.0393478	0	0	0	0
TraesCS1A02G355800	0.0929101	0.0145604	0.073331	0	0.19039	0.0790085	0	0.202139	0	0
TraesCS1A02G356200	0.0163595	0.0184746	0.135004	0	0.0262533	0.0366515	0	0.199434	0	0
TraesCS1A02G356500	0	0	0.101102	0	0	0.0368568	0.0642669	0	0	0
TraesCS1A02G356800	0	0	0	0	0	0	0	0.143049	0	0
TraesCS1A02G356900	0	0	0.0342091	0	0	0	0	0	0	0
TraesCS1A02G357200	0.153067	0.192123	0.0297371	0	0.0233556	0.075355	0.147416	0.185656	0	0.235987
TraesCS1A02G357300	0	0.0201768	0.0711794	0	0.0343448	0	0	0	0	0
TraesCS1A02G357400	0.0200734	0	0	0	0	0	0	0	0	0
TraesCS1A02G357500	0.166467	0.264362	0.1633	0	0.249255	0.425106	0.122957	0.150953	0	0.592136
TraesCS1A02G357900	0.190498	0.298331	0.927312	0	0.352638	0.31028	0.075555	0.0895817	0	0.671577
TraesCS1A02G358000	0	0.0949411	0.121056	0	0.0238385	0.121495	0.124592	0.136954	1.54655	0
TraesCS1A02G358500	0.0219312	0.0150992	0.0355897	0	0.0683985	0	0	0.0928281	0	0
TraesCS1A02G358600	0.07337	0.0302942	0.0739681	0	0	0.0846526	0	0	0	0
[truncated: 53,763 more rows]
