# Supplementary material for: Spatial transcriptomics identifies distinct domains regulating yield-component traits of the wheat ear
Source: Sci Adv. 2026 Jun 17;12(25):eaed1407. doi: 10.1126/sciadv.aed1407 (PMC13274600; doi:10.1126/sciadv.aed1407)
Supplement: Supplementary file 2 — Tables S1 to S9 [file sciadv.aed1407_tables_s1_to_s9.zip › aed1407_table_s5.xlsx]

## Sheet: Sheet1
Supplementary Table 5: Gene expression values for each gene across 11 clusters at LP stage.
Gene ID	LP_1	LP_2	LP_3	LP_4	LP_5	LP_6	LP_7	LP_8	LP_9	LP_10	LP_11
TraesCS1A02G000100	4.14527	1.40243	1.17649	1.32477	2.19708	1.31866	1.16677	10.9414	1.68666	1.58865	1.07843
TraesCS1A02G000200	75.2932	37.9827	40.0451	50.5904	55.1164	47.0868	38.2552	83.3268	53.698	45.9181	42.4116
TraesCS1A02G000300	84.0616	39.8063	45.4955	55.8633	61.8845	52.758	41.7525	87.8154	55.8119	54.1707	43.5806
TraesCS1A02G000400	180.304	76.6197	81.2352	116.542	127.654	103.553	81.827	199.075	118.275	100.503	84.125
TraesCS1A02G000500	0.748407	0.272174	0.213715	0.334754	0.419601	0.111528	0.305708	1.17692	0.163287	0.122356	0.131593
TraesCS1A02G000600	2.05228	0.732645	0.651693	1.29634	1.8949	1.04754	0.850133	1.37298	1.55752	1.18693	0.919056
TraesCS1A02G000700	0.372084	0.0720918	0.0534695	0.0352995	0.243217	0	0.0715625	0.828219	0.0546117	0.0432451	0
TraesCS1A02G000800	0.0668051	0	0	0	0	0	0.0276499	0	0	0	0.12987
TraesCS1A02G000900	148.387	61.1604	66.492	96.1577	103.969	83.1423	68.7521	166.629	98.0724	86.3432	68.6931
TraesCS1A02G001000	25.6354	8.03118	9.89594	13.9975	18.0815	12.5491	8.91401	32.1703	14.6678	13.2613	9.71834
TraesCS1A02G001100	152.481	80.0501	85.0781	109.886	108.942	97.7411	75.5805	157.768	113.01	99.9713	83.1646
TraesCS1A02G001200	0.285114	0.117342	0.0396512	0.097758	0.0358747	0.085939	0.0255728	0	0	0.0939862	0
TraesCS1A02G001300	0.0844444	0.0519703	0.0406971	0.0303003	0.170213	0.0396269	0.0359402	0.152124	0.0597254	0	0
TraesCS1A02G001400	123.096	49.59	55.5478	79.224	89.1154	74.6068	52.0027	120.863	83.8049	70.0926	57.0024
TraesCS1A02G001500	0.231152	0.0304535	0	0.0684302	0.102618	0.0299642	0.0272602	0	0.12023	0	0
TraesCS1A02G001600	5.44942	1.5948	2.37648	3.29969	3.80643	2.91784	2.15363	5.48965	3.212	3.21097	2.62456
TraesCS1A02G001700	4.48197	1.3416	2.46535	2.38373	2.8654	3.31223	1.49691	4.20459	2.77541	2.92117	1.32519
TraesCS1A02G001800	0.381831	0.852207	0.492522	0.400135	0.340916	0.36008	1.06013	0.811634	0.390907	0.476035	0.878692
TraesCS1A02G001900	0.132935	0.280306	0.0430322	0.158008	0.0979331	0.140803	0.326646	0.41834	0.109194	0.455199	0.121395
TraesCS1A02G002000	0.150681	0.0168238	0.0392179	0.0330393	0	0.072959	0.0605309	0	0	0.0745151	0
TraesCS1A02G002100	0.0619342	0.165146	0.23826	0.162842	0.0910729	0.188254	0.0810125	0.582529	0.178132	0.088861	0.305107
TraesCS1A02G002200	0.390903	0.772025	0.605685	0.540562	0.33733	0.761848	0.571744	1.38643	0.381399	0.651812	0.480773
TraesCS1A02G002300	0.040169	0	0	0	0.0928992	0.0254863	0.0730171	0	0	0.0410887	0
TraesCS1A02G002500	0	0.115924	0.0745504	0.0329462	0.0644353	0.0270945	0.0387905	0.323008	0	0	0.115431
TraesCS1A02G002700	0.964805	0.577422	0.597092	0.648178	0.611351	0.701794	0.780994	0.944106	0.226312	0.872497	0.945515
TraesCS1A02G003600	0	0.0457285	0	0	0.0659923	0	0.230574	0	0	0	0
TraesCS1A02G003700	0.0679884	0	0	0	0	0	0.0334012	0	0	0	0
TraesCS1A02G003900	0	0	0	0	0	0	0	0	0	0	0
TraesCS1A02G004000	0	0	0	0	0	0	0	0	0	0	0
TraesCS1A02G004100	0	0	0	0	0	0	0	0	0	0.0445403	0
TraesCS1A02G004126	0	0	0	0	0	0	0	0	0	0	0
TraesCS1A02G004200	0.117613	0.0848812	0.0772012	0.131822	0.175302	0.132539	0.0387905	0	0.267258	0.0851462	0.638667
TraesCS1A02G005100	0	0.0159423	0	0.0648572	0	0	0	0	0	0	0
TraesCS1A02G005300	0.0286609	0.0165482	0.0415476	0	0.0326247	0	0	0	0	0	0
TraesCS1A02G005500	0.266284	0.160064	0.102779	0	0.187805	0.208988	0.109333	0	0	0.178962	0.122898
TraesCS1A02G005600	0.192468	0.0706841	0.0433021	0.313634	0.291091	0.259042	0.248323	0.233492	0.183488	0.481318	0.209452
TraesCS1A02G005700	0.433527	0.329911	0.976571	0.89681	0.817452	0.551883	0.270161	0.794675	1.03272	0.171487	0.590411
TraesCS1A02G005800	0.0714781	0.255547	0.146745	0.186871	0.0627495	0.304769	0.0733243	0	0.106577	0.242633	0.209885
TraesCS1A02G005900	0.0318309	0.0659426	0.0281187	0.0741265	0.0257942	0.0680566	0.0710317	0	0	0.133108	0
TraesCS1A02G006700	0	0	0	0	0	0.0294088	0	0	0	0	0
TraesCS1A02G007500	0.67539	0.445948	0.399452	0.480891	0.465776	0.0980547	0.672727	0	0.224313	0.334282	0.242789
TraesCS1A02G008100	0.0313558	0.0804954	0.0388402	0.0285963	0.230463	0.0573842	0.106049	0.295299	0	0.131099	0.109823
TraesCS1A02G008200	0	0	0	0	0	0	0	0	0	0	0
TraesCS1A02G008300	0	0	0	0	0	0	0	0	0	0	0
TraesCS1A02G008400	0	0	0	0	0	0.0340769	0	0	0	0	0
TraesCS1A02G009000	0.124859	0.0323722	0.113092	0.220928	0.159861	0.0471798	0	0.161504	0.149351	0	0
TraesCS1A02G009100	0.207753	0.0793684	0.0648759	0.141834	0.0344661	0.0488215	0	0	0.0497512	0.0769422	0.245122
TraesCS1A02G009200	0	0.0148632	0	0.0362476	0	0.0233353	0	0	0	0	0
TraesCS1A02G009300	0.0644045	0.12854	0.0295312	0	0.165473	0.0302372	0.0592881	0	0.388568	0.0488195	0.623046
TraesCS1A02G009600	0	0	0	0	0	0	0	0	0	0	0
TraesCS1A02G009900	0	0	0	0	0	0	0	0	0	0	0
TraesCS1A02G010100	0	0.0178086	0.0236206	0	0.0902246	0	0	0	0	0	0
TraesCS1A02G010300	0.109836	0.0809165	0.0196327	0.102586	0	0.0505009	0	0	0.110721	0	0.122561
TraesCS1A02G010400	0.0811135	0.0299552	0.0756811	0	0	0	0	0	0.0962306	0	0.377249
TraesCS1A02G010700	0	0.0374945	0	0	0	0	0	0	0	0	0
TraesCS1A02G011100	0	0.0511734	0.109057	0.0944414	0.0351124	0	0	0	0	0	0
TraesCS1A02G011200	0	0.050424	0	0	0	0	0	0.814067	0.109223	0	0.587406
TraesCS1A02G011500	0	0.0172255	0	0.227238	0	0.0347916	0.185347	0	0	0	0
TraesCS1A02G011600	0.299388	0.137539	0	0	0.0616791	0.163903	0.0556482	0	0.101741	0.103978	0.109823
TraesCS1A02G011800	0.077379	0.162964	0.108799	0.104634	0.124764	0.146147	0.0576006	0	0	0.120061	0
TraesCS1A02G012000	0	0.01458	0	0	0	0	0	0	0	0	0
TraesCS1A02G012400	0	0.0487339	0.0287035	0.139014	0.0257942	0.057977	0	0	0	0	0
TraesCS1A02G012500	0.0314969	0.0331015	0.018874	0.043712	0.171644	0.0974841	0.043734	0.59095	0.0478377	0.0395946	0
TraesCS1A02G013600	0	0	0	0.0407523	0.107407	0.231173	0	0	0	0	0
TraesCS1A02G013700	0.030759	0.0643061	0	0	0.0277294	0	0.0319468	0.263061	0	0.151581	0
TraesCS1A02G013800	0.112093	0.0714837	0.27635	0.166286	0.100722	0.270413	0.144567	0.179289	0.364997	0.171622	0.305963
TraesCS1A02G014500	0	0	0	0	0	0	0	0	0	0	0
TraesCS1A02G015100	0	0	0	0	0	0	0	0	0	0	0
TraesCS1A02G015200	0.0635661	0.0307115	0.0996558	0.128641	0.0615613	0.0912874	0.0964196	0	0.0902926	0.215504	0.421512
TraesCS1A02G015300	0	0	0.0221073	0	0.0358747	0.0235309	0.0330382	0	0.115588	0.173386	0
TraesCS1A02G015400	0	0.0310553	0.101053	0.0252067	0.0397311	0.0648248	0.0678387	0.22647	0	0.201845	0
TraesCS1A02G015900	0	0.018446	0	0	0	0	0	0	0	0	0
TraesCS1A02G016200	0.0329285	0.100522	0	0.083192	0.0637078	0.0429164	0.0461031	0	0.110341	0.271721	0
TraesCS1A02G016900	0.129316	0.0919672	0.186665	0.18913	0.0908993	0.0868586	0	0	0.060895	0.370089	0
TraesCS1A02G017000	0.0721369	0.107385	0.0935104	0.0704703	0	0.0996329	0	0	0.21653	0.212875	0.122561
TraesCS1A02G017900	0	0	0.0173192	0	0	0	0	0	0	0	0
TraesCS1A02G018000	0	0	0	0	0	0	0	0	0	0	0
TraesCS1A02G018400	0	0	0	0	0	0	0	0	0	0	0
TraesCS1A02G018500	0	0	0	0	0	0	0	0	0	0.0953629	0
TraesCS1A02G018600	0	0	0	0	0	0	0	0	0	0	0
TraesCS1A02G018800	0	0	0	0	0	0	0	0	0	0	0
TraesCS1A02G018900	0.204317	0.198019	0.359265	0.486599	0.158086	0.391448	0.225471	0	0.240893	0.304755	0.222379
TraesCS1A02G019000	0.845194	1.77173	1.10993	1.04345	0.912861	1.10811	1.51377	0.50424	1.10892	1.87739	0.930728
TraesCS1A02G019200	0.386599	0.22589	0.311017	0.0862907	0.259009	0.244908	0.261265	0	0.134112	0.266456	0.137363
TraesCS1A02G019500	0	0	0	0	0	0	0	0	0	0	0
TraesCS1A02G020100	0	0	0	0	0	0	0	0	0	0	0
TraesCS1A02G020300	0.112801	0.147213	0.14927	0.105054	0.20533	0.29119	0	0	0.219859	0.209904	0.353554
TraesCS1A02G020400	0	0.0466449	0.0232742	0.128159	0.0563034	0.129906	0.0324586	0	0	0.138177	0
TraesCS1A02G020500	1.96806	1.61771	1.58955	1.62353	1.79631	2.1765	1.78242	1.1855	1.97345	1.29213	2.40614
TraesCS1A02G020600	0.171112	0.03635	0.071829	0.0384734	0	0.05994	0.0332707	0	0.174083	0	0.112948
TraesCS1A02G020700	0	0.0287598	0	0	0	0.0980475	0.0280509	0	0	0.0800205	0
TraesCS1A02G020900	0	0.0164941	0	0	0	0	0	0	0	0	0
TraesCS1A02G021200	0	0	0	0	0	0	0	0	0	0	0
TraesCS1A02G021400	0	0	0	0	0	0	0	0	0	0	0
TraesCS1A02G021500	0	0	0.0282941	0	0	0	0	0	0	0	0
TraesCS1A02G021700	0	0	0	0.0205914	0	0	0	0	0	0	0
TraesCS1A02G022000	0.0383365	0	0	0	0	0	0	0	0	0	0
TraesCS1A02G022500	0.191052	0.0338905	0.0854121	0.0304053	0.106853	0.0305921	0	0	0	0.0777509	0
TraesCS1A02G023205	0	0	0	0.0394688	0.0349812	0	0	0	0	0	0
TraesCS1A02G023400	0.0951237	0.180752	0.107755	0.148122	0.163138	0.05288	0.0310381	0	0	0.086343	0
TraesCS1A02G023500	0	0	0	0	0	0	0	0	0	0	0
TraesCS1A02G023800	0.190772	0.155773	0.0621056	0.207551	0.176869	0.0570271	0.0254353	0	0.386771	0.193473	0
TraesCS1A02G024000	0	0	0	0	0	0	0	0	0	0	0
TraesCS1A02G024200	0.0339393	0	0	0	0	0	0	0	0	0	0
TraesCS1A02G024300	0.0279739	0.0487111	0	0.0263817	0	0.0260875	0	0	0	0.0783748	0
TraesCS1A02G024400	0	0	0	0	0	0	0	0	0	0	0
TraesCS1A02G024500	0.0867583	0.181755	0.0659152	0.104416	0.0787835	0.22588	0.0842931	0	0	0	0.383113
TraesCS1A02G024600	0.235867	0.21342	0.122364	0.279948	0.0449438	0.229355	0.0821654	0	0.220601	0.267254	0.106737
TraesCS1A02G024700	0.287251	0.204394	0.1944	0.0981954	0.116246	0.332086	0.216247	0	0	0.0377558	0
TraesCS1A02G025100	0.435284	0.466746	0.168297	0.533452	0.722375	0.338086	0.122041	0.155661	0.194058	0.291665	0.539159
TraesCS1A02G025200	0.118645	0	0.0377764	0	0.0956554	0.145765	0.0345119	0	0.206437	0.0429406	0
TraesCS1A02G025500	0	0.0364164	0	0	0	0	0	0	0	0.0841877	0
TraesCS1A02G025600	0	0	0	0	0	0	0	0	0	0.0516742	0
TraesCS1A02G025700	0.0707354	0.0541442	0.153522	0	0	0.0584736	0.0258839	0	0	0.0851846	0
TraesCS1A02G025900	0.120368	0.0162814	0.070689	0.0960369	0.0915668	0.181638	0.0903969	0	0	0.312689	0.112948
TraesCS1A02G026200	0.037183	0.123095	0.0603405	0.0285498	0	0.0375477	0	0.28962	0	0.270111	0.179109
TraesCS1A02G026300	0	0.0386716	0	0	0.107307	0	0	0	0	0	0
TraesCS1A02G026400	0.130707	0.112861	0.0205343	0	0.167874	0.175083	0.0855669	2.11372	0	0.0962566	0.120331
TraesCS1A02G026800	0	0.0268137	0	0	0.0332425	0	0.329439	0	0	0	0
TraesCS1A02G027200	0.0878542	0.0667042	0.142809	0.365375	0.388103	0.0511153	0.296547	0	0.139574	0.151275	0
TraesCS1A02G027300	0	0	0	0	0.0347647	0	0	0	0	0	0
TraesCS1A02G027400	0	0.0139594	0	0	0	0	0	0	0	0	0
TraesCS1A02G027500	0	0.0303352	0	0.0318979	0.0539644	0.077237	0.0523894	0	0.0676888	0	0
TraesCS1A02G027600	0	0.0150223	0.0570732	0.0778896	0.0365754	0.184939	0.0880583	0	0	0.083357	0.151846
TraesCS1A02G027700	0.0305799	0.0437194	0.0168146	0.161593	0.0539644	0.157	0	0	0.0652048	0.0473781	0
TraesCS1A02G027800	0	0.0311293	0	0.0719691	0	0.0282917	0	0	0	0	0
TraesCS1A02G028000	0	0	0	0	0	0	0	0	0	0	0
TraesCS1A02G028400	0.0327234	0.0329238	0	0	0.139696	0.0609894	0	0	0.0767766	0.0395946	0
TraesCS1A02G028500	0.0327234	0.0175976	0	0.0333217	0.0712479	0	0	0	0	0.0449341	0
TraesCS1A02G028600	0.0649943	0.0686724	0.0205343	0.066684	0.184575	0.154751	0	0	0	0.182981	0
TraesCS1A02G028700	0.305138	0.0705254	0.0606774	0	0.146447	0.141645	0.287955	0.174611	0.0651194	0.122035	0
TraesCS1A02G028900	0.0327234	0.0821669	0.0429222	0.0666433	0.110872	0.0444228	0.14238	0	0.0783484	0.284686	0.163377
TraesCS1A02G029100	0.1347	0.0335783	0	0	0.0348078	0	0	0	0	0.091374	0
TraesCS1A02G029200	0.149142	0.0932338	0.244405	0.160693	0.337599	0.157486	0.107813	0	0.0511318	0.299142	0.211163
TraesCS1A02G029300	0.0280112	0.0363607	0.0830476	0.143925	0.220854	0.12593	0.182214	0.291019	0	0.0429406	0
TraesCS1A02G029500	0	0	0	0	0	0	0	0	0	0	0
TraesCS1A02G029800	0.0589136	0.0497212	0.0618104	0	0	0	0	0	0	0	0
TraesCS1A02G030000	0.0342715	0.0595287	0	0.0330393	0	0	0.119829	0	0	0	0
TraesCS1A02G030100	0	0.159512	0.0368673	0.0511856	0.0332425	0	0.311906	0.340344	0.0896419	0	0
TraesCS1A02G030200	0	0	0	0	0	0	0	0	0	0	0
TraesCS1A02G030500	0.204362	0.235161	0.162471	0.222978	0.11697	0.268934	0.121916	0.478103	0.179195	0.194263	0.736611
TraesCS1A02G030600	0.101037	0.142062	0.0533814	0.130853	0.0823138	0.152261	0.128073	0	0	0.123777	0
TraesCS1A02G030700	0	0.0355505	0	0	0.0279501	0	0.108636	0	0	0	0
TraesCS1A02G030900	0	0	0	0	0	0	0	0	0	0	0
TraesCS1A02G031200	0.154923	0.0705368	0.0337822	0.0605994	0.0924639	0.110529	0.0627628	0	0	0	0.101519
TraesCS1A02G031400	0	0	0.0191935	0	0	0.0270143	0	0	0	0.0440257	0
TraesCS1A02G031600	0	0	0	0	0	0	0	0	0	0	0
TraesCS1A02G031700	0	0	0	0	0	0	0	0	0	0	0
TraesCS1A02G032500	0	0	0	0	0	0	0	0	0	0	0
TraesCS1A02G032600	0	0	0.0179053	0	0	0	0	0	0	0	0
TraesCS1A02G032700	0	0.0474391	0.0214211	0.186965	0.0263507	0	0.0399936	0	0	0.035185	0
TraesCS1A02G033000	0.0640112	0.0948243	0.143221	0.0854425	0.215683	0.126091	0.107634	0	0.124208	0.303992	0
TraesCS1A02G033100	0.162432	0.496789	0.694266	0.310757	0.260018	0.59501	0.383023	0.644381	0.0482553	0.312273	0.511886
TraesCS1A02G033300	0.0826796	0.0826709	0.0904317	0.166811	0.153975	0.0510508	0.0802136	0.810926	0.0546117	0.152756	0.256073
TraesCS1A02G033500	0.245631	0.547365	0.16112	0.100913	0.306236	0.0743271	0.909801	0	0.267854	0.58794	0.23949
TraesCS1A02G033600	0.534508	1.37192	0.65819	0.619487	1.42229	0.633514	2.60109	0.480315	1.04552	0.928203	1.04914
TraesCS1A02G033800	0	0.0300804	0	0	0.0330469	0	0.0300517	0	0	0	0
TraesCS1A02G034000	0	0	0	0	0	0	0	0	0	0	0
TraesCS1A02G034100	0.0295893	0.0148457	0.0391201	0	0	0	0.0444188	0	0	0	0.13875
TraesCS1A02G034300	0.0589519	0.158486	0.112647	0.0858387	0.206582	0.15829	0.142039	0	0.0708707	0.235954	0.101519
TraesCS1A02G035000	0.0327234	0.0333766	0.130874	0.172997	0.0555163	0.228057	0.0425107	0	0	0.136293	0.120575
TraesCS1A02G035200	0.161701	0	0.0232401	0	0.0640996	0.0791678	0	0	0	0	0
TraesCS1A02G035300	0.0370519	0.0312858	0.0616053	0	0.0259132	0.0250318	0	0	0	0	0
TraesCS1A02G035400	0.0263263	0	0	0	0	0	0	0	0	0	0
TraesCS1A02G035500	0	0	0.0426293	0.0367796	0	0	0	0	0	0	0
TraesCS1A02G035800	1.37891	1.36653	1.63459	1.50125	2.01184	0.968269	1.71986	1.3062	1.40328	1.18769	1.02581
TraesCS1A02G035900	0.192687	0.253447	0.103989	0.0373274	0.0952101	0.31752	0.189289	0	0.0962306	0.11771	0.578513
TraesCS1A02G036100	0.0251297	0.233672	0.0177849	0	0.0411875	0.0792215	0.056117	0	0.0652048	0	0
TraesCS1A02G036200	0	0.125294	0	0	0.0907473	0	0.0894503	0	0	0	0
TraesCS1A02G036300	0.280258	0.121939	0.0955098	0.226377	0.0980512	0.163397	0	0	0	0.127358	0
TraesCS1A02G036500	0.275223	0.0316209	0.0205742	0.123284	0.0563586	0.114301	0	0	0	0.131967	0
TraesCS1A02G036800	0	0.157349	0	0.0247271	0	0.171861	0	0	0.0572511	0.0538178	0
TraesCS1A02G037900	0	0.107232	0	0.0421727	0.0330081	0.184615	0.0787545	0	0	0.0451671	0
TraesCS1A02G038100	8.78045	3.1325	20.0346	11.024	7.90644	5.03453	4.07215	16.8941	19.5826	6.02286	8.71473
TraesCS1A02G038200	10.288	2.89245	17.6125	10.7803	8.3415	5.08192	4.57368	8.51605	24.668	6.2099	9.23254
TraesCS1A02G038300	0.0671057	0	0.023377	0.0281603	0.0324364	0.0935065	0	0	0	0.0400102	0
TraesCS1A02G038400	0.59553	0.745424	0.942152	1.10248	0.676814	1.03324	0.709297	0.898908	0.678613	0.625396	0.566686
TraesCS1A02G038600	0	0	0	0	0	0	0	0	0	0	0
TraesCS1A02G039100	0.0633892	0.127213	0.0611807	0.0371299	0	0.0261623	0	0	0	0	0
TraesCS1A02G039200	0.0443215	0.0795064	0.0632004	0.0583396	0.0345085	0.0286921	0	0	0	0	0
TraesCS1A02G039400	0.084304	0.13661	0.0649821	0.196918	0.0330469	0.0952595	0.124947	0.41425	0.225946	0.149473	0
TraesCS1A02G040400	0.0276791	0.0137466	0.0662847	0.0264016	0	0	0	0.155661	0	0.0514128	0
TraesCS1A02G040500	0.185654	0.386265	0.584555	0.630822	0.310399	0.23975	0.199713	1.28321	0.802448	0.385225	0.213571
TraesCS1A02G040600	0.396551	0.26645	0.17618	0.286398	0.377596	0.293138	0.225107	0.38616	0.377621	0.210471	0.166578
TraesCS1A02G040700	0	0.0462674	0	0	0	0	0	0	0	0	0
TraesCS1A02G041100	0.0728994	0.0503893	0	0	0.0209158	0	0	0	0	0	0
TraesCS1A02G041300	0.684572	2.1373	0.0785273	0.0694572	1.27308	0.0907658	3.45898	0	0.0483022	0.521266	0.113523
TraesCS1A02G041400	20.0661	86.1337	4.96211	2.80201	39.5171	4.7632	89.4702	20.7441	5.70712	4.88783	11.4238
TraesCS1A02G041500	0.0948333	0.889694	0	0.0263817	0.355818	0.0523145	0.599969	0	0.046671	0	0
TraesCS1A02G041600	0	0.0949444	0.0189529	0.0315537	0.0295062	0	0.0518806	0	0.0489678	0	0
TraesCS1A02G041900	0	0.0315373	0	0.0678359	0	0	0.0818634	0	0	0	0
TraesCS1A02G042100	0.0666405	0.0358856	0.0221227	0	0	0.034858	0	0	0	0.0496949	0
TraesCS1A02G042300	0	0	0	0	0	0	0	0	0	0	0
TraesCS1A02G042500	0.358065	0.0498016	0.194882	0.218657	0.269066	0.0445086	0.0332187	0.753012	0.547317	0.13698	0.120331
TraesCS1A02G042700	0.0264589	0.0517071	0	0	0.0747711	0	0.0455114	0	0	0	0
TraesCS1A02G042800	0	0	0	0	0	0	0.0302654	0	0	0	0
TraesCS1A02G043200	0.303225	0.243105	0.0891458	0.273293	0.191681	0.202105	0.0279587	0.278893	0.29281	0.26629	0
TraesCS1A02G043300	0	0	0	0	0	0	0	0	0	0	0
TraesCS1A02G043400	0.0326725	0.0176468	0	0.0281377	0.0332425	0	0.0510843	0	0	0	0
TraesCS1A02G043500	0	0	0	0	0	0	0	0	0	0	0
TraesCS1A02G043600	0.073046	0.116058	0.0442145	0.0335768	0.14572	0.0535479	0.182515	0.239051	0.231038	0.0868592	0
TraesCS1A02G044000	0	0	0.0621287	0.0239507	0	0	0	0	0	0.0462287	0
TraesCS1A02G044200	0.16787	0.155849	0.0875573	0.0330082	0.141072	0.0831733	0.0845603	0	0.119214	0.333401	0.144358
TraesCS1A02G044500	0.265404	0.196421	0.0816309	0.178905	0.222039	0.15577	0.136601	0.336542	0.133847	0.306537	0.147702
TraesCS1A02G044600	0.139809	0.0902239	0.0406334	0.117356	0.0625114	0	0.196247	0	0.217482	0.175347	0.151846
TraesCS1A02G044800	0.0588471	0.0848754	0.0482282	0.0438596	0.106105	0.0278173	0.130117	1.07573	0.0515023	0.0519383	0
TraesCS1A02G045300	0.256562	0.0574435	0.100096	0.0668998	0	0.0998141	0.0852692	0	0.137434	0.137001	0
TraesCS1A02G045400	0.0299692	0.0880985	0.0381589	0.0415239	0.105597	0.0430381	0.0810537	0	0	0.0316756	0
TraesCS1A02G045700	0.839119	1.99977	0.917251	0.831099	1.3393	1.10877	1.8559	0.683062	0.356229	2.26945	0.979858
TraesCS1A02G045800	0	0	0	0	0	0.0328205	0.0271732	0	0.0592983	0.164173	0
TraesCS1A02G046100	0.0411123	0.029052	0.118388	0	0	0	0	0	0.12409	0.043554	0.101519
TraesCS1A02G046300	0.0263594	0.0343806	0	0	0.111593	0	0	0	0	0.0744513	0
TraesCS1A02G046500	0.0865773	0.19299	0.0615467	0.0896638	0.0330469	0.136118	0.0799754	0	0.168554	0.12992	0.477094
TraesCS1A02G046600	0	0.0467673	0.0640545	0.0305642	0.0595324	0.135076	0.0638211	0	0	0	0
TraesCS1A02G046700	0	0	0	0	0	0	0	0	0	0	0
TraesCS1A02G046800	0	0.016271	0	0	0	0.0249633	0	0	0.0665124	0.0402745	0
TraesCS1A02G046900	0	0.0719264	0.0530126	0.0281377	0.0327388	0.0944626	0.102199	0	0.0517703	0	0
TraesCS1A02G047000	0	0.0827416	0.0482153	0.0357673	0.0242782	0.133063	0	0	0	0	0
TraesCS1A02G047200	0.0834137	0.0853601	0.0193573	0	0	0.0867337	0	0	0.0667802	0.0806551	0.101519
TraesCS1A02G047500	0.123485	0.10047	0.109363	0.0996778	0.138425	0.108983	0.111445	0	0.177427	0.319839	0
TraesCS1A02G048400	0	0	0.0232401	0	0	0	0.0374588	0	0	0	0
TraesCS1A02G048600	0.0704906	0.0358796	0.0589945	0.143175	0	0.111941	0	0	0.10834	0.231816	0
TraesCS1A02G048900	0	0	0	0	0	0	0	0	0	0	0
TraesCS1A02G049000	0.0733445	0.0352286	0.0183928	0	0.131547	0.0232757	0	0	0.119735	0.143656	0.144242
TraesCS1A02G049100	0	0	0	0	0	0	0	0	0	0	0
TraesCS1A02G049200	0	0.0181935	0	0	0	0	0	0	0	0	0.128469
TraesCS1A02G049300	0.361551	0.341383	0.282984	0.186625	0.224622	0.274637	0.239627	0	0.178767	0.368567	0.232595
TraesCS1A02G049600	0	0	0	0	0	0	0	0	0	0	0
TraesCS1A02G049700	0.251564	0.331947	0.100117	0.308921	0.304153	0.531737	0.182847	0.161504	0.480665	0.476394	0.144242
TraesCS1A02G049800	0	0	0	0	0	0	0	0	0	0	0
TraesCS1A02G050100	0	0	0	0	0	0	0	0	0	0	0
TraesCS1A02G050300	0	0.0321681	0	0	0	0.0543075	0	0	0	0	0
TraesCS1A02G050700	0	0	0	0.0263817	0	0	0	0	0	0	0
TraesCS1A02G050900	0.0904877	0.14488	0.263951	0.187487	0.0367669	0.0710046	0	0	0	0.312468	0
TraesCS1A02G051000	0.111156	0.032026	0	0.0378508	0.0351124	0.023546	0.0539331	0.502008	0	0.039984	0
TraesCS1A02G051100	0	0	0	0	0	0	0.0312891	0	0.149084	0	0
TraesCS1A02G051200	0	0.0164404	0.041073	0	0.0627609	0.0718437	0	0.214381	0.149084	0	0
TraesCS1A02G051300	0.13341	0.305134	0.200934	0.512825	0.205802	0.205394	0.0620761	0	0.204856	0.341934	0.422821
TraesCS1A02G051500	0.40309	0.233437	0.133912	0.308841	0.305241	0.140021	0.274316	0	0.113685	0.0817193	0
TraesCS1A02G051600	0.0336673	0.150856	0.132761	0.130306	0.045749	0.229009	0.0679221	0.459855	0.0979355	0.151773	0
TraesCS1A02G051700	0.624992	0.443505	0.236413	0.276274	0.61669	0.266336	0.254185	0.439715	0.647174	0.562259	0.664526
TraesCS1A02G051800	0	0	0	0	0	0	0	0	0	0	0
TraesCS1A02G051900	0.14565	0.183435	0.202751	0.150746	0.08378	0.224196	0.174219	0	0.0484433	0.305498	0.111329
TraesCS1A02G052000	0.0263594	0.0168238	0.247281	0.240471	0	0.230213	0	0	0.181068	0.149548	0
TraesCS1A02G052100	0.0309402	0.0179478	0.0214355	0.136718	0	0.0250146	0.0681291	0.172117	0.0581886	0.0801524	0
TraesCS1A02G052200	0.186748	0.25144	0.306177	0.622298	0.5092	0.477645	0.35749	0.275073	0.514637	0.264821	0.489505
TraesCS1A02G052300	0.131532	0.146482	0.0353418	0.0812594	0.0708786	0.0214055	0.145517	0	0.0562161	0.048126	0
TraesCS1A02G053400	0	0.0161668	0	0	0	0	0	0	0	0	0
TraesCS1A02G053600	0.0726934	0.0501002	0.0208855	0	0	0.0504635	0.141991	0	0	0	0
TraesCS1A02G053700	0	0	0.0298927	0	0	0	0.0254353	0	0	0.0354098	0
TraesCS1A02G054000	0	0.0966606	0	0.0461681	0.106564	0.0396269	0	0	0	0.0460541	0.203037
TraesCS1A02G054300	0.0280486	0.109582	0.0553606	0.146942	0.0941438	0.135859	0.0761701	0	0	0.0339886	0.121395
TraesCS1A02G054400	0.197147	0.161392	0.0871377	0.232976	0.437566	0.268926	0.341585	0	0.177625	0.286097	0.239693
TraesCS1A02G054500	0	0	0	0	0	0	0.0249872	0	0	0	0
TraesCS1A02G054700	0	0	0	0	0	0	0	0	0	0	0.358218
TraesCS1A02G054800	0	0.0150045	0	0	0	0	0	0	0	0	0
TraesCS1A02G054900	0.0319277	0.0183655	0	0	0	0.0213804	0	0	0	0	0
TraesCS1A02G055000	0.0383365	0.0143643	0	0	0.0324364	0.0702024	0	0	0.0496024	0.0457775	0
TraesCS1A02G055200	0.0327744	0.12429	0.0312	0.035877	0.065245	0.0674315	0	0	0.0482553	0.16224	0
TraesCS1A02G055400	0.0366639	0.0608565	0.0361991	0.0394244	0.135465	0.113726	0.0340153	0.193701	0	0	0
TraesCS1A02G055600	0.0312161	0	0	0	0	0	0	0	0	0	0
TraesCS1A02G055800	0	0	0.0328634	0	0	0	0	0	0	0	0
TraesCS1A02G056000	0	0	0.0502311	0.0311061	0	0	0	0	0	0.0377558	0
TraesCS1A02G056105	0	0.0336277	0.0175392	0	0	0	0	0	0	0	0
TraesCS1A02G056200	0.0318309	0	0	0	0	0	0	0	0	0	0
TraesCS1A02G056400	0	0	0	0	0.0702247	0	0	0	0	0	0
TraesCS1A02G056500	0.0669105	0.0181935	0.0911875	0	0.0692439	0	0	0	0.169569	0.035185	0
TraesCS1A02G056600	0	0	0	0	0	0	0	0	0	0	0
TraesCS1A02G057100	0.0326725	0.0459414	0	0.0680654	0	0.0710841	0	0	0.0621891	0.055584	0
TraesCS1A02G057200	0.0695104	0.33433	0.0566826	0.0870663	0.0973921	0	0.309369	0	0	0.145221	0
TraesCS1A02G057300	0	0.0156556	0.0219544	0	0	0	0.0305918	0.265379	0	0	0
TraesCS1A02G057400	0.0622471	0.0743268	0.0181926	0	0	0	0	0	0	0	0
TraesCS1A02G057800	0	0.0154828	0	0	0	0	0	0	0	0	0
TraesCS1A02G057900	0.0319763	0	0	0	0.0304993	0	0	0	0	0	0
TraesCS1A02G058200	0	0	0.0209407	0	0.0682622	0	0	0	0	0	0
TraesCS1A02G058300	0	0.0789901	0.105587	0.0758279	0.20085	0.023607	0.0562047	0	0.046671	0.131534	0.260145
TraesCS1A02G058400	0	0	0	0	0	0	0	0	0	0	0
TraesCS1A02G058500	0	0.032897	0	0	0	0	0.0251645	0	0	0	0
TraesCS1A02G058600	0.10195	0.131573	0.231431	0.362218	0.0894267	0.123615	0	0	0.212707	0.138144	0.563186
TraesCS1A02G058700	0	0	0	0	0	0	0	0	0	0.0538178	0
TraesCS1A02G058900	0	0	0	0	0	0	0.0284637	0	0	0	0
TraesCS1A02G059100	0.0672438	0.0168913	0	0	0.153744	0	0.0656894	0.321913	0	0	0
TraesCS1A02G059200	0	0	0	0	0	0	0	0	0	0	0
TraesCS1A02G059700	0	0	0	0	0	0	0	0	0	0	0
TraesCS1A02G059800	0	0.016313	0	0	0	0	0	0	0	0	0
TraesCS1A02G059900	0	0	0	0	0	0	0	0	0	0	0
TraesCS1A02G060100	0.203758	0.149691	0.0600114	0.030222	0.10667	0.0390753	0.25073	0	0.0481153	0.094241	0
TraesCS1A02G060400	0	0	0	0	0	0	0	0	0	0	0
TraesCS1A02G060500	0	0.0352301	0.0210239	0	0	0.125705	0	0	0	0	0
TraesCS1A02G060600	0.267423	0.226231	0.425016	0.6096	0.451747	0.199017	0.0819728	0.150602	0.407596	0.223693	0
TraesCS1A02G060700	0.198032	0.348759	0.335831	0.477448	0.276003	0.517115	0.238949	0	0.265582	0.384301	0.397524
TraesCS1A02G060900	0	0	0	0	0	0	0.0618956	0	0	0	0
TraesCS1A02G061000	0	0	0	0	0	0	0.0945626	0	0	0	0
TraesCS1A02G061300	0	0	0	0	0	0	0	0	0	0	0
TraesCS1A02G061400	0	0	0	0	0	0	0	0	0	0	0
TraesCS1A02G061700	0	0.0599535	0	0	0.100672	0	0.108803	0	0	0.044835	0
TraesCS1A02G061900	0	0	0	0.071449	0.0253519	0	0	0	0	0.0315282	0
TraesCS1A02G062100	0	0.0472386	0.0612694	0.212044	0.0302042	0.0264275	0.0576096	0.440109	0	0.0792923	0
TraesCS1A02G062400	0.0667903	0.114024	0.0744134	0	0.0878954	0.104662	0.0961741	0	0.0690989	0.0647987	0
TraesCS1A02G062800	0	0.0163659	0	0	0	0	0	0	0	0	0
TraesCS1A02G063300	0.0452767	0.0327546	0	0.110734	0.0283164	0.0331785	0.112746	0	0.052041	0.0476	0
TraesCS1A02G063500	0.0266266	0.0191162	0.041069	0	0	0.0252047	0	0	0	0	0
TraesCS1A02G063600	0.0336134	0.0516996	0.146767	0.0456871	0.0347647	0.0916761	0	0.22647	0	0	0.151846
TraesCS1A02G064000	0	0.0151667	0.0463458	0.122399	0.0341311	0.0381362	0.0236801	0	0	0.0417355	0
TraesCS1A02G064100	0.131763	0.0734154	0.105239	0.0275414	0.0991857	0.0270945	0.0297575	0	0	0.144987	0.220391
TraesCS1A02G064800	0.0318792	0.0663427	0	0.0645172	0.030902	0.0351942	0	0	0	0	0
TraesCS1A02G064900	0	0	0	0	0	0	0	0	0	0	0
TraesCS1A02G065000	0	0	0	0	0	0	0	0	0	0	0
TraesCS1A02G065200	0	0	0	0	0	0	0	0	0	0	0
TraesCS1A02G065300	0	0.0293899	0.0172439	0	0.0313154	0.0778794	0.0297367	0	0	0	0
TraesCS1A02G065400	0	0	0	0.0372481	0	0.0213804	0	0	0.0643612	0	0
TraesCS1A02G065600	0.115929	0.0151394	0.0174333	0.0735592	0	0.0943767	0.0324091	0	0.038537	0	0
TraesCS1A02G065700	0.0267623	0.280662	0.18281	0.126337	0.0565944	0.19947	0.356254	1.31104	0.240178	0.3288	0.248155
TraesCS1A02G065800	0.040169	0	0.0443578	0	0.058263	0.0797944	0.0808669	0	0.0517165	0	0
TraesCS1A02G065900	0	0	0	0	0	0	0	0	0	0	0
TraesCS1A02G066000	0	0.0340331	0.11384	0.0370906	0.120944	0.0610052	0.0284827	0	0.0618028	0.0872764	0.295007
TraesCS1A02G066100	0	0	0	0	0.0353777	0	0	0	0	0	0
TraesCS1A02G066200	0.105331	0.0667591	0.0959152	0.0650978	0.148799	0.0331183	0.149615	0	0	0	0
TraesCS1A02G066300	0.0594355	0.0348313	0.0424668	0.0552478	0.0690578	0.0497186	0.0467617	0	0.135932	0.0730684	0
TraesCS1A02G066400	0.0583931	0.0158921	0.03972	0	0.0277568	0.0250318	0	0	0.0378336	0.0488978	0
TraesCS1A02G066521	0	0	0	0	0	0	0	0	0	0	0
TraesCS1A02G066600	0	0	0	0	0	0	0	0	0	0	0
TraesCS1A02G066800	0.0590954	0.0354481	0.0167791	0	0.0315617	0.0255935	0	0	0	0	0
TraesCS1A02G066900	0.0288577	0.0640901	0.0409362	0.115545	0	0	0	0	0	0.123053	0.200167
TraesCS1A02G067000	0	0	0	0	0	0	0	0	0	0	0
TraesCS1A02G067200	0.0273547	0.0515168	0	0.0415239	0	0	0.0907123	0	0	0	0
TraesCS1A02G067300	0.379204	0.327585	0.31821	0.572742	0.303205	0.418045	0.308187	0.193701	0.0621891	0.684982	0.401629
TraesCS1A02G067400	0.05124	0	0	0	0	0.0379775	0	0	0	0.0427299	0
TraesCS1A02G067600	0	0	0	0	0	0	0	0.198161	0.0708707	0	0
TraesCS1A02G067800	0	0	0	0	0	0	0.029166	0	0	0	0
TraesCS1A02G068000	0.190969	0.0837397	0.132362	0.270851	0.214738	0.161524	0	0	0.0489196	0.161118	0.440555
TraesCS1A02G068200	0	0	0	0	0	0	0	0	0	0	0
TraesCS1A02G068300	0.266875	0.151941	0.115594	0.142412	0.115348	0.207303	0.121004	0	0	0.0804558	0
TraesCS1A02G069100	0.0869343	0.0181935	0.0233943	0.0395577	0	0	0.0251645	0	0	0	0
TraesCS1A02G069200	0.0357894	0.142455	0.214325	0.215938	0.0254437	0.289899	0.0558517	0	0	0.354048	0.298951
TraesCS1A02G069300	0	0	0	0	0	0	0.029166	0	0	0	0
TraesCS1A02G069400	0.144318	0.130191	0.166904	0.0488501	0.0352445	0.0711586	0.0321885	0.314013	0.229848	0.0882582	0
TraesCS1A02G069500	0.076673	0.0399026	0.0229545	0.0347403	0	0.0389918	0.0265625	0	0	0.0687708	0
TraesCS1A02G069600	0.0759853	0.0680443	0.0708983	0.117599	0.134282	0.0232906	0.0260423	0.197511	0	0.167213	0
TraesCS1A02G069700	0.0746971	0.0162187	0.0281187	0.0681661	0.0338841	0.0635348	0.0337724	0	0.184002	0.0764684	0
TraesCS1A02G069800	0	0	0	0	0	0	0	0	0	0	0
TraesCS1A02G069900	0	0.101733	0	0	0.0332425	0	0	0	0	0	0
TraesCS1A02G070100	0.0603749	0.0317044	0	0.0438596	0.0384793	0.0919346	0	0	0	0.106914	0
TraesCS1A02G070200	0	0.114836	0	0.0306443	0	0	0	0	0.15895	0	0.110502
TraesCS1A02G070300	0.127672	0.201245	0.0619374	0.115516	0.214508	0.12146	0.231964	0	0.125588	0.215091	0.336411
TraesCS1A02G070500	0	0.0889627	0	0	0	0	0.122911	0	0	0	0
TraesCS1A02G070600	0.121251	0	0.040292	0	0.0269318	0.0324124	0	0.204901	0.0907869	0	0.147702
TraesCS1A02G070700	0	0	0	0.0770312	0	0	0	0	0	0	0
TraesCS1A02G071100	0.716014	0.140622	0.155058	0.446434	0.267681	0.254576	0.0844743	0	0.151551	0.247278	0.246868
TraesCS1A02G071200	0	0.0150223	0	0.0325489	0	0	0.0322862	0	0	0	0
TraesCS1A02G071300	0	0.0174516	0.0803073	0.0352995	0.0728661	0.0270945	0	0	0	0.048164	0
TraesCS1A02G071400	0	0	0	0	0	0	0	0	0	0	0
TraesCS1A02G071600	0	0	0	0	0	0	0	0	0	0	0
TraesCS1A02G071657	0.0316869	0	0	0.0470345	0.0859018	0	0	0	0	0	0
TraesCS1A02G071700	0.124067	0	0	0	0.120109	0	0.030791	0	0.0730562	0.0861846	0
TraesCS1A02G071800	0.398118	0.454003	0.220564	0.0730641	0.527336	0.196699	0.204698	0	0	0.273435	0.248553
TraesCS1A02G072000	0.171377	0.369944	0.0790397	0.146126	0.330771	0.155948	0.306107	0	0.210083	0.205868	0.119446
TraesCS1A02G072200	0.13376	0.14178	0.0617551	0.14691	0.127809	0.134773	0.0900696	0.22647	0.158192	0.0816919	0.110161
TraesCS1A02G072600	0.247184	0.342831	0.191809	0.326158	0.146759	0.542595	0.479537	0.214381	0.0727357	0.24986	0.219443
TraesCS1A02G072700	0.0946709	0.147186	0.0192985	0.0922994	0.0737823	0.0583042	0.143643	0.671191	0.0601587	0.177226	0
TraesCS1A02G072800	0.181162	0.270683	0.133532	0.142977	0.388627	0.234879	0.350212	0	0	0.124235	0
TraesCS1A02G072982	0	0	0	0	0	0	0	0	0	0	0
TraesCS1A02G072986	0	0	0	0.0190902	0	0	0.0374588	0	0	0	0
TraesCS1A02G073000	0	0.0471586	0	0	0	0	0	0	0	0	0
TraesCS1A02G073100	0	0	0	0	0	0	0	0	0	0	0
TraesCS1A02G073400	0.028544	0.0153511	0.0904447	0.0507993	0.0373536	0.0541891	0	0	0.0489196	0.0451003	0
TraesCS1A02G073500	0	0.0166464	0	0	0	0	0	0	0	0	0
TraesCS1A02G073600	0	0	0.0253563	0	0	0	0	0	0	0	0
TraesCS1A02G073700	0	0	0	0	0	0	0	0	0	0	0
TraesCS1A02G073800	0	0	0	0	0	0	0	0	0	0	0
TraesCS1A02G074100	0.0297569	0	0	0	0	0	0	0	0	0.0414518	0
TraesCS1A02G074400	0.147916	0.171751	0.135983	0.196317	0.308121	0.230066	0.178105	0	0.210556	0.243867	0.232638
TraesCS1A02G074800	0	0.2036	0.132442	0.0961741	0.182904	0.0899687	0.126772	0	0	0.0423148	0.132373
TraesCS1A02G074900	0	0	0	0	0	0	0	0	0	0	0
TraesCS1A02G075000	0.129858	0.0183388	0	0.344786	0.057381	0.271708	0.142318	0	0.152444	0.0899558	0
TraesCS1A02G075100	0.258047	0.39762	0.467835	0.449695	0.291753	0.270132	0.148935	0.152124	0.331547	0.298598	0.133561
TraesCS1A02G075400	0	0	0.0202333	0	0	0	0	0	0	0	0
TraesCS1A02G075500	0	0.01732	0	0	0	0	0	0	0	0	0
TraesCS1A02G075600	0.176292	0.140356	0.116501	0	0.156788	0.113526	0.121475	0	0.0457693	0.0846076	0.122898
TraesCS1A02G075700	0.175317	0.122612	0.092971	0.21962	0	0.126563	0.26436	0	0.125584	0.0763149	0
TraesCS1A02G075900	0	0	0	0	0.0229118	0	0	0	0	0	0
TraesCS1A02G076000	0.101797	0.0665071	0.0826192	0.0329462	0.0747453	0.130898	0.0823007	0	0	0.119611	0
TraesCS1A02G076100	0.107093	0.0433547	0.0807239	0.129463	0.127889	0.0504866	0.132329	0	0.0342639	0.16864	0
TraesCS1A02G076300	0	0.0191162	0	0	0.068967	0.0331183	0.0787008	0	0.0866746	0.0355958	0
TraesCS1A02G076400	0	0.0953256	0	0	0.02714	0.078936	0.029206	0.32197	0.0572511	0	0
TraesCS1A02G076500	0	0	0	0	0	0.050514	0	0	0	0	0
TraesCS1A02G076700	0	0	0.0467541	0	0	0	0	0	0	0	0
TraesCS1A02G076800	0	0	0.0232401	0	0	0	0.0404498	0	0	0	0
TraesCS1A02G076900	0	0.0842911	0.0860917	0.102428	0	0.0987444	0.0588972	0	0.0923029	0.105208	0
TraesCS1A02G077100	0	0	0	0	0	0	0	0	0	0	0
TraesCS1A02G077200	0.0742733	0.222358	0.141616	0.282131	0.0621499	0.195411	0.103413	0	0.320363	0.212426	0.119686
TraesCS1A02G077500	0.0475303	0.0336543	0.0470395	0.0295351	0	0.0220522	0	0	0.0482553	0.0462287	0
TraesCS1A02G077600	0.100587	0.0321279	0.184747	0.197193	0.0680661	0.0871912	0.0526975	0.152124	0.0492587	0.115484	0.195802
TraesCS1A02G077700	0.0313091	0.0156362	0	0	0	0	0	0	0	0	0
TraesCS1A02G077800	0	0.0561488	0.0572552	0	0	0.0319583	0	0	0	0	0
TraesCS1A02G078300	0	0	0	0	0	0	0	0	0.113978	0	0
TraesCS1A02G078700	0	0.045603	0.0431033	0.103033	0	0.043448	0	0	0.0504577	0.0353277	0
TraesCS1A02G078800	0	0	0	0	0	0.0288281	0	0	0	0	0
TraesCS1A02G079300	0	0	0.0172439	0	0.0328921	0.0489227	0	0	0	0	0.0900058
TraesCS1A02G079600	0	0	0	0	0.0284599	0	0	0	0	0	0
TraesCS1A02G079700	0.197735	0.200261	0.121263	0.242114	0.334024	0.173277	0.243606	0	0.1916	0.527155	0.629691
TraesCS1A02G079800	0.140857	0	0.10559	0.0288788	0.104018	0	0.0277219	0	0.216582	0.0864282	0
TraesCS1A02G079900	0.0983864	0.115124	0.249879	0.0795281	0.13002	0.167129	0	0	0.150436	0.0752742	0
TraesCS1A02G080000	0	0	0	0	0.0298511	0	0	0	0	0	0
TraesCS1A02G080100	0.166383	0.1116	0.078146	0.0862302	0.0313154	0.0786129	0	0	0.0489196	0.0316756	0.430812
TraesCS1A02G080200	0.0984216	0.0898769	0.0997372	0.0811046	0	0.0668635	0.0294282	0	0.132533	0.043554	0
TraesCS1A02G080300	0.0297569	0.0364838	0.0181821	0.023644	0	0.123234	0	0	0	0	0
TraesCS1A02G080600	0	0	0	0	0	0	0	0	0	0	0
TraesCS1A02G080700	0	0	0.0202462	0	0.0607289	0	0	0	0	0	0
TraesCS1A02G081100	0	0	0	0	0	0	0	0	0	0	0
TraesCS1A02G081300	0.184824	0.264954	0.156756	0.188711	0.119226	0.448393	0.366016	0.41834	0.0478377	0.332509	0.229951
TraesCS1A02G081400	0	0.0644949	0.101594	0	0	0.0721858	0	0	0	0.0583499	0
TraesCS1A02G081500	0	0	0	0	0	0	0	0	0	0	0
TraesCS1A02G081700	0	0	0	0	0	0	0	0	0	0	0
TraesCS1A02G082000	0	0.0172255	0	0	0	0	0	0	0	0	0
TraesCS1A02G082100	0	0.0174637	0.0194403	0.0220124	0	0.0519891	0.0271558	0	0	0	0
TraesCS1A02G082200	0	0.0148457	0	0	0	0.0331183	0	0	0	0	0
TraesCS1A02G082600	0.0351311	0.0800719	0.149067	0.203696	0.0873998	0.0740439	0.0545757	0	0.0481153	0.0385922	0.119766
TraesCS1A02G082700	0.0420168	0.0154639	0	0	0	0	0	0	0	0	0
TraesCS1A02G083000	0.0616894	0.0354452	0.0658677	0.0815401	0.0911771	0.129364	0.037558	0	0	0	0
TraesCS1A02G083100	0	0	0	0	0	0.0230261	0	0.28962	0	0	0
TraesCS1A02G083400	0.481188	0.422674	0.689293	0.576108	0.984948	0.618494	0.296646	0	0.683477	0.517438	1.27405
TraesCS1A02G083500	0.0718236	0.0779633	0.0417523	0	0.0609444	0.048597	0.0601034	0	0.0637836	0	0.120575
TraesCS1A02G084100	0.074831	0.068865	0.156856	0.288137	0.062156	0.0607922	0.160681	0	0	0.197104	0.152756
TraesCS1A02G084200	0.0555778	0.0721822	0.043919	0.122996	0	0.104695	0.0858888	0	0.0496024	0.17623	0
TraesCS1A02G084300	0	0.139233	0	0	0	0.0220522	0.137496	0	0	0	0
TraesCS1A02G084400	0	0.0422283	0	0	0.037654	0.0295278	0.0253897	0	0	0	0
TraesCS1A02G084500	0	0	0.0254172	0	0	0	0.0310381	0	0	0	0
TraesCS1A02G085000	0.0718855	0.0817119	0.211599	0.174735	0.0735337	0.0878672	0.0271732	0	0.133196	0	0.144358
TraesCS1A02G085500	0.02501	0.0360742	0	0	0	0	0.0464554	0	0	0.0593726	0
TraesCS1A02G085600	0.276455	0.28163	0.436274	0.418895	0.23513	0.0821285	0.145115	0.305018	0.120408	0.36517	0.114837
TraesCS1A02G085700	0	0	0	0	0	0	0	0	0	0	0
TraesCS1A02G085800	0	0.101135	0	0	0.0269318	0	0.0532055	0	0	0	0
TraesCS1A02G085900	0.0630896	0	0.0223249	0.0334806	0	0	0	0.200136	0	0	0
TraesCS1A02G086200	0.0691766	0.0998487	0.0223879	0	0.0205185	0.0872124	0.0285784	0	0	0.133166	0
TraesCS1A02G086500	0.236446	0.14806	0.250212	0.110198	0.316572	0.151325	0.191706	0	0.0956755	0.59375	0.54053
TraesCS1A02G086600	0.480606	0.372042	0.466678	0.387825	0.717851	0.62145	0.261709	0.308928	0.23318	0.299898	0.156642
TraesCS1A02G086800	0.0642459	0.0151213	0.106677	0.0634217	0	0.0502429	0.0618186	0.194955	0	0.0593726	0
TraesCS1A02G086900	0.0845735	0.0759097	0.0819159	0.0901226	0	0.085832	0.0578703	0	0.0650343	0	0
TraesCS1A02G087100	0	0	0	0	0	0.0270343	0	0	0	0	0
TraesCS1A02G087200	0	0	0.0308513	0.0430259	0	0	0	0	0	0	0
TraesCS1A02G087300	0	0.020784	0	0	0	0	0	0	0	0	0
TraesCS1A02G087500	0	0.0317414	0	0	0	0.0278173	0.0929271	0	0	0	0
TraesCS1A02G087900	0.288838	0.126575	0.189074	0.232254	0.205599	0.287903	0.155214	0.17261	0.425077	0.197283	0.273814
TraesCS1A02G088000	0.0655004	0.0712856	0.116673	0.0991039	0.0994584	0.117755	0.0496542	0	0.159143	0.0854	0.147702
TraesCS1A02G088100	0.156219	0.117884	0.134061	0.21247	0.129996	0.204914	0.143671	0	0.244017	0.179643	0
TraesCS1A02G088200	0.142794	0.091153	0.168138	0.122208	0	0.0755623	0.0987341	0.308928	0.218205	0.105397	0
TraesCS1A02G088600	0.0266943	0	0	0.0340657	0	0	0	0	0	0	0
TraesCS1A02G088800	0.0319277	0	0	0	0	0	0	0	0	0	0
TraesCS1A02G088900	0.0448898	0.0136132	0	0.0330704	0.0261545	0.0450446	0.0686096	0	0	0.0831864	0
TraesCS1A02G089100	0.111461	0.162079	0.16657	0.177018	0.253112	0.0836287	0.0536472	0	0.283393	0.164361	0.119766
TraesCS1A02G089200	0	0	0	0	0	0	0	0	0	0	0
TraesCS1A02G089400	0	0.0367877	0	0	0	0	0	0	0	0.0339886	0
TraesCS1A02G089600	0	0	0	0	0	0	0	0	0	0	0
TraesCS1A02G089800	0	0	0	0	0.0386381	0	0	0	0	0	0
TraesCS1A02G089900	0.9551	0.832564	0.881776	1.15671	0.970217	1.2151	0.901278	1.22199	0.803681	0.92599	0.93017
TraesCS1A02G090000	0.219826	0.270055	0.121161	0.18868	0.216548	0.34726	0.129375	0.478367	0.126491	0.285011	0.138
TraesCS1A02G090100	0.334183	0.149823	0.242577	0.314171	0.159734	0.322919	0.169549	0	0.226373	0.365576	0.233318
TraesCS1A02G090300	0.121463	0	0.157642	0.0994349	0.0371559	0.125999	0.120837	0	0.113274	0.212119	0
TraesCS1A02G090600	0.0404786	0.0334391	0.0859496	0.10948	0.0637962	0.0262942	0.0896567	0.149111	0.114634	0	0
TraesCS1A02G090700	0	0	0	0	0	0	0.0229274	0	0	0	0
TraesCS1A02G091000	0.0723095	0.0490268	0	0.0297606	0.0307666	0.0370521	0	0	0	0	0
TraesCS1A02G091100	1.27521	0.677642	1.09891	0.763556	0.558265	0.668612	0.558467	0	0.378986	1.44017	1.00735
TraesCS1A02G091200	0	0.0512292	0.0528841	0.0959571	0.0651844	0.0251526	0.0440966	0	0	0	0.113307
TraesCS1A02G091300	0.371803	0.551248	0.465924	0.201043	0.282532	0.477928	0.320246	0	0.411306	0.540152	0
TraesCS1A02G091400	0.0266266	0.0342256	0.0549346	0	0.067813	0	0.073765	0	0	0.102308	0
TraesCS1A02G091500	0	0.0542763	0.0177849	0.0338032	0.059483	0.102155	0.0879843	0	0	0	0.146852
TraesCS1A02G091600	0.235012	0.315783	0.133379	0	0.288511	0.287341	0.318457	0.217476	0.0923029	0.0998976	0.652785
TraesCS1A02G092700	0.101253	0.428054	0.129316	0.141823	0.0627679	0.0901327	0.151198	0	0.414932	0.19348	0
TraesCS1A02G092800	0	0	0	0	0.0842275	0.0190085	0	0	0	0	0
TraesCS1A02G092900	5.17967	5.12855	6.10885	6.27803	5.31534	7.4928	5.6997	3.51073	6.13025	4.96196	7.71688
TraesCS1A02G093200	0	0	0	0	0.0312805	0	0	0	0.0479299	0	0
TraesCS1A02G093400	0	0.0374716	0	0	0	0	0	0	0.0523697	0	0
TraesCS1A02G093800	0.366893	0.256427	0.437126	0.333865	0.271514	0.227649	0.120704	0.478103	0.316092	0.472631	0.426318
TraesCS1A02G093900	0.142218	0.555659	0.377722	0.483358	0.563731	0.30794	0.525106	0.169693	0.25042	0.45868	0.331194
TraesCS1A02G094000	0.356648	0.301555	0.116864	0.16586	0.121153	0.356852	0.261789	0.684556	0.163815	0.259555	0.11119
TraesCS1A02G094200	0	0.0322738	0.0726332	0.055513	0.0700922	0.145184	0.0253444	0	0	0	0
TraesCS1A02G094500	0	0	0	0	0	0.031544	0	0	0	0	0
TraesCS1A02G094700	0	0	0	0	0	0	0	0	0	0	0
TraesCS1A02G094800	0.0335062	0	0.0262581	0	0	0.023099	0	0	0.0722079	0	0
TraesCS1A02G095000	0.514851	0.70672	0.880244	0.532088	0.598569	0.594557	0.503082	0	0.386316	0.74131	0.748854
TraesCS1A02G095100	0.128515	0.108879	0.0390687	0.0682424	0.097872	0.0966251	0.0587751	0	0.0502031	0.191687	0.121395
TraesCS1A02G095200	0.112068	0.192224	0.0901068	0.292799	0.21046	0	0.0638457	0	0.281067	0	0.100945
TraesCS1A02G095400	0	0	0	0	0	0	0	0	0	0	0
TraesCS1A02G095500	0	0	0	0.0390732	0.0572679	0.0533183	0	0	0	0.202712	0
TraesCS1A02G095800	0	0	0	0	0	0	0	0	0	0	0
TraesCS1A02G096000	0.214163	0.19166	0.211709	0.305739	0.177058	0.137199	0.181912	0	0.208431	0.163235	0.111329
TraesCS1A02G096100	0.199239	0.179704	0.162611	0.252474	0.266765	0.142009	0.412738	0	0.717132	0.360003	0
TraesCS1A02G096200	0.0270378	0.0685991	0	0.098765	0	0.0379775	0	0	0	0	0
TraesCS1A02G096400	0	0	0	0	0	0.138244	0	0	0	0	0
TraesCS1A02G096500	1.60377	1.67848	2.22151	2.49647	1.58532	1.80185	2.00833	4.00303	1.76067	1.35316	1.79371
TraesCS1A02G096600	0.138579	0.136818	0	0.0250985	0.123251	0	0.0251943	0	0.0833101	0.170964	0
TraesCS1A02G097000	0.0276791	0	0.0243638	0	0.0414917	0	0	0	0	0.0607932	0
TraesCS1A02G097100	0	0.0305705	0.0744984	0.0982224	0.0865878	0.0328205	0.037558	0	0.133948	0.0488978	0
TraesCS1A02G097200	0.0311236	0.0752084	0.0523574	0.179317	0.0670089	0.154062	0.196032	0	0.13283	0.0762672	0.305511
TraesCS1A02G097400	0.39765	0.42097	0.460355	0.684564	0.641875	0.813339	0.710746	0.696963	0.793395	0.808651	1.23458
TraesCS1A02G097500	0.0275701	0.0376622	0	0.0202351	0	0	0	0	0.0987128	0.0405154	0
TraesCS1A02G097600	0.262939	0.158598	0.0763126	0.0535672	0.0979689	0.125126	0.169693	0	0.0461514	0.231528	0.110161
TraesCS1A02G097700	0.491956	0.275996	0.253672	0.419248	0.265381	0.416896	0.409652	0.25744	0.457445	0.336393	1.48372
TraesCS1A02G097900	0.173422	0.235622	0.0382103	0.0460384	0.112901	0.0921122	0.105686	0	0.0847551	0.290038	0
TraesCS1A02G098000	0.0313091	0.0840935	0.0452082	0.0551721	0.0584426	0.0758175	0	0	0	0	0
TraesCS1A02G098200	0	0	0	0	0	0	0.0264141	0	0	0	0
TraesCS1A02G098500	0	0	0	0	0	0	0	0	0	0	0
TraesCS1A02G098600	0	0.0309278	0	0	0	0	0	0	0	0	0
TraesCS1A02G099000	0	0.06858	0.0219241	0.0367796	0	0	0.0792912	0	0.0641124	0.0316756	0
TraesCS1A02G099100	0.201218	0.0541929	0.0215373	0.0344673	0.477097	0.0278598	0.327616	0	0	0.0422561	0
TraesCS1A02G099300	0.146988	0.119398	0.175263	0.27785	0.200627	0.13537	0.246021	0.186505	0.12287	0.183304	0.258813
TraesCS1A02G099400	0.452416	0.166969	0.222784	0.14239	0.0906245	0.187516	0	0	0.348399	0.0690978	0.26975
TraesCS1A02G099500	0.0732732	0.0630123	0.30141	0.227496	0.0596916	0.273118	0.372092	0	0.0601587	0.0834618	0.220448
TraesCS1A02G099600	0	0.0168913	0.0204945	0.0438596	0.037806	0	0	0	0	0	0
TraesCS1A02G099700	0	0	0.0226757	0	0.0395076	0	0	0	0	0	0
TraesCS1A02G099900	0	0.0344893	0	0.0375672	0	0	0.0279037	0	0	0.0498167	0
TraesCS1A02G100000	0.037183	0.0176468	0.0198041	0	0	0	0	0	0	0	0
TraesCS1A02G100200	0.0322215	0.0700827	0	0.0671535	0	0	0	0	0.0767766	0.125524	0
TraesCS1A02G100300	0	0	0	0	0	0	0	0	0	0	0
TraesCS1A02G100400	0.0305355	0.0467063	0.0145758	0	0	0	0	0	0	0.112399	0
TraesCS1A02G100500	0	0	0	0	0	0	0	0	0	0	0
TraesCS1A02G100600	0.147138	0.0919203	0.0452286	0	0.159092	0	0.160207	0	0.0597254	0.0811368	0
TraesCS1A02G100800	0	0.0169594	0.0224354	0.0508134	0.057133	0.0267569	0.0334538	0	0	0	0
TraesCS1A02G101000	0.0416833	0.0383463	0.0244954	0	0	0.097732	0.0315911	0.14551	0	0	0
TraesCS1A02G101100	0	0.0455	0.0174046	0	0	0.0318467	0.0284827	0	0	0	0
TraesCS1A02G101300	0	0	0	0	0	0	0	0	0	0	0
TraesCS1A02G101500	0.0531858	0.01458	0	0	0	0	0.0277219	0	0	0	0
TraesCS1A02G101600	0	0	0.019381	0	0.0294135	0	0	0	0	0	0
TraesCS1A02G101700	0	0.0202506	0	0	0	0	0	0	0	0	0
TraesCS1A02G101900	0.404635	0.124205	0.341233	0.463588	0.423498	0.37295	0.497741	0.371403	0.497268	0.166253	0.146852
TraesCS1A02G102000	0	0	0	0	0	0	0	0	0	0	0
TraesCS1A02G102100	0.0734141	0	0	0	0.0666427	0	0	0	0	0	0
TraesCS1A02G102200	0.0472099	0	0	0	0	0	0	0	0	0	0
TraesCS1A02G102300	0.081385	0.147483	0.044376	0	0.0315262	0.126667	0.08487	0	0	0.195985	0
TraesCS1A02G102500	0.163024	0.0831997	0.15499	0.330718	0.236019	0.245958	0.157135	0	0.0489678	0.159967	0.20189
TraesCS1A02G102600	0.300559	0.158154	0.245611	0.267296	0.265745	0.176477	0.208322	1.23256	0.0688122	0.161695	0
TraesCS1A02G102700	0	0	0	0	0	0	0	0	0	0	0
TraesCS1A02G102800	0	0	0	0	0	0	0	0	0	0	0
TraesCS1A02G103013	0	0	0	0	0	0	0	0	0	0	0
TraesCS1A02G103100	0.105205	0.0347118	0.139958	0	0.150598	0.107143	0.104723	0.14551	0.0936096	0	0
TraesCS1A02G103500	0	0	0	0	0	0.0318467	0	0	0	0	0
TraesCS1A02G104000	0	0	0.0186961	0.0220124	0	0.0273791	0.0387905	0	0	0	0
TraesCS1A02G104500	0	0.182411	0.0875325	0.193823	0.0730556	0.282526	0.0528283	0	0.0544324	0.328047	0.242789
TraesCS1A02G104700	0.117515	0.0505913	0.0444473	0.167308	0.150699	0.253494	0.121843	0	0.102867	0.18731	0
TraesCS1A02G105300	0.0475303	0.0399922	0.019381	0	0	0	0	0	0	0.0354098	0
TraesCS1A02G105400	3.33806	3.45105	3.48817	4.63329	3.9157	3.36549	3.05137	2.37072	4.41128	3.27852	4.84163
TraesCS1A02G105500	0.236095	0.131576	0.139759	0.354102	0.106051	0.271427	0.249975	0	0.149692	0.114327	0.339836
TraesCS1A02G105600	0.259705	0.373519	0.150002	0.0257241	0.429689	0.191956	0.235279	0	0.185266	0.781994	0.709385
TraesCS1A02G105700	0	0.103574	0	0.0732282	0.0257942	0.0538234	0	0	0.0461514	0.0985661	0
TraesCS1A02G105800	0	0	0.0254172	0	0.0324364	0	0.135279	0	0.0888415	0.0460541	0
TraesCS1A02G105900	0	0	0	0	0	0.0585816	0	0	0	0	0
TraesCS1A02G106000	0.449299	0.196581	0.229273	0.233151	0.317029	0.291081	0.388138	0.149111	0.334662	0.221456	0.106737
TraesCS1A02G106100	0.210053	0.289609	0.196505	0.271044	0.166019	0.168528	0.0888412	0	0.107981	0.258779	0.283613
TraesCS1A02G106200	0	0	0	0	0	0	0	0	0	0	0
TraesCS1A02G106300	0.0511153	0.0334028	0.103999	0.164227	0.121515	0.111423	0.0658571	0	0.220381	0.0886646	0.110502
TraesCS1A02G106500	0	0.0478706	0	0.101289	0.0421138	0.0268949	0.0745793	0	0	0	0
TraesCS1A02G106600	0.723559	0.624902	0.153484	0.199475	0.474866	0.444025	0.959836	0.537368	0.26984	0.452186	0.269115
TraesCS1A02G106700	0.0688307	0	0	0	0	0	0.0475986	0	0	0	0
TraesCS1A02G107000	0	0	0	0.0315254	0	0	0	0	0	0	0
TraesCS1A02G107300	0.363377	0.208162	0.0541035	0.0340327	0.161418	0.311425	0.0806382	0	0.0617261	0.344362	0
TraesCS1A02G107600	0.0636255	0.051252	0	0.0637321	0.0332425	0.0365329	0.0340153	0	0	0.0968736	0
TraesCS1A02G107800	0.281847	0.187716	0.268343	0.238318	0.177471	0.139919	0.0939161	0	0.0665124	0.0449673	0.100265
TraesCS1A02G107900	0.0678109	0.118521	0.0344317	0.133288	0.152005	0.308307	0.274381	0.651667	0.279847	0.0415932	0.358218
TraesCS1A02G108000	0.0336673	0.167441	0.131166	0.200192	0.0275661	0.141991	0.0627991	0.261917	0	0.176107	0
TraesCS1A02G108100	0.0259043	0.0516637	0.0208855	0.0870663	0.0765419	0	0	0	0	0.044835	0
TraesCS1A02G108300	0	0.142192	0.108518	0.142152	0.0618039	0.0851326	0.134901	0.238107	0.0998382	0.089618	0.144242
TraesCS1A02G108600	0	0	0	0	0	0	0	0	0	0.048164	0
TraesCS1A02G108800	0.0364097	0.0608378	0	0	0.0242154	0.0619707	0	0	0.0805036	0	0
TraesCS1A02G108900	0.103706	0.149391	0.0202333	0.151608	0.156498	0.100054	0.0486322	0	0	0	0
TraesCS1A02G109200	0.208046	0.0830366	0.10724	0.132114	0.0310385	0.208496	0	0	0	0.358202	0.101002
TraesCS1A02G109300	0.149864	0.184483	0.182528	0.279398	0.113059	0.17253	0.183003	0.176143	0	0.196013	0.215406
TraesCS1A02G109400	0.0634695	0.217323	0.112687	0.176243	0.0511429	0.0817768	0.0435104	0	0.173762	0.0730684	0.13875
TraesCS1A02G109500	0.0988354	0.0436379	0.106312	0.100373	0.0324364	0.0260875	0.14466	0	0.060895	0.0857368	0.318468
TraesCS1A02G109600	0	0.015588	0	0	0	0	0	0	0	0	0
TraesCS1A02G109700	0	0.0191162	0	0	0	0.0298905	0	0	0	0	0.179109
TraesCS1A02G110100	0	0	0	0	0	0	0	0	0	0	0
TraesCS1A02G110200	0.267379	0.268732	0.248737	0.251939	0.403885	0.300545	0.275334	0.22647	0.20231	0.473422	0
TraesCS1A02G110300	0.0640067	0.299107	0.14345	0.204864	0.0663328	0.249936	0.206749	0.143773	0.348986	0.301225	0
TraesCS1A02G110700	0.0511153	0.0682814	0	0	0	0	0	0	0	0	0
TraesCS1A02G110900	0.0448898	0.0671179	0.0445504	0	0.0321763	0.0253447	0	0	0	0.0460541	0
TraesCS1A02G111000	0	0	0	0.0517137	0.028231	0.106611	0	0	0	0	0
TraesCS1A02G111100	0.0480741	0.0486409	0.0166123	0.116664	0.0570804	0	0	0	0.0708707	0.139055	0
TraesCS1A02G111300	0.110346	0.286755	0.211424	0.146376	0.249869	0.11881	0.150326	0.344234	0	0	0.305511
TraesCS1A02G111400	0.190817	0.305727	0.0527345	0.155024	0.315266	0.22664	0.433183	0.152124	0	0.0784455	0.551308
TraesCS1A02G111500	0.0744005	0.0387443	0.137506	0.216846	0.0667711	0.176655	0.0267294	0	0.128201	0.97342	0
TraesCS1A02G111600	0	0.0204806	0	0.0599576	0.0530246	0.104768	0	0	0	0	0
TraesCS1A02G111800	0	0	0.0257679	0	0	0.108056	0	0	0.0603045	0	0
TraesCS1A02G111900	0.0395638	0.0346321	0.0204023	0	0.0268803	0.0377028	0.0305918	0	0	0	0
TraesCS1A02G112000	0.039268	0.0182724	0.0377817	0.124931	0.108544	0	0	0	0.0524249	0.169968	0.108819
TraesCS1A02G112100	0.15155	0.0897292	0.0256637	0	0.184762	0.0564561	0.136251	0	0.147248	0.048126	0
TraesCS1A02G112200	0.194523	0.341945	0.268276	0.0933648	0.33364	0.249279	0.370236	0.218264	0.218657	0.402925	0
TraesCS1A02G112400	0	0.100615	0.103554	0.0214473	0.139293	0.0236682	0.0564821	0.161504	0	0.188438	0
TraesCS1A02G112500	5.96523	6.07441	6.16197	5.11185	5.33945	8.24171	5.0679	2.63182	5.90656	5.97641	6.52132
TraesCS1A02G112600	0.0956376	0.10557	0	0.0278033	0.0375533	0.0250146	0	0	0	0.123697	0
TraesCS1A02G112700	0	0.0305004	0	0	0	0	0	0	0.0790958	0	0
TraesCS1A02G112800	0.0775218	0.131561	0.0991481	0.0269284	0.0725848	0.213416	0.106588	0	0.0929062	0.112456	0
TraesCS1A02G112900	0	0	0.0237976	0	0	0.0249292	0	0	0	0	0
TraesCS1A02G113000	0.0586298	0	0	0	0	0	0	0	0	0	0
TraesCS1A02G113100	0.251583	0	0.0885678	0.0395577	0.22956	0.0270343	0	0	0	0.0379438	0
TraesCS1A02G113200	0.0319277	0	0	0	0	0	0	0	0	0	0
TraesCS1A02G113300	0	0.0516734	0	0	0.0298511	0	0.0345119	0	0	0	0
TraesCS1A02G113700	0.153137	0.120402	0.0464966	0	0	0.106201	0.164913	0	0.160137	0.0373396	0
TraesCS1A02G113900	0	0	0	0	0	0	0	0	0	0	0.11119
TraesCS1A02G114000	0.0737246	0.0217694	0.0417602	0.0647377	0.0349812	0	0.069915	0	0.124243	0.0745151	0
TraesCS1A02G114300	0.141411	0.252012	0.229132	0.035877	0.190885	0.311728	0.137807	0.155661	0.242059	0.118382	0.665067
TraesCS1A02G114400	0	0	0	0	0	0	0	0	0	0.0383253	0
TraesCS1A02G114500	0	0	0	0	0	0	0	0.19185	0	0	0
TraesCS1A02G114600	0.0622471	0.032521	0	0	0	0.0534849	0	0	0	0.043554	0
TraesCS1A02G114700	0	0	0	0	0	0	0.0431574	0	0	0	0
TraesCS1A02G114800	0.0327744	0.0152215	0	0.0420212	0.0553356	0	0.0527057	0	0	0	0
TraesCS1A02G115000	0.0650628	0.0947965	0.0433528	0.0415239	0.0269577	0	0	0	0	0	0
TraesCS1A02G115100	0.151311	0.0630994	0	0.298151	0.0361053	0.117533	0	0	0.109397	0.0865705	0.162633
TraesCS1A02G115200	0.0803381	0.0363607	0	0.0601659	0.0938401	0.0260875	0.140744	0	0.0509225	0	0.249316
TraesCS1A02G115400	0.0854599	0.619857	0.109213	0.116054	0.0889642	0.0817017	0.514925	0.396322	0.0603045	0.460169	0.13875
TraesCS1A02G115500	0	0	0.0169584	0	0	0.0268356	0	0	0.0457693	0.0509404	0
TraesCS1A02G115600	0	0	0	0	0	0	0	0	0	0.040408	0
TraesCS1A02G115700	0.0993404	0.0486553	0.0301196	0	0	0	0.0952967	0	0	0	0
TraesCS1A02G115800	0	0	0	0	0	0	0	0	0	0	0
TraesCS1A02G115900	0	0	0	0	0	0	0	0	0	0	0
TraesCS1A02G116000	0.346244	0.124072	0.26368	0.0984562	0.0621752	0.164797	0.0477589	0.245881	0.310567	0.301728	0.128469
TraesCS1A02G116200	0.040169	0.192259	0.216277	0.199442	0.0983531	0.126945	0.0922662	0.251004	0.113978	0.183299	0.225897
TraesCS1A02G116500	0.0331886	0.0319805	0.0223249	0	0.046363	0.113069	0.0564661	0.221474	0.0464531	0	0
TraesCS1A02G116600	0.216664	0.0861757	0.114992	0.0695053	0.191819	0.200469	0.0326829	0.14481	0	0.156837	0
TraesCS1A02G116700	0.198256	0.384922	0.180587	0.40871	0.35826	0.442904	0.157807	0	0.198459	0.238183	0.628506
TraesCS1A02G116900	0	0.0955725	0	0.0423895	0	0	0.0334275	0	0	0	0
TraesCS1A02G117000	0.0546382	0.0305839	0.0450565	0.109855	0	0.0856709	0	0	0	0	0
TraesCS1A02G117300	0	0	0	0	0	0	0	0	0	0	0
TraesCS1A02G117400	0.0968112	0.0148982	0.160872	0.133293	0.156248	0.122057	0	0	0.299148	0.0884332	0.356241
TraesCS1A02G117500	0	0	0.0236206	0	0	0.0215827	0.0510843	0	0	0.033067	0
TraesCS1A02G117600	0	0	0.0336115	0	0	0.0337929	0	0	0	0.0403812	0
TraesCS1A02G117700	0.0244	0.0155784	0.0224354	0.0253891	0	0.0585294	0.136512	0	0.0478377	0	0
TraesCS1A02G118100	0	0.0181022	0.0170129	0.0267845	0	0.0554919	0	0	0	0	0.169423
TraesCS1A02G118300	0.0284282	0.0355209	0.0639479	0.0352995	0	0	0.0729386	0	0	0.044835	0.17023
TraesCS1A02G118400	0.119684	0.0324171	0.137819	0.0904341	0.165215	0	0	0	0.046066	0.0468323	0.128469
TraesCS1A02G118700	0.184376	0.062902	0.0426416	0.0732283	0.0891781	0.0852635	0.0847	0	0.210698	0.126406	0
TraesCS1A02G118800	0	0.0510144	0.0221073	0.0855103	0.031993	0.0626163	0.0274183	0	0	0.0810745	0.11119
TraesCS1A02G118900	0	0.016271	0	0	0	0	0	0	0	0.0583499	0
TraesCS1A02G119100	0	0	0	0.0714259	0	0.025829	0	0	0	0.0400892	0
TraesCS1A02G119300	0	0	0.0249969	0	0	0	0	0	0	0	0
TraesCS1A02G119500	0	0.0901784	0.0186851	0.0309689	0	0	0.0274183	0	0	0	0
TraesCS1A02G119600	0	0.0153604	0.0324934	0	0.0306324	0	0	0	0	0.120149	0
TraesCS1A02G119700	0.305167	0.159629	0.118169	0.163344	0.308858	0.243054	0.143896	0	0.264553	0.14023	0.500178
TraesCS1A02G119800	0.0659335	0.0321483	0.222335	0.0742839	0.128264	0.106714	0.112688	0	0.212803	0	0
TraesCS1A02G120000	0.123557	0.148881	0.278838	0.196527	0.150637	0.0223356	0.0804927	0	0.116268	0	0
TraesCS1A02G120100	0.0860517	0.12978	0.135147	0.226108	0.155837	0.169769	0.194608	0.591456	0.0617261	0.0785387	0.130344
TraesCS1A02G120200	1.06104	0.791663	0.868603	0.967059	1.26868	0.772574	0.680931	0.949357	1.03865	0.959026	0.861998
TraesCS1A02G120400	0.0273547	0.0807854	0.0956327	0.030222	0.142291	0.0204004	0.0539331	0	0.146968	0	0
TraesCS1A02G120500	0.269642	0.390242	0.366005	0.387813	0.425209	0.282173	0.281393	0.552669	0.284427	0.427358	0.100265
TraesCS1A02G120800	0.0281614	0	0	0.0233918	0.0319566	0.120576	0.0267294	0	0	0	0
TraesCS1A02G120900	0.0661397	0	0.0175392	0.17867	0.0365754	0.0525325	0	0	0.0461514	0	0
TraesCS1A02G121000	0.992585	0.579182	0.692251	0.905127	0.425798	0.873004	0.498476	0.14481	1.00467	0.868815	0.763669
TraesCS1A02G121200	0	0.138833	0	0.0613843	0	0.02409	0	0	0.104739	0	0
TraesCS1A02G121300	0.254392	0.163593	0.169891	0.427067	0.16902	0.498668	0.486271	0	0.331206	0.262834	0
TraesCS1A02G121400	0	0.258834	0.0834682	0.0470197	0.0368634	0	0.118019	0	0.134344	0	0
TraesCS1A02G121700	0.17752	0.0893373	0.187641	0.0649845	0.150857	0.0693191	0.0541361	0	0	0.0868211	0
TraesCS1A02G122000	0.0290975	0.071342	0	0.109406	0.0585826	0.0588076	0.142796	0	0.127969	0.0936864	0
TraesCS1A02G122100	0	0.051705	0.0161393	0.036398	0	0.121634	0	0.15174	0	0.0862715	0
TraesCS1A02G122200	0.0395638	0	0	0	0	0	0.0293876	0	0	0	0
TraesCS1A02G122300	0	0	0	0	0	0	0	0	0	0	0
TraesCS1A02G122400	0	0.0332374	0	0	0	0	0	0	0	0	0
TraesCS1A02G122500	0.0933876	0	0.021552	0.0893728	0.043822	0.113139	0	0	0	0.0427	0
TraesCS1A02G122600	0.198878	0.0336324	0.0937355	0.119024	0.146684	0.0522497	0.0755024	0.152124	0.0896419	0.169788	0.345276
TraesCS1A02G122700	0.817004	1.05853	1.01968	1.50438	1.06088	1.16235	0.889642	0.135373	1.13915	0.861178	0.895493
TraesCS1A02G122800	0	0	0	0	0	0	0	0	0	0	0
TraesCS1A02G122900	0.130741	0.0141471	0.0198041	0	0.0540582	0	0	0	0.134645	0	0
TraesCS1A02G123000	0.330129	0.24694	0.124527	0.0944584	0.138989	0.205859	0.270716	0.725795	0.239724	0.245261	0
TraesCS1A02G123100	0.223382	0.342742	0.203056	0.0876264	0.460021	0.242143	0.79052	0.178228	0	0.18668	0
TraesCS1A02G123200	0	0	0.0277016	0.0329772	0	0.0377028	0	0	0.0721033	0	0
TraesCS1A02G123300	0	0	0	0	0	0	0	0	0	0	0
TraesCS1A02G123600	0.106664	0	0	0	0.094171	0.0574831	0.0284637	0	0.218925	0	0
TraesCS1A02G123900	0.0263594	0.049263	0.0253563	0.107489	0.0736144	0.0382161	0	0	0.272242	0.0701794	0.138
TraesCS1A02G124100	0.0331886	0	0	0	0	0	0	0	0	0	0
TraesCS1A02G124200	0.0353677	0.0650801	0.0620982	0.0435332	0.0182284	0	0.0364637	0.270746	0.106738	0	0
TraesCS1A02G124300	0	0	0.0287035	0.0370906	0.0326247	0.0710046	0	0	0	0	0
TraesCS1A02G124400	0.0621694	0.0963944	0.0361859	0.102164	0.0275121	0.0250318	0.0702537	0	0.232398	0.169563	0
TraesCS1A02G124500	0	0	0	0	0	0	0	0	0	0	0
TraesCS1A02G124600	1.48167	1.82209	1.1611	1.25423	1.82851	1.79005	1.2762	1.68567	1.26187	1.78027	1.3815
TraesCS1A02G124700	0.13335	0.224031	0.0779432	0.147586	0.277085	0.128766	0.088102	0.221474	0.265847	0.0834711	0
TraesCS1A02G124900	0.0263263	0	0	0	0	0	0	0	0	0	0
TraesCS1A02G125000	0.193396	0.349112	0.361311	0.351054	0.726447	0.311332	0.32022	0.681459	0.290195	0.534306	0.293703
TraesCS1A02G125100	2.13327	1.66758	1.71656	2.32792	1.74439	1.53194	1.9073	0.684556	2.40692	1.09383	1.48706
TraesCS1A02G125300	0.032271	0	0.0369766	0.090733	0.0311073	0.023099	0.0394376	0	0	0.139735	0
TraesCS1A02G125400	0	0	0	0	0	0	0	0	0	0	0
TraesCS1A02G125500	0.0290573	0.0136132	0	0	0.17685	0.0370521	0.0543463	0	0	0	0
TraesCS1A02G125600	0.0257772	0.0176468	0	0	0.0631773	0.0306692	0	0	0	0.083024	0
TraesCS1A02G125700	0	0.0181022	0	0.0486654	0	0	0.0319229	0	0	0	0
TraesCS1A02G125900	0	0	0	0	0.0352888	0	0.0251943	0	0	0	0
TraesCS1A02G126000	0.0994971	0.0668151	0	0.0680025	0	0.11084	0.0270523	0	0.316345	0.0592572	0
TraesCS1A02G126100	0	0	0	0	0.0272982	0	0	0	0.0573171	0	0
TraesCS1A02G126300	0.297033	0.123583	0.113133	0.0909652	0	0.0242501	0.174869	0.336542	0.124846	0.417252	0.320049
TraesCS1A02G126400	0	0	0	0	0	0	0	0	0	0	0
TraesCS1A02G126600	0	0	0	0	0	0.0390335	0.0363082	0	0	0	0
TraesCS1A02G126800	0	0	0.018874	0.0601922	0.0290185	0.0292908	0	0	0	0.0892108	0
TraesCS1A02G126900	0	0.015773	0.023568	0	0.0538946	0.0725574	0.0811974	0.456371	0	0.0317581	0
TraesCS1A02G127000	0.570828	0.208375	0.721604	0.698797	0.271866	0.269016	0.480816	0.927142	1.00741	0.819246	0
TraesCS1A02G127100	0	0	0	0	0	0	0	0	0	0.0422561	0
TraesCS1A02G127200	0	0	0	0	0	0	0	0	0	0	0
TraesCS1A02G127300	0	0	0	0	0	0	0.0250019	0	0.0794748	0	0
TraesCS1A02G127400	0	0	0	0	0.0299466	0	0	0	0	0	0
TraesCS1A02G127600	0.0466853	0	0	0	0	0	0	0	0	0	0
TraesCS1A02G127700	0	0	0	0	0	0.0250146	0	0	0	0.043554	0
TraesCS1A02G127800	0.301745	0	0.100628	0.188556	0.0739699	0.266791	0.0577419	0	0.0854832	0.218662	0
TraesCS1A02G127900	0	0.10007	0.0204023	0.035877	0.068423	0.055714	0	0	0	0.0377558	0.122561
TraesCS1A02G128100	0	0	0.0511311	0	0	0	0	0	0	0.0365342	0
TraesCS1A02G128300	0.122299	0	0.0262581	0.0685977	0.0367188	0.0298905	0.0472813	0	0.0600136	0.0395946	0
TraesCS1A02G128600	0.435599	0.289132	0.292466	0.374755	0.539714	0.380415	0.168883	1.38109	0.441408	0.389461	0
TraesCS1A02G128900	0	0.0691936	0.0185758	0	0.0303019	0.0514358	0	0.155661	0	0.0973971	0
TraesCS1A02G129100	1.03211	0.495553	0.461363	0.446874	0.588059	0.663371	0.828159	0.704573	0.642351	0.358769	1.17982
TraesCS1A02G129200	0.190578	0.0677406	0.0672181	0.105233	0.0269577	0.118394	0	0.154861	0.0569888	0	0.113523
TraesCS1A02G129300	0.236483	0.0830961	0.1614	0.42157	0.361232	0.225129	0.281816	0.41834	0.290105	0.346658	0.855876
TraesCS1A02G129400	1.21787	0.695658	1.59144	2.32914	1.55474	1.13317	0.963584	0.366481	1.12383	1.36251	1.82292
TraesCS1A02G129500	0	0.169332	0.144034	0.152186	0.132722	0.168552	0.0706764	0.550146	0.120066	0.139167	0
TraesCS1A02G129700	0.032271	0	0	0	0	0	0	0	0	0	0
TraesCS1A02G129800	0	0	0.0148624	0	0.0351124	0.0203322	0.0403348	0	0	0	0
TraesCS1A02G130000	0	0.0171204	0	0	0	0	0	0	0	0	0
TraesCS1A02G130100	0.159533	0.258239	0.0380399	0.0538261	0.161446	0.0737397	0.410238	0	0.123496	0.125879	0.113523
TraesCS1A02G130200	0.0339942	0.0291724	0.0187846	0	0.0293214	0	0.0294486	0	0	0.0464399	0
TraesCS1A02G130300	0	0	0	0	0	0	0	0	0	0	0
TraesCS1A02G130600	0	0	0.0192284	0	0	0.0626786	0	0	0	0	0
TraesCS1A02G130700	0.327599	0.352435	0.514172	0.613794	0.317153	0.436931	0.29085	0.179289	0.63954	0.599162	0.729047
TraesCS1A02G130800	0.288145	0.101833	0.440732	0.380612	0.207499	0.475409	0.0928747	0.5269	0.243947	0.191018	0.120575
TraesCS1A02G130900	0.24598	0.13767	0.0179053	0	0.0275121	0.171299	0.197955	0	0	0.168785	0
TraesCS1A02G131000	0.138766	0.165298	0.0805816	0.213023	0.0616187	0.37384	0.0330382	0.200136	0.120463	0.155965	0
TraesCS1A02G131100	0	0	0.0238872	0	0	0	0	0	0	0	0
TraesCS1A02G131200	0.0552126	0.150453	0.0600321	0.210915	0.0445871	0.0817943	0.0397693	0.396322	0.177608	0.118868	0.24115
TraesCS1A02G131300	0.0626987	0.0776817	0.0226757	0.0399632	0.0582306	0.0631508	0	0	0	0.0353277	0
TraesCS1A02G131500	0.326827	0.381553	0.47465	0.433994	0.42728	0.584039	0.461369	0.233492	0.271873	0.508221	0.180012
TraesCS1A02G131600	0.0771717	0.0348466	0.0198041	0.193541	0.113875	0.223273	0.0865155	0	0	0.0831488	0.152756
TraesCS1A02G131900	0.119672	0.221163	0	0.170843	0.0664064	0.11854	0.429809	0	0.0507666	0.0373396	0.339976
TraesCS1A02G132000	0.0625598	0.122587	0	0.0845887	0.266639	0.0314082	0.196617	0	0	0	0
TraesCS1A02G132400	2.79978	0.813096	5.15214	3.85391	2.48618	1.75921	1.23901	5.3118	5.1623	3.2816	4.3161
TraesCS1A02G132600	0.0971231	0.0807175	0.127711	0.128117	0.169689	0.149067	0.139736	0	0.052041	0.153767	0.112948
TraesCS1A02G133000	0	0.0200258	0	0	0	0	0	0	0	0	0
TraesCS1A02G133100	0.210792	0.326256	0.190358	0.457203	0.278753	0.120413	0.451816	0.271356	0.0603045	0.130145	0
TraesCS1A02G133200	0	0	0	0	0	0	0	0	0	0	0
TraesCS1A02G133300	0	0	0	0	0	0	0	0	0	0	0
TraesCS1A02G133400	0.423173	0.144894	0.179779	0.292997	0.130161	0.17068	0.207341	0.987557	0.376256	0.444119	0.3368
TraesCS1A02G133500	0.104887	0.198508	0.0646457	0	0.0694462	0.0331484	0.137936	0	0.0342639	0.0432451	0.115431
TraesCS1A02G133700	0.513405	0.757579	0.505825	0.389122	0.40728	0.735155	0.60035	0.610981	0.57673	0.603927	0.240906
TraesCS1A02G133800	0.145897	0.0523188	0.0642166	0.0295351	0.162118	0.0190085	0.0284637	0	0.0790958	0.0767644	0.230862
TraesCS1A02G133900	0	0.116611	0.0421047	0.0574119	0.076703	0.0847251	0.0461031	0	0.0443021	0.12129	0.137363
TraesCS1A02G134000	0.0580132	0.0318242	0.0972453	0.0228734	0	0.051062	0	0	0	0.0471218	0
TraesCS1A02G134300	0.478183	0.358043	0.317194	0.274016	0.344598	0.462795	0.12721	0.355135	0.120131	0.583276	0.482802
TraesCS1A02G134400	0.0332938	0	0	0	0	0	0	0	0	0	0
TraesCS1A02G134500	0.0615301	0.0381407	0.0571823	0.0561839	0.148342	0.104654	0.0334012	0	0.0685279	0.0818507	0
TraesCS1A02G134600	0.118114	0.092914	0.0579677	0.065459	0.362785	0.203195	0.0765849	0.743967	0	0.11474	0.352198
TraesCS1A02G134800	0	0.0302496	0	0.0376074	0	0.0206661	0.0284827	0	0	0	0
TraesCS1A02G135100	0.09903	0.130519	0.159367	0.193148	0.174535	0.074922	0.028694	0.161504	0	0.213683	0
TraesCS1A02G135300	0.0639357	0.276724	0.28865	0.34932	0.348048	0.43781	0.297016	0	0.164828	0.343002	0
TraesCS1A02G135600	0.148864	0.0884839	0.176173	0.150218	0.0371559	0.314756	0.091785	0	0	0.421056	0
TraesCS1A02G135700	0.130209	0.264996	0.150839	0.100991	0.175777	0.255476	0.295646	0.596713	0	0.427762	0.288865
TraesCS1A02G135800	0.070836	0.138845	0.106044	0.0726577	0.031993	0.0853824	0.0729289	0	0.206985	0.0424326	0
TraesCS1A02G136000	0.102243	0.0192474	0.0446827	0.0323687	0.158922	0.0676957	0.0769642	0.14481	0.143245	0.0848106	0
TraesCS1A02G136100	0	0.0492243	0.0504942	0	0.146998	0	0.109036	0	0	0.170982	0
TraesCS1A02G136200	0.122848	0.178472	0.119534	0.0582848	0.0654368	0.278122	0.117814	0	0.0690989	0.316145	0.137363
TraesCS1A02G136400	0.140442	0.190457	0.0238334	0.0380561	0.15907	0.257982	0.0842739	1.10534	0.338066	0	0.273824
TraesCS1A02G136500	0.03416	0.06468	0	0.0313563	0.146942	0.105361	0.126448	0	0.185938	0.225859	0.12987
TraesCS1A02G136600	0.0658451	0.0316112	0.0216993	0.0913743	0.0783927	0	0.047572	0	0	0.0430923	0
TraesCS1A02G136700	0	0	0	0	0	0	0	0	0	0	0
TraesCS1A02G136800	0.0288577	0.0845002	0.0222779	0.118562	0.166796	0.0347584	0.0646581	0	0	0	0.101002
TraesCS1A02G136900	0.0903951	0.0139594	0	0.0386855	0.0327007	0	0	0	0	0	0
TraesCS1A02G137000	0.216007	0.255272	0.32132	0.507398	0.298688	0.387079	0.204222	0	0.257935	0.464591	0
TraesCS1A02G137200	0	0.0354176	0.0174333	0.078112	0.0304993	0.0684091	0.0321885	0	0	0.0381575	0
TraesCS1A02G137300	0	0	0	0	0	0	0	0	0	0	0
TraesCS1A02G137400	0.0328256	0.0326109	0.0297247	0.0367796	0.0275661	0.097706	0.0740466	0.333745	0.0822335	0	0.166578
TraesCS1A02G137500	0.250462	0.165434	0.295693	0.346651	0.220851	0.132722	0.314539	0.587859	0.119941	0.217381	0
TraesCS1A02G137600	0	0	0	0	0	0.0267765	0	0	0	0	0
TraesCS1A02G137700	0.201881	0.0590674	0.187826	0.19869	0.204418	0.106305	0.154444	0	0	0.0373396	0.108819
TraesCS1A02G137800	0.333653	0.341432	0.212376	0.271112	0.276935	0.667724	0.466442	0	0.0560893	0.346453	1.3944
TraesCS1A02G137900	0.384569	0.363791	0.577512	0.17142	0.25313	0.617225	0.306209	0.19185	0.275479	0.321221	0
TraesCS1A02G138000	0.0366639	0.0163871	0.0205343	0	0	0.130271	0.0312891	0	0	0	0
TraesCS1A02G138100	0	0	0	0	0	0	0	0	0	0	0
TraesCS1A02G138200	0.093715	0.194482	0.221853	0.221098	0.087215	0.195454	0.0271732	0	0.0998421	0.194034	0.128469
TraesCS1A02G138300	0.0781596	0.0527003	0	0.0653988	0	0	0	0	0.0566643	0.044835	0
TraesCS1A02G138400	0.351847	0.443388	0.187927	0.150924	0.349211	0.41526	0.335661	0	0.186543	0.70227	0.273962
TraesCS1A02G138500	0.41691	0.149417	0.189916	0.293512	0.0884571	0.17345	0	0	0.0500516	0.255024	0.120331
TraesCS1A02G138600	0.826742	0.469931	0.436942	0.605242	0.445368	0.871896	0.678445	0.15174	0.620333	0.495612	1.05387
TraesCS1A02G138800	1.60133	1.62078	1.38968	1.4184	1.58057	1.52952	1.81355	0.601916	1.22155	1.64307	1.70179
TraesCS1A02G139100	0.579711	0.488221	0.149143	0.449718	0.280219	0.329298	0.158864	0.778565	0.267736	0.55388	0.865446
TraesCS1A02G139200	0	0.0319264	0	0.0458663	0	0.0764139	0	0	0	0.039984	0
TraesCS1A02G139300	0.235343	0.292778	0.11658	0.220375	0.092637	0.393096	0.166408	0	0.213717	0.205534	0.247796
TraesCS1A02G139400	0.426436	0.235187	0.132113	0.202338	0.0590124	0.258106	0.264422	0.617052	0.110449	0	0
TraesCS1A02G139500	0.123478	0.0505932	0.0373998	0.1721	0.0726057	0.0933837	0.0623272	0.152509	0.046671	0.055584	0
TraesCS1A02G139600	0.206604	0.14669	0.269644	0.478248	0.133919	0.117784	0.160397	0	0.244163	0.0895617	0.328861
TraesCS1A02G139700	0.0832408	0.0709243	0.0581819	0.170058	0.107985	0.0232757	0.0333489	0.398947	0.0507666	0.454443	0.152756
TraesCS1A02G139900	0.0506416	0.021676	0.0408047	0	0.0929734	0	0	0.22647	0.265787	0.0600745	0.132373
TraesCS1A02G140100	0	0	0	0	0	0	0	0	0	0	0
TraesCS1A02G140200	0.18502	0.302774	0.352035	0.22271	0.139557	0.389412	0.326564	0.193701	0	0.27851	0.200529
TraesCS1A02G140300	0	0.0149335	0	0	0	0	0	0	0	0	0
TraesCS1A02G140400	0.0382667	0.113113	0	0	0.10468	0.0595675	0	0	0.059087	0.0316756	0
TraesCS1A02G140500	0.030759	0	0	0	0	0	0	0.194955	0	0	0
TraesCS1A02G140600	0.0911065	0	0.0287035	0	0	0	0.0344003	0	0.046066	0.0356791	0
TraesCS1A02G140700	0.0468938	0.0136132	0.0681411	0.0243158	0.0365754	0	0	0	0	0.0730684	0
TraesCS1A02G140900	0.179376	0.124553	0.0732681	0.0256115	0.02714	0.207051	0.177569	0.15174	0.248882	0.0784434	0
TraesCS1A02G141000	0.0272836	0	0.023377	0.070161	0	0.0382161	0.0270523	0	0.0652048	0.121675	0
TraesCS1A02G141100	0.0357894	0	0	0	0	0	0	0	0	0.0972498	0
TraesCS1A02G141200	0	0.0171204	0	0	0.0315262	0.033887	0.0440966	0	0	0	0
TraesCS1A02G141300	0	0	0	0	0	0	0	0	0	0	0
TraesCS1A02G141400	0	0.0190729	0.0229048	0	0	0	0	0	0	0	0
TraesCS1A02G141600	0	0	0	0	0	0	0	0	0	0	0
TraesCS1A02G141700	0.0382667	0.0847935	0.121732	0.118343	0.0707813	0.094472	0	0	0.114194	0.0464399	0
TraesCS1A02G141900	0	0.0308817	0	0.0330393	0.05662	0.0520454	0	0	0	0.128129	0
TraesCS1A02G142000	0.037515	0.0634319	0.0181613	0	0.101893	0.0848565	0.0635811	0	0	0	0.122561
TraesCS1A02G142200	0.175814	0.108961	0.0826063	0.0608633	0.0577916	0.129793	0.112436	0	0	0.134202	0
TraesCS1A02G142300	0.249283	0.0690003	0.0768651	0.0703713	0.207387	0.174393	0.0776243	0.295299	0.0790958	0.162515	0
TraesCS1A02G142400	0	0	0	0	0	0	0	0	0	0	0
TraesCS1A02G142500	0.0940649	0.0783994	0.133451	0.0639443	0	0.0917992	0.139118	0	0.046671	0	0
TraesCS1A02G142600	0.402162	0.405344	0.20804	0.604058	0.653929	0.224023	0.369546	0	0.387474	0.561643	0.833516
TraesCS1A02G142700	0	0.0340546	0.0399962	0.0567811	0	0	0.0249725	0	0.0597254	0.0429406	0
TraesCS1A02G142800	0	0.0736611	0.204978	0.0285498	0	0	0.0280509	0	0.0482553	0.0485861	0.144242
TraesCS1A02G142900	0.24698	0.259527	0.147978	0.288518	0.254955	0.195138	0.157396	0	0.0962306	0.231447	0
TraesCS1A02G143000	0.093295	0.0689398	0.0362626	0	0	0.0951645	0	0	0	0.0430011	0
TraesCS1A02G143100	0	0	0.0435283	0	0	0.0278598	0	0	0	0	0
TraesCS1A02G143200	0.139464	0.0573242	0.0541273	0.134182	0	0.0815835	0.0586799	0	0.0614213	0	0.169423
TraesCS1A02G143300	0.118676	0.0322642	0	0	0.0701024	0.0608101	0.0435104	0	0	0	0.162485
TraesCS1A02G143400	0.531809	0.504463	0.897877	0.577978	0.49659	0.594512	0.524485	0.585512	0.616628	0.428895	0.792625
TraesCS1A02G143500	0.0836803	0.0637472	0.105822	0	0.0668168	0.213032	0.10798	0	0.042926	0.121	0.152756
TraesCS1A02G143600	0.032271	0.0130639	0.0580569	0	0.0756058	0.065148	0	0	0	0.080549	0.144242
TraesCS1A02G143700	0.40655	0.171609	0.268203	0.232851	0.102802	0.30873	0.142785	1.35373	0.195312	0.399696	0.361656
TraesCS1A02G143800	0.177755	0.183175	0.168383	0.297799	0.279931	0.203533	0.50666	0	0.278555	0.34947	0.141163
TraesCS1A02G143900	0.401562	0.308906	0.1822	0.171683	0.227565	0.534648	0.107299	0.188253	0.443441	0.2586	0.567182
TraesCS1A02G144000	0.224984	0.10625	0.0550695	0.0250627	0	0.162872	0.0551094	0.390875	0	0.119677	0.219241
TraesCS1A02G144700	0.0263263	0.0363607	0.0930021	0.0668887	0.0294135	0.0746991	0.109377	0	0	0.0795023	0.100945
TraesCS1A02G144800	0.0976114	0.111347	0	0.073378	0.0311418	0.0544062	0.0730453	0	0	0	0
TraesCS1A02G145000	0.530108	0.707036	0.785511	0.81288	0.407547	0.762237	0.668997	0.22647	0.561717	0.671862	0.930621
TraesCS1A02G145500	0.0571302	0.0627922	0.0189755	0.0263817	0.063998	0.0320988	0	0.593507	0	0.0471218	0
TraesCS1A02G145800	0.171534	0.132333	0.269618	0.0185062	0.29233	0.262055	0.238562	0.641524	0.150012	0.355204	0
TraesCS1A02G145900	0	0.0294054	0	0	0.0375533	0	0.0251943	0	0	0	0
TraesCS1A02G146200	0.0843987	0.0517069	0.0588237	0.263443	0.0825364	0.093602	0.191849	0	0.167004	0.218397	0
TraesCS1A02G146400	0.0979878	0	0.0205476	0	0.0982164	0.107231	0	0.166872	0.0607463	0.048164	0
TraesCS1A02G146600	0.0999819	0.0779021	0.093751	0.15572	0	0.0250146	0.102662	0.143773	0.126528	0.102805	0
TraesCS1A02G146800	0	0.0322716	0.0229048	0	0.0275661	0	0	0	0.0573171	0	0
TraesCS1A02G146900	0.13244	0.0198682	0	0.0288788	0	0.14877	0.0774483	0	0	0	0
TraesCS1A02G147000	3.29836	2.86101	3.74064	3.5743	3.15269	3.68778	2.63818	7.93186	4.17946	2.97484	2.99883
TraesCS1A02G147300	0	0	0	0	0	0	0	0	0	0	0
TraesCS1A02G147400	0	0.173091	0.0189869	0	0.11356	0.199532	0.0629244	0.209899	0	0.148755	0.119766
TraesCS1A02G147500	0.0615137	0.142517	0.088763	0.199416	0.0882405	0.0701853	0.333814	0	0	0.208893	0.13875
TraesCS1A02G147600	0	0.0330341	0	0	0.0242782	0	0.0461031	0	0	0	0
TraesCS1A02G147700	0	0.12648	0.138787	0.18439	0.0345085	0.133288	0.186816	0	0	0.0861846	0
TraesCS1A02G148000	0.763838	0.319595	0.577128	0.503781	0.230774	0.400667	0.36039	0	0.402738	0.334562	1.13551
TraesCS1A02G148100	0	0	0	0	0.0313154	0	0	0	0	0	0
TraesCS1A02G148300	0	0	0.0285229	0	0	0.0234101	0	0	0	0	0
TraesCS1A02G148400	4.28239	2.65942	4.11789	5.0831	3.85003	2.38569	2.90363	4.91615	3.79454	2.00538	3.12236
TraesCS1A02G148500	0	0.024073	0	0	0	0	0.073706	0	0	0	0
TraesCS1A02G148600	0.0457699	0.0907602	0	0	0	0	0.0584282	0	0	0	0.267219
TraesCS1A02G148700	0	0.0193062	0	0	0	0	0	0	0	0	0
TraesCS1A02G149000	0.0733278	0	0.029286	0	0	0.0273791	0	0	0	0	0
TraesCS1A02G149100	0	0	0	0	0.0321763	0	0.0271732	0	0.0591572	0	0
TraesCS1A02G149200	0.87501	0.575458	0.521567	0.792887	0.82131	0.64526	0.561928	0.591051	0.528115	0.857839	1.00641
TraesCS1A02G149300	0	0	0	0	0	0	0	0	0	0	0
TraesCS1A02G149700	0	0	0	0	0.0572495	0	0	0	0	0	0
TraesCS1A02G149800	0.128032	0.0183655	0	0	0	0.0604136	0	0	0	0	0
TraesCS1A02G150000	0	0	0	0	0	0.0261623	0	0	0	0	0
TraesCS1A02G150100	0	0	0	0	0	0	0	0	0	0	0
TraesCS1A02G150200	0.0518726	0.0223276	0	0.0641386	0	0.116653	0	0	0	0	0
TraesCS1A02G150400	0	0	0	0	0	0	0	0	0	0	0
TraesCS1A02G150500	0	0.0367043	0.0650073	0	0	0.0242501	0	0	0	0	0
TraesCS1A02G150600	1.35248	0.678341	0.844178	1.20994	1.03242	1.80192	0.595405	1.74492	0.93532	1.53497	0.542864
TraesCS1A02G150900	0.0306692	0	0	0	0	0	0	0	0	0	0
TraesCS1A02G151000	0.189269	0.513724	0.207804	0.242827	0.332748	0.394966	0.521232	0.325627	0.0683396	0.413899	0.10962
TraesCS1A02G151100	0.102797	0.0828066	0.0263016	0.0639373	0.231066	0.086203	0.0954766	0	0	0.0498167	0
TraesCS1A02G151200	0.134688	0.0541917	0.0343673	0.109082	0.0637495	0.0232313	0	0	0.0651194	0.0390619	0.115431
TraesCS1A02G151400	0	0	0	0	0	0	0	0	0	0	0
TraesCS1A02G151500	0	0.0327987	0.0205609	0	0.0672662	0.0582423	0.0288888	0	0	0.0893639	0
TraesCS1A02G151600	0	0	0	0	0	0	0	0	0	0	0
TraesCS1A02G151700	0	0.05269	0	0	0	0.0871035	0	0	0	0	0
TraesCS1A02G152000	0	0	0	0	0.0313154	0.0515709	0	0.152124	0.121939	0.119447	0.122561
TraesCS1A02G152100	0.0626182	0.0313257	0.0214936	0.0628835	0	0.226031	0	0.204901	0	0.167536	0
TraesCS1A02G152200	0.11878	0.184939	0.0396329	0.132688	0.0603078	0.146275	0.0631353	0	0	0	0.263175
TraesCS1A02G152500	0.218731	0.508511	0.315716	0.212711	0.296679	0.290831	0.110132	0	0.197067	0.512406	0.453469
TraesCS1A02G152800	0	0	0	0	0	0	0	0	0	0	0
TraesCS1A02G152900	0.100162	0.145752	0.114861	0.223474	0.0329307	0.208384	0.0940146	0	0	0.213899	0.622466
TraesCS1A02G153000	0	0	0	0	0	0	0	0	0	0	0
TraesCS1A02G153100	0	0.175801	0.0237976	0	0.0814026	0.0250318	0.115266	0	0.193683	0.0761244	0.113523
TraesCS1A02G153300	0.0691963	0.15089	0.0746505	0.10068	0.174377	0.114228	0.0431574	0	0.0483962	0.346034	0
TraesCS1A02G153400	0	0	0	0	0	0	0	0	0	0	0
TraesCS1A02G153600	0	0	0.0492187	0.0340989	0	0	0.0538377	0.202151	0	0	0
TraesCS1A02G153700	0	0	0	0.0311614	0.0333213	0.0301125	0	0	0	0	0
TraesCS1A02G153800	0	0	0	0	0	0	0	0	0	0	0
TraesCS1A02G153900	0.165763	0.0950875	0.319604	0.17781	0.196163	0.121964	0.0761329	0.576741	0.0505602	0.0856273	0.10962
TraesCS1A02G154100	0	0.0656566	0	0	0.0723702	0	0	0	0	0	0.147702
TraesCS1A02G154200	0.0297569	0	0.0209822	0	0.0903475	0.0566399	0.0729275	0	0	0	0.162633
TraesCS1A02G154300	0.413476	0.161337	0.401186	0.219232	0.300081	0.340302	0.0928376	0	0.208412	0.0756557	0.112948
TraesCS1A02G154400	0.473508	0.502657	0.362816	0.34498	0.46492	0.527646	0.759236	0	0.4331	0.816974	0.818622
TraesCS1A02G154500	0	0.0167014	0	0.0391604	0.0352888	0	0.0305918	0	0	0	0
TraesCS1A02G154600	0.0287786	0	0	0.0751343	0	0	0	0	0	0	0.144358
TraesCS1A02G154700	0.094238	0.281231	0.232925	0.231318	0.273372	0.272423	0.0648252	0.537866	0.186715	0.23425	0.237398
TraesCS1A02G154900	0.125229	0	0	0	0.0368634	0	0.0510843	0	0.220832	0	0.122561
TraesCS1A02G155000	0.0753533	0.0490689	0	0	0	0	0	0	0	0	0
TraesCS1A02G155200	0.953587	1.16496	1.25188	2.03739	1.67879	1.25807	1.75205	0.146929	1.47198	1.25553	1.20027
TraesCS1A02G155500	0.030012	0.109	0.0281187	0.134326	0.0248583	0.111493	0.059225	0	0	0.0933062	0.122561
TraesCS1A02G155600	0	0.0156848	0.0192284	0	0	0	0	0	0	0	0
TraesCS1A02G155900	0	0	0.0305544	0	0	0	0	0	0	0	0
TraesCS1A02G156000	0	0.0489086	0.0223564	0.0317824	0	0	0	0	0	0	0
TraesCS1A02G156100	0.064941	0	0	0	0.0688255	0	0	0	0	0	0
TraesCS1A02G156200	0	0.0175731	0.0194047	0	0	0	0	0	0	0	0
TraesCS1A02G156300	0.105804	0.0709456	0.0165603	0	0.132076	0.0618009	0	0	0.0443021	0	0
TraesCS1A02G156400	0.0332411	0	0	0	0	0	0	0	0	0	0
TraesCS1A02G156500	0.0438589	0.0841817	0.069265	0	0.0311073	0.11929	0.0487995	0	0.187728	0	0
TraesCS1A02G156600	0.0259043	0.0176591	0	0	0	0	0	0	0	0	0
TraesCS1A02G156700	0.0432272	0.0155114	0.0177849	0	0	0	0	0	0	0	0
TraesCS1A02G156900	0	0	0	0	0	0	0	0	0	0	0
TraesCS1A02G157100	0	0.0155784	0.0156	0	0.0319203	0.0259391	0.0510843	0	0	0.0415932	0
TraesCS1A02G157200	0	0	0	0	0	0	0	0	0	0.0496949	0
TraesCS1A02G157300	0	0.0173676	0	0	0	0	0	0	0	0	0
TraesCS1A02G157500	0.449821	0.401837	0.284238	0.0631776	0.305506	0.28575	0.408372	0.167802	0.208963	0.502088	0.100945
TraesCS1A02G157600	0.0833208	0.13746	0.0520975	0.25525	0.0984213	0.278487	0.0300517	0	0	0.0382772	0
TraesCS1A02G157700	0.15694	0.198892	0.168626	0.32174	0.156403	0.320521	0.198912	0	0.112924	0.0624111	0.131593
TraesCS1A02G157800	0	0	0	0.0400088	0	0	0	0	0	0	0
TraesCS1A02G157900	0.0854553	0.0374553	0.273081	0.247695	0.0886395	0.153833	0.0837112	0	0.0810281	0.235517	0.0900058
TraesCS1A02G158200	0	0	0	0	0.0353777	0	0	0	0	0	0
TraesCS1A02G158300	0.701962	0.585054	0.379995	0.379522	0.448069	0.487904	0.581104	0.15174	0.608217	0.447196	0.589805
TraesCS1A02G158400	0.0364097	0.0841378	0.0910297	0.0929784	0.0898589	0.149797	0	0	0.202003	0	0
TraesCS1A02G158500	0.26198	0.160657	0.157223	0.13392	0.261932	0.204948	0.264892	0.396322	0.208892	0.0400102	0.363752
TraesCS1A02G158600	0.121749	0.0879006	0.0206815	0.0689346	0.0182284	0.167534	0.11591	0	0.215699	0.0452006	0
TraesCS1A02G158700	0.309961	0.519657	0.414303	0.700809	0.506489	0.534475	0.629839	1.15627	0.906709	0.392534	0.490385
TraesCS1A02G158800	0.102324	0.0548381	0.11833	0.0570874	0.0974925	0.051681	0.0922063	0	0	0.0354098	0.264746
TraesCS1A02G158900	0.144932	0.106463	0.0723232	0.0529768	0.0865377	0.0605111	0.141911	0.204207	0.042926	0.259294	0.348596
TraesCS1A02G159100	1.36939	1.61646	1.80964	1.7728	1.76947	2.05445	1.59095	2.40939	1.00157	2.2052	1.40022
TraesCS1A02G159300	1.49211	2.09351	1.88448	2.02875	1.43656	1.75886	1.5958	3.26514	1.37071	1.70713	2.58835
TraesCS1A02G159400	0	0	0.0221381	0	0	0.0262564	0	0	0	0	0.12987
TraesCS1A02G159500	0.0379213	0.0614183	0.0879026	0	0.0321027	0.0219725	0.0321399	0	0.0502031	0.0422561	0
TraesCS1A02G159600	0	0.0142108	0.0174525	0	0	0	0	0.752666	0	0.0391874	0
TraesCS1A02G159700	0.0314969	0.288614	0.20409	0.194005	0.138121	0.346568	0.213802	0	0.11173	0.265198	0.393622
TraesCS1A02G160000	0	0	0	0	0.0332425	0.0282917	0	0	0.0509225	0	0
TraesCS1A02G160100	0.0346673	0.0301703	0	0.0738244	0	0.0661094	0.0324586	0	0.0499009	0	0
TraesCS1A02G160200	0.067942	0.142196	0	0.0330393	0.0308003	0	0	0	0	0.0810307	0
TraesCS1A02G160300	0	0	0	0	0	0	0	0	0.0614213	0	0
TraesCS1A02G160400	0.130644	0.170252	0.0911892	0.205364	0.121078	0.145913	0.319813	0	0.4607	0.12382	0
TraesCS1A02G160500	0.198689	0.0891688	0.141557	0.287974	0.105653	0.233642	0.0552096	0.149853	0.47661	0.330489	0
TraesCS1A02G160600	0	0.154396	0.104973	0.10771	0	0.116212	0.0623623	0	0.190909	0.0931662	0.343197
TraesCS1A02G160700	0	0.15773	0.121143	0.0808076	0.0313154	0.0502901	0.0322862	0	0.156633	0.0942436	0
TraesCS1A02G160800	0.0354872	0	0.0167791	0	0.0673269	0.0484036	0.0399936	0	0	0.0538178	0
TraesCS1A02G160900	0.20898	0	0.0250363	0	0.0638349	0	0	0	0.0709718	0.0845123	0
TraesCS1A02G161200	0	0	0	0	0	0	0.073014	0	0	0	0
TraesCS1A02G161300	0.136605	0.200653	0.0543529	0.0927697	0.297564	0.0653181	0.146051	0	0.0993137	0.139575	0.10962
TraesCS1A02G161400	0	0	0	0	0	0	0	0	0	0	0
TraesCS1A02G161800	0	0	0	0	0	0	0	0	0	0	0
TraesCS1A02G161900	0.205879	0.123736	0.096587	0.13575	0.408341	0.329944	0.142159	0	0.237041	0.0457775	0.309549
TraesCS1A02G162100	0.0325712	0	0.063463	0	0	0	0	0	0	0	0
TraesCS1A02G162200	0.0472099	0.0680195	0.0473106	0.103543	0.139043	0	0.0769164	0.174611	0	0.033175	0
TraesCS1A02G162300	0	0.0339188	0	0.105158	0	0	0	0	0	0	0
TraesCS1A02G162400	0	0.0991351	0.107497	0.0228734	0.0890473	0.0798951	0.0345119	0	0	0.0486637	0.25974
TraesCS1A02G162500	0	0.0615573	0	0	0	0.020186	0	0	0	0	0
TraesCS1A02G162600	0	0.0634015	0.0446823	0.0185062	0	0.0262564	0	0	0.0489196	0	0.0900058
TraesCS1A02G162800	0.0701587	0.244443	0.334586	0.20892	0.164912	0.227364	0.029347	0	0.124144	0.222237	0.32706
TraesCS1A02G163100	0.05124	0	0.0217141	0.0333217	0.0298511	0.093092	0.0310381	0	0	0.0410058	0
TraesCS1A02G163200	0.13487	0.242395	0.349972	0.350291	0.227082	0.0562072	0.205217	0	0.223553	0.387903	0.109823
TraesCS1A02G163400	0.129735	0.334368	0.30434	0.231092	0.214283	0.321373	0.242939	0.146929	0.165126	0.1794	0.220044
TraesCS1A02G163500	0	0	0	0	0	0	0	0	0	0	0
TraesCS1A02G163600	0.0404786	0.0424046	0.0421848	0	0	0	0.0274183	0	0	0	0
TraesCS1A02G163700	0	0	0	0.0421221	0	0.0265815	0	0	0.0544324	0.0498574	0
TraesCS1A02G163900	0.101112	0.300652	0.123944	0.367906	0.117961	0.315438	0.110713	0.373009	0.191979	0.0403812	0
TraesCS1A02G164000	0.154306	0.243343	0.099803	0.125226	0.118883	0.206493	0.0531251	0	0.179389	0.21349	0.232394
TraesCS1A02G164200	0.263389	0.24233	0.414115	0.533133	0.152437	0.361609	0.245606	0.147649	0.232101	0.340884	0.229987
TraesCS1A02G164300	0.0293413	0	0	0	0.033925	0	0	0	0	0	0
TraesCS1A02G164400	0.0906052	0.152787	0.101382	0.0281377	0.0636444	0.0831237	0.0255728	0.14481	0	0	0.393191
TraesCS1A02G164600	0.0276791	0.0181282	0.019381	0	0	0	0	0	0	0	0
TraesCS1A02G164700	0	0.138063	0.0223721	0	0.0307666	0.113783	0.0914611	0	0	0	0.110161
TraesCS1A02G164800	0.102858	0.063514	0.111795	0.14366	0.121704	0.40986	0.0444652	0	0.0489196	0	0
TraesCS1A02G164900	0	0	0	0	0	0	0	0	0	0	0
TraesCS1A02G165100	0.0370519	0.0333698	0	0	0	0	0	0	0	0	0
TraesCS1A02G165200	0	0	0	0	0	0	0.0262836	0	0	0	0
TraesCS1A02G165300	0.032025	0.0164512	0	0	0.10633	0	0.0519106	0	0.135159	0.0538178	0
TraesCS1A02G165500	0.458542	0.395974	0.721531	0.416041	0.636013	1.02874	0.465166	0.314982	0.345362	0.696088	0.742251
TraesCS1A02G165700	0	0.0687923	0.019381	0.0402382	0.0913983	0	0.107906	0	0	0	0
TraesCS1A02G165800	0.17132	0.378755	0.225802	0.167976	0.200803	0.344039	0.426213	0.565269	0.222385	0.203325	0.300343
TraesCS1A02G165900	0.088604	0.0655493	0.0775594	0.1356	0.0717584	0	0.0577776	0	0	0.103348	0
TraesCS1A02G166000	0.137139	0.0477814	0.103167	0.0245197	0.0649877	0	0.0510948	0	0	0.048164	0
TraesCS1A02G166400	0.0368568	0	0	0	0	0	0	0	0	0	0
TraesCS1A02G166900	0.183636	0.19748	0.104496	0.141146	0.211514	0.300877	0.0590835	0.167802	0.267823	0.325573	0.130344
TraesCS1A02G167100	0	0	0	0	0	0	0	0	0	0	0
TraesCS1A02G167200	0.352513	0.416175	0.389978	0.569093	0.343037	0.528845	0.502629	0	0.376752	0.531507	0.725054
TraesCS1A02G167300	0	0.0208011	0	0	0	0	0	0.14551	0	0	0
TraesCS1A02G167400	0.440733	0.105964	0.251007	0.420075	0.286057	0.224225	0.195145	0.679375	0.48733	0.243493	0.276594
TraesCS1A02G167600	0.0273191	0.0512136	0.0366012	0	0.0967876	0.0241538	0.0294282	0	0	0	0.114837
TraesCS1A02G168400	0.0311236	0	0.0736899	0	0.0555136	0	0.0620761	0	0	0	0
TraesCS1A02G168600	0.240541	0.183291	0.206819	0.210143	0.403966	0.228262	0.180769	0.277608	0.110866	0.146139	0.13875
TraesCS1A02G168700	0.0698048	0.108683	0	0	0.0343397	0.055108	0.0312891	0.22647	0.117997	0.119582	0
TraesCS1A02G168800	0.077026	0.0356762	0.0354704	0.0684365	0.122211	0.172205	0.0854693	0	0.0688122	0.0964041	0
TraesCS1A02G168900	0.110555	0.0828492	0.24501	0.262851	0.285463	0.150525	0.239956	0.39246	0.473728	0.269657	0.121395
TraesCS1A02G169000	0	0.0578898	0.055292	0.243534	0.112715	0.193197	0.0670096	0	0.138454	0.0402745	0
TraesCS1A02G169100	0.0547735	0.139087	0.270829	0.277101	0.229294	0.367903	0.201619	0.427241	0.0998876	0.433527	0.358356
TraesCS1A02G169200	0.107082	0.065694	0.069972	0	0	0.0320988	0	0	0	0.118792	0.113307
TraesCS1A02G169300	0	0.0144963	0.0420482	0	0	0.143672	0	0	0.0489196	0.0382772	0
TraesCS1A02G169400	0	0	0	0	0	0	0	0	0	0	0
TraesCS1A02G169500	0	0.0544726	0	0	0	0.0362787	0	0	0	0	0
TraesCS1A02G169600	0	0.0365686	0.073194	0.0623228	0.0366231	0	0.155159	0	0.0643612	0	0
TraesCS1A02G169900	0	0	0	0	0	0	0	0	0	0	0
TraesCS1A02G170000	0.160823	0.0987582	0.177125	0.247035	0.0692573	0.245087	0.0864875	0	0.0600136	0.187775	0.152756
TraesCS1A02G170100	0.582548	0.0964422	0.649888	0.515063	0.570198	0.345079	0.256747	0	0.518865	0.400771	0.553465
TraesCS1A02G170200	0.0631867	0.0394319	0	0.175839	0.0593704	0.0777864	0	0	0	0.0745294	0
TraesCS1A02G170300	0.068002	0.0190729	0.0208855	0.0401512	0.0285466	0.0793521	0	0	0.0926466	0.0398013	0.108819
TraesCS1A02G170400	0.10951	0.219019	0.25321	0.167331	0.130826	0.32594	0	0	0.114221	0.202569	0.0900058
TraesCS1A02G170500	0.0263263	0.114171	0.107309	0.0383054	0.0417383	0.116892	0.060816	0	0	0.0491343	0.402702
TraesCS1A02G170600	0.0327234	0.0801939	0.0897659	0.160496	0.037857	0.140225	0.104095	0	0.0637836	0.0626676	0.244063
TraesCS1A02G170800	0.0332411	0	0	0	0	0.0463614	0.0344003	0	0	0	0
TraesCS1A02G170900	0.123208	0.085683	0	0.0773969	0.0302693	0.1153	0.0947667	0.295299	0	0.125055	0
TraesCS1A02G171000	0.189436	0.552546	0.0779884	0.0367796	0.187879	0	0.620409	0	0.0756673	0.0398013	0
TraesCS1A02G171100	0.23287	0.0646495	0.201213	0.149915	0.186842	0.180383	0.163557	0	0.154565	0.289185	0.213475
TraesCS1A02G171200	0.0314969	0	0.0193928	0	0	0	0.0295098	0	0	0	0
TraesCS1A02G171300	0	0	0	0	0	0	0	0	0	0	0
TraesCS1A02G171400	0.110843	0.0941805	0	0.0267641	0.0928965	0.0208909	0.147802	0	0	0	0.100945
TraesCS1A02G171500	0	0	0.0500914	0	0.032777	0	0	0	0.0482553	0.0455042	0
TraesCS1A02G171600	0	0.0626152	0.0414293	0.0654493	0	0.0257017	0	0	0	0	0.111329
TraesCS1A02G171700	0.155063	0.0334107	0.0796306	0.30064	0.162788	0.0993036	0.0311517	0	0.0546117	0.214065	0
TraesCS1A02G171800	0.03444	0	0	0	0	0	0	0	0	0	0
TraesCS1A02G171900	0	0	0	0	0	0	0	0	0	0	0
TraesCS1A02G172100	0.409126	0.17131	0.393493	0.355611	0.227457	0.218783	0.0978256	0	0.529479	0.329538	0.543256
TraesCS1A02G172300	0	0.135572	0.111205	0.137343	0.119817	0.370125	0.0933173	0	0.10757	0.106131	0.243702
TraesCS1A02G172600	0	0	0	0	0	0	0	0	0	0	0
TraesCS1A02G172700	0	0	0.0404072	0.0338032	0	0.0897653	0	0	0	0	0
TraesCS1A02G172800	0	0	0	0	0	0	0	0	0	0	0
TraesCS1A02G173100	0.14318	0.129761	0.125521	0	0.0302042	0.131905	0.122772	0.254181	0	0.127557	0.115431
TraesCS1A02G173200	0.0679418	0.0500657	0	0	0	0	0.0972912	0	0.20559	0	0
TraesCS1A02G173400	0.0964917	0.281508	0.193881	0.191371	0.185319	0.283906	0.393993	0	0	0.436827	0.703101
TraesCS1A02G173500	0.156651	0.153612	0.0226434	0.137596	0.155374	0.108244	0.0687894	0	0.0573171	0.12752	0
TraesCS1A02G173600	0.0353677	0	0	0	0	0	0	0	0	0	0
TraesCS1A02G173700	0.0306692	0.0184191	0	0	0	0	0	0.212116	0	0	0
TraesCS1A02G174000	0.308268	0.100383	0.200762	0.131466	0.246995	0.244555	0.16558	1.02397	0.0667802	0.454083	0.144358
TraesCS1A02G174100	0	0	0.0232913	0	0	0	0	0	0	0	0
TraesCS1A02G174500	0.168402	0.0156556	0.0966531	0.111828	0.0661848	0.0867404	0.0402204	0	0.143563	0	0
TraesCS1A02G174600	0.290151	0.439181	0.478047	0.301444	0.406663	0.602374	0.225567	0.308928	0.897658	0.211037	0.96232
TraesCS1A02G174800	0	0	0	0	0	0	0	0	0	0	0
TraesCS1A02G174900	0	0	0	0	0	0	0.0310381	0	0	0.0417641	0
TraesCS1A02G175000	0.0608742	0.0464255	0.0539916	0.0716721	0.0619926	0.112944	0.0601034	0	0	0.103819	0
TraesCS1A02G175200	0.111394	0.017028	0	0	0.0238252	0	0	0.332823	0	0	0
TraesCS1A02G175500	0.0311236	0	0	0	0	0	0	0	0	0	0
TraesCS1A02G175600	0.0422704	0.0314086	0.0551488	0	0	0	0.0258839	0	0	0	0
TraesCS1A02G175700	0.0859982	0.0528194	0.0634058	0.0518133	0	0.038017	0.0728696	0.838599	0	0.0695275	0.146852
TraesCS1A02G175800	0	0.0155114	0.0890825	0.0333217	0.0301717	0.0264275	0.070181	0	0	0.167535	0
TraesCS1A02G175900	0.0849868	0.0132005	0.0873116	0.116826	0.0994786	0.0467381	0.0310381	0	0.18343	0.129725	0
TraesCS1A02G176000	0.0584949	0.149526	0.153919	0.0691067	0.0182284	0.0788215	0.0809539	0.202151	0.0489678	0.0780284	0.152756
TraesCS1A02G176100	0	0	0	0	0	0	0	0	0	0	0
TraesCS1A02G176200	0	0.0995412	0.0181821	0.105764	0	0.133458	0.10705	0	0	0	0
TraesCS1A02G176300	0.0821376	0.0148457	0	0.199736	0.0668581	0.262215	0	0	0.127843	0.0449341	0.146852
TraesCS1A02G176500	0.861885	0.352599	0.366701	0.41147	0.601367	1.02879	0.326893	0	0.523958	0.362837	0.483061
TraesCS1A02G176800	0.0762324	0.163326	0.119632	0.101822	0.16231	0.150765	0.304538	0	0.23896	0.0780576	0
TraesCS1A02G176900	0	0.0331398	0.178384	0	0.0572962	0.0494972	0	0	0	0.0279448	0
TraesCS1A02G177000	0.0635655	0.0135475	0	0.0328537	0.0356019	0	0	0	0	0.0430011	0
TraesCS1A02G177400	0.0330321	0.0548502	0.1983	0.136353	0.13965	0.192863	0	0	0	0.0807624	0
TraesCS1A02G177500	0.0635058	0	0	0	0.0617397	0	0	0	0	0	0
TraesCS1A02G177600	0.166194	0.177583	0.395698	0.354023	0.391362	0.352862	0.335373	0.692425	0.480929	0.529178	0.40856
TraesCS1A02G177700	0.159053	0.135652	0.204079	0.0968184	0.193775	0.0516916	0.184536	0.857782	0.232675	0.162066	0.413019
TraesCS1A02G177800	0.0456704	0	0	0	0	0	0	0	0	0	0
TraesCS1A02G178100	0.0708632	0.0977574	0.317241	0.0971253	0.122197	0.165294	0.029206	0	0.0660707	0.36687	0.122561
TraesCS1A02G178200	0.129288	0.161021	0.105507	0.073923	0.193185	0.131638	0.0485768	0.147649	0	0.238424	0.272711
TraesCS1A02G178300	0	0.0323103	0.0696777	0.123108	0.0263507	0.206139	0.0624285	0	0.0482553	0.0818316	0
TraesCS1A02G178400	0.0287393	0	0.0183503	0.045042	0.103002	0.0244614	0.0619549	0.176143	0.0482553	0	0
TraesCS1A02G178600	0	0.0329414	0.0282941	0	0	0	0.0374588	0	0	0	0
TraesCS1A02G178700	0	0	0	0	0	0	0	0	0	0	0
TraesCS1A02G179000	0.945117	1.04213	0.64261	0.901601	1.37798	0.697323	1.12346	1.8771	0.798622	1.26379	1.25376
TraesCS1A02G179100	0	0	0	0	0	0	0	0	0	0	0
TraesCS1A02G179400	0.347686	0.0375782	0.18633	0.508137	0.304023	0.172982	0.171148	0.536619	0.389545	0.924079	0.142972
TraesCS1A02G179500	0	0	0	0.035877	0	0.0710046	0	0	0	0	0
TraesCS1A02G179600	0.198016	0.181371	0.112923	0.272896	0.204693	0.130389	0.0709473	0	0.318315	0.294831	0
TraesCS1A02G179700	0	0.100613	0.0241598	0.0285498	0.0665637	0.0559033	0.0282933	0	0	0	0
TraesCS1A02G179900	0	0	0.0148624	0	0	0.0470617	0.026235	0	0	0.0624111	0
TraesCS1A02G180000	0	0	0	0	0	0	0.0422574	0	0	0	0
TraesCS1A02G180100	0.0396385	0.233711	0.151085	0	0.0981737	0.0488245	0.23111	0	0.113797	0.0984662	0
TraesCS1A02G180200	0.0573666	0.192512	0.192791	0.0791485	0.136234	0.236609	0.0862701	0	0.122607	0.154756	0.10962
TraesCS1A02G180300	0.409463	0.2798	0.277428	0.290783	0.144961	0.112792	0.233473	0.174611	0.457209	0.233346	0.684451
TraesCS1A02G180400	0.0286609	0	0	0.0372481	0	0	0	0	0.13041	0	0
TraesCS1A02G180500	0.0729458	0.095366	0	0.122201	0	0.109142	0	0	0.0546117	0	0
TraesCS1A02G180700	0	0	0	0	0	0	0	0	0	0	0
TraesCS1A02G180800	0.137129	0.0677066	0.0637371	0.271823	0.0975096	0.136366	0.169285	0.342278	0.0923029	0.124877	0
TraesCS1A02G181000	0.243042	0.0839703	0.17608	0.244378	0.0667218	0.144786	0	0	0.265967	0.285355	0
TraesCS1A02G181100	0	0	0	0	0	0.0703883	0	0	0	0	0
TraesCS1A02G181400	0.0802727	0.460468	0.152362	0.209128	0.186756	0.30107	0.149525	0.167802	0.052041	0.143065	0.0900058
TraesCS1A02G181500	0.448363	0.43732	0.316321	0.216025	0.369697	0.132255	0.289867	0	0.175938	0.691045	0.340165
TraesCS1A02G181600	0	0.0294444	0	0	0.075308	0	0.0425107	0	0	0	0
TraesCS1A02G181900	0.12928	0.267992	0.228899	0.0604899	0.145718	0.156858	0.288439	0	0	0.0902714	0.113307
TraesCS1A02G182000	0.15027	0.0156266	0.088662	0.0317824	0.02714	0.082713	0.0643601	0	0.0684336	0.191336	0
TraesCS1A02G182100	0.112628	0.0503006	0.0226757	0	0.0360589	0.0394982	0.059362	0	0	0.0474888	0.137363
TraesCS1A02G182300	0	0	0	0	0	0.0679492	0	0	0	0	0
TraesCS1A02G182400	0.488979	0.60255	0.42745	0.327827	0.179745	0.414092	0.527008	0	0.296875	0.360803	0.400818
TraesCS1A02G182500	0.212191	0.188635	0.125286	0.310284	0.235555	0.160331	0.229079	0.162375	0.272311	0.173662	0
TraesCS1A02G182600	0.0332938	0	0	0.030222	0	0	0	0	0	0	0
TraesCS1A02G182700	0.0883877	0.11792	0.0281187	0.0748234	0.0928264	0.160026	0.231912	0	0	0.15641	0
TraesCS1A02G182800	0	0.01732	0.100927	0.0240162	0.0283164	0.0271147	0	0	0.13734	0.0806551	0
TraesCS1A02G182900	0.0605491	0.0348864	0.073276	0.0286197	0.0332425	0.0228674	0.0327584	0	0.086224	0.0593726	0
TraesCS1A02G183000	0	0	0	0	0	0	0	0	0	0	0
TraesCS1A02G183100	0	0	0	0	0	0	0	0	0.046671	0	0
TraesCS1A02G183200	0	0	0.0256637	0	0	0	0	0	0	0	0
TraesCS1A02G183300	0	0	0	0	0	0	0	0	0	0	0
TraesCS1A02G183800	0.134797	0.287549	0.0400088	0.0262829	0.0317042	0.186763	0.0268136	0	0.0847551	0.186892	0
TraesCS1A02G183900	0.139128	0.0158026	0.0595052	0	0.039675	0.0240424	0.0293876	0	0.038537	0	0
TraesCS1A02G184100	0.0303152	0.152346	0.146402	0.101647	0.258561	0.147288	0.0377579	0.358577	0.0847551	0.122781	0
TraesCS1A02G184200	0	0	0	0	0	0	0.0262836	0	0	0	0
TraesCS1A02G184300	0.282992	0.267364	0.326371	0.754178	0.185515	0.467502	0.541565	0.15174	0.167344	0.267095	0.794665
TraesCS1A02G184400	0	0	0	0	0	0	0	0	0	0	0
TraesCS1A02G184500	0.115136	0.0164726	0.0737154	0.0542078	0.230496	0.0667031	0	0	0	0	0.130344
TraesCS1A02G184600	0.0960407	0.0660848	0.123075	0.0765457	0.148889	0.108955	0.03796	0	0.113944	0.131346	0.397624
TraesCS1A02G184800	0	0.0142831	0.021164	0	0.0259132	0	0	0	0	0	0
TraesCS1A02G184900	0	0.114897	0	0.0766876	0	0.0500293	0.140392	0	0	0	0
TraesCS1A02G185200	0	0.0951026	0	0	0	0.0254685	0.0719263	0	0.0590169	0	0
TraesCS1A02G185300	0.391642	0.196551	0.224785	0.0888809	0.179538	0.129504	0.136701	0	0.242366	0.447375	0.12987
TraesCS1A02G185400	0	0	0	0.0248321	0	0	0	0	0	0	0
TraesCS1A02G185500	0.0295477	0.0168913	0	0	0.0720203	0	0.0469164	0	0	0.0485861	0
TraesCS1A02G185700	0	0.033896	0	0	0	0	0.0928433	0	0	0	0
TraesCS1A02G185800	0	0.0143074	0	0	0	0	0.0288692	0	0	0	0
TraesCS1A02G185900	0.145889	0.236023	0.210768	0.0254075	0.1499	0.161756	0.136508	0	0.105697	0.158543	0.119686
TraesCS1A02G186000	0	0	0	0	0	0	0	0	0	0	0
TraesCS1A02G186100	0.0383365	0.032504	0	0	0.0298194	0	0.0831501	0	0	0	0
TraesCS1A02G186200	0	0	0	0	0	0	0	0	0	0	0.162633
TraesCS1A02G186500	0	0.0360373	0	0	0	0	0.0263161	0	0	0	0
TraesCS1A02G187300	0.267724	0.223065	0.101838	0.0256115	0.0353777	0.18382	0.127135	0	0	0.460403	0
TraesCS1A02G187400	0.204259	0.0498852	0.24129	0.39762	0.119101	0.257896	0.150388	0	0.0651194	0.121929	0
TraesCS1A02G187600	0.0346673	0.128648	0.207885	0	0.314017	0.278076	0.0954314	0	0.151116	0.250223	0
TraesCS1A02G187700	0	0.0158422	0	0	0	0	0	0	0	0	0
TraesCS1A02G187800	0	0	0	0.0330393	0.0361983	0	0	0	0	0.0498167	0
TraesCS1A02G188000	0	0	0.0290183	0	0	0	0	0	0.0928195	0	0
TraesCS1A02G188200	0.0942736	0.0659766	0.0654941	0.135132	0.0289885	0.103625	0	0	0.101533	0.0626676	0
TraesCS1A02G188400	0	0	0	0	0	0	0	0	0	0	0
TraesCS1A02G188500	0.404317	0.0837145	0.41406	0.316756	0.298916	0.248255	0.201211	0	0.259831	0.428325	0.296922
TraesCS1A02G188600	0.0327744	0.129915	0.0357197	0.0278033	0.0664849	0.180257	0	0	0.252022	0.0435229	0
TraesCS1A02G188700	0.040169	0.151972	0.137095	0.0534406	0.154767	0.126081	0.247795	0.143773	0	0.269681	0.109823
TraesCS1A02G188800	0.129994	0.202177	0.257591	0.19776	0.124561	0.167115	0.0719517	0	0.0998511	0.182028	0.109823
TraesCS1A02G188900	0	0.0539631	0.0745395	0.0245197	0	0.030695	0	0	0.265299	0	0
TraesCS1A02G189000	0.0331886	0.099891	0.0467668	0.103565	0.0643892	0.166837	0.107616	0	0	0.0896635	0
TraesCS1A02G189100	0.0560972	0.0378374	0	0	0	0.0241538	0.0551922	0	0	0	0
TraesCS1A02G189200	0	0	0	0	0	0	0	0	0	0	0
TraesCS1A02G189500	0	0	0	0	0	0.0616457	0	0	0	0	0
TraesCS1A02G189600	0.100367	0.0365369	0.0877625	0.0902045	0.29307	0.0347916	0.0425107	0	0.0709718	0.128387	0
TraesCS1A02G189700	0	0.0341122	0	0	0	0.0278811	0	0	0	0	0
TraesCS1A02G189800	0	0.0148457	0	0	0	0	0	0	0	0	0
TraesCS1A02G189900	0	0	0	0	0	0	0	0	0	0	0
TraesCS1A02G190000	0.0898602	0.0286449	0	0.0242822	0	0	0.0253444	0	0	0.0831864	0
TraesCS1A02G190100	0	0	0	0	0	0	0	0	0	0	0
TraesCS1A02G190200	0	0.13606	0.217923	0.103339	0.229727	0.162838	0.141812	0	0.152144	0.230552	0.344511
TraesCS1A02G190400	0.680659	0.118844	1.27408	1.03357	0.566938	0.413978	0.450317	1.5146	1.29502	0.4161	0.463489
TraesCS1A02G190500	0.0342156	0.0502134	0	0.0550396	0	0	0	0	0	0	0.213475
TraesCS1A02G190700	0.32395	0.231835	0.164854	0.107653	0.129881	0.327429	0.211255	0	0.33385	0.266277	0.223468
TraesCS1A02G190800	0.116422	0.0674209	0.0523269	0.170828	0.165892	0.161649	0.147895	0.154861	0.060895	0.214296	0
TraesCS1A02G190900	0.524936	0.389336	0.572685	0.682675	0.508826	0.37281	0.341792	0	0.609443	0.428661	0.448796
TraesCS1A02G191000	0	0.0336252	0	0	0	0	0	0	0	0.0787883	0
TraesCS1A02G191300	0.036159	0.033816	0	0.0214211	0.0330081	0.0597811	0	0	0.0794748	0.0644009	0.162485
TraesCS1A02G191400	0.501811	0.272523	0.129011	0.405984	0.377236	0.099595	0.338452	0.204901	0.403636	0.331924	0.4669
TraesCS1A02G191600	0	0.0175365	0	0	0.0229118	0.0290114	0	0	0.0500516	0	0
TraesCS1A02G191700	0.240538	0.301029	0.349654	0.159261	0.21553	0.34651	0.383079	0.82907	0.157299	0.314745	0.343791
TraesCS1A02G191800	0.0478007	0.0676113	0	0	0.0308003	0	0	0.485814	0	0	0
TraesCS1A02G191900	0	0.0316646	0	0.0428421	0	0	0	0	0	0	0
TraesCS1A02G192100	0	0	0	0	0	0	0	0	0	0	0
TraesCS1A02G192200	0.321765	0.627751	0.39359	0.518715	0.514651	0.326199	0.634916	0.862375	0.108218	0.339614	0.24115
TraesCS1A02G192300	0.275312	0.212623	0.507269	0.314072	0.175108	0.248487	0.378388	0	0.515797	0.17119	0.122898
TraesCS1A02G192400	0.0873379	0.087653	0.0360183	0.0702612	0.188477	0.168111	0.0312891	0	0.0757249	0.166014	0.146852
TraesCS1A02G192500	0	0.063012	0.023377	0.0313844	0	0.0214684	0.0441882	0	0	0.0842207	0.386888
TraesCS1A02G192600	0	0	0	0	0	0	0	0	0	0	0
TraesCS1A02G192700	0	0.0152768	0.0354271	0.0721089	0	0.0254863	0	0	0	0	0
TraesCS1A02G192800	0.0288577	0.035047	0	0	0.0240496	0	0.0394376	0	0	0.035185	0
TraesCS1A02G192900	0	0	0	0	0	0	0	0	0	0	0
TraesCS1A02G193000	0.0563984	0.114007	0.0835584	0.100154	0.0377045	0.0583097	0	0	0.0756673	0	0.122561
TraesCS1A02G193100	0	0	0	0.0229933	0	0.0278811	0	0	0	0.0455042	0
TraesCS1A02G193200	0.0243153	0.0529129	0.0297805	0.0214211	0.0367669	0.0858417	0.0400312	0	0	0.0917917	0
TraesCS1A02G193300	0.0299692	0.199236	0.101221	0.0813194	0.121765	0.217176	0.166779	0	0.113375	0.277731	0.122561
TraesCS1A02G193400	0.0568563	0	0.0243078	0.124758	0.060691	0.0324124	0	0	0	0	0
TraesCS1A02G193500	0.060024	0.096101	0	0.0737625	0.0295683	0	0.0531299	0	0.185727	0	0
TraesCS1A02G193600	0.0767736	0.0363879	0.0377502	0.151026	0.0908097	0.116388	0	0	0.132221	0.0398533	0.13875
TraesCS1A02G193800	0	0	0	0	0	0	0	0	0	0	0
TraesCS1A02G193900	0.234312	0.0620722	0.180235	0.147612	0.423137	0.196036	0.186578	0.161504	0.163074	0.102787	0
TraesCS1A02G194000	0.594594	0.592863	0.908215	0.632073	1.01616	0.825124	0.714511	0.228185	1.04938	0.736826	0.629295
TraesCS1A02G194100	0.0721369	0.244709	0.0568673	0.226834	0.128708	0.209146	0.104787	0	0.0491613	0.246471	0.169423
TraesCS1A02G194200	0.0371173	0	0	0	0	0	0	0	0	0	0
TraesCS1A02G194400	0.0346673	0.0855526	0.119017	0.294046	0.135639	0.156889	0.470986	0	0	0.175445	0
TraesCS1A02G194500	0	0	0	0	0	0	0	0	0	0	0
TraesCS1A02G194800	0.0331363	0.0778901	0.0179053	0.0355859	0	0	0.0263161	0	0	0.0801783	0
TraesCS1A02G194900	0	0	0	0	0	0	0	0	0	0.0365342	0
TraesCS1A02G195000	0.09755	0.0712402	0.104007	0.138464	0.0586224	0.166185	0.161063	0	0.147731	0.0385922	0.260849
TraesCS1A02G195100	0.139794	0.0618795	0.148439	0.0411345	0.181666	0.233039	0.0424683	0	0.113205	0	0
TraesCS1A02G195200	0.0818772	0.0461367	0.0233943	0	0	0	0.0888901	0	0	0.165642	0.113523
TraesCS1A02G195300	0.0319277	0.104431	0.0627145	0.163933	0.0334006	0.0515842	0.104036	0	0.304168	0.156439	0
TraesCS1A02G195312	0	0.0167568	0.0404924	0.0324286	0	0.078571	0	0	0.0678735	0	0
TraesCS1A02G195400	0.233733	0.507879	0.239329	0.184622	0.285363	0.441113	0.427652	0.217476	0.40195	0.0923215	0.144358
TraesCS1A02G195500	0.103452	0.032944	0.0647207	0.0617342	0.220942	0.0237452	0.307077	0	0	0.20493	0.12987
TraesCS1A02G195700	0.0276791	0.0188733	0.130561	0.11844	0.0338025	0.22632	0	0	0	0.120149	0
TraesCS1A02G196000	0.273004	0.0571907	0.142117	0.15599	0.13098	0.114383	0	1.26711	0.256002	0.313277	0.234343
TraesCS1A02G196200	0	0	0.0209131	0	0	0	0	0	0	0	0
TraesCS1A02G196300	0.508124	0.287911	0.486768	0.392135	0.568493	0.38416	0.226784	0.264215	0.690219	0.334552	0.402024
TraesCS1A02G196400	0	0.0179223	0.0771893	0.0250627	0	0	0.0274183	0	0	0	0.14094
TraesCS1A02G196500	0	0	0	0	0	0	0.0270523	0	0	0	0
TraesCS1A02G196600	0.163167	0.0651671	0.0442735	0.108175	0.10727	0.112365	0.17423	0.162375	0.107896	0	0.293703
TraesCS1A02G196700	0	0	0	0	0	0	0	0	0	0	0
TraesCS1A02G196800	0	0.0156459	0.0697797	0	0.071772	0	0	0.692425	0	0	0
TraesCS1A02G197000	0	0.0187472	0	0	0	0.024445	0	0	0	0	0
TraesCS1A02G197100	0.0342156	0.0174396	0	0	0	0	0.082011	0.194955	0	0	0
TraesCS1A02G197200	0.0349557	0.0834035	0.035803	0	0.0547562	0.0236835	0.0560267	0	0.0534385	0.0956909	0.142972
TraesCS1A02G197300	0.741982	0.468061	0.74783	0.857015	0.657605	0.411499	0.555739	1.06174	0.420975	0.863362	0.263688
TraesCS1A02G197500	0.221626	0.22354	0.229966	0.402235	0.263114	0.219838	0.230152	0.38616	0.275393	0.0647987	0.119446
TraesCS1A02G197600	0	0.168456	0.0545625	0.0371692	0.164664	0.203645	0.0602736	0	0	0.0395946	0.119446
TraesCS1A02G197700	0.0339942	0	0	0	0	0	0	0	0	0	0
TraesCS1A02G197800	0.306423	0.186176	0.199845	0.226831	0.0531566	0.237127	0.103515	0.334675	0.170461	0.252667	0.596306
TraesCS1A02G197900	0.0721544	0.353915	0.0859148	0.0414259	0.16687	0.11686	0.176052	0.573723	0.0489196	0.126771	0.251306
TraesCS1A02G198000	0.0555778	0.0922334	0.0381268	0.0925956	0.0257942	0	0.0810161	0	0.14154	0.165536	0.128469
TraesCS1A02G198100	0.176949	0.20935	0.176408	0.239858	0.155658	0.0982924	0.159814	0.713237	0.0609697	0.130942	0.338845
TraesCS1A02G198200	0.128102	0.0976375	0.250245	0.197961	0.0612982	0.164011	0.111301	1.01354	0.138892	0.0316756	0
TraesCS1A02G198400	0.15329	0.15666	0.272529	0.237368	0.293567	0.219615	0.395389	0	0.406939	0.121349	0.326863
TraesCS1A02G198500	0.0325207	0.133649	0.0345755	0.0525619	0.134823	0.0717914	0.0444188	0	0.0342639	0.0382772	0
TraesCS1A02G198600	0	0	0	0	0	0	0.0254353	0	0	0	0
TraesCS1A02G198700	0.435189	0.125692	0.308929	0.0364737	0.156534	0.243797	0.16658	0	0.10354	0.114095	0
TraesCS1A02G198900	0.539564	0.390838	0.574762	0.420857	0.22418	1.03741	0.375073	0	0.761636	0.758722	0.122561
TraesCS1A02G199000	0.201903	0.213348	0.244838	0.250954	0.223228	0.144125	0.0982302	0	0.179081	0.319848	0
TraesCS1A02G199500	0.696319	0.747583	0.768308	0.772736	1.14123	0.574298	0.71951	0.331797	0.669561	0.913461	1.5236
TraesCS1A02G199600	0.0346102	0.0502546	0.133021	0.200049	0.0253519	0.227341	0	0.358577	0	0.609551	0
TraesCS1A02G199900	0	0.0494911	0.0198041	0	0	0.112579	0	0	0	0.195948	0
TraesCS1A02G200000	0	0.0670473	0	0	0.0286339	0	0	0	0	0	0
TraesCS1A02G200600	0	0.0168238	0	0	0.0284599	0	0	0	0	0	0
TraesCS1A02G200800	0.183942	0.035239	0.103331	0.0598881	0.0970958	0	0	0	0	0	0.232519
TraesCS1A02G200900	0	0.049013	0.118132	0.102465	0.0299466	0.0555649	0.0288692	0	0	0.0432758	0.169423
TraesCS1A02G201000	0	0.0163659	0.0196692	0	0.113571	0	0	0	0	0.0633513	0
TraesCS1A02G201200	0	0.0166683	0.030292	0.070599	0	0.0503051	0	0	0	0.0390619	0
TraesCS1A02G201300	3.97528	1.47802	7.57747	4.29017	3.24024	2.55907	1.96063	4.28379	7.53402	3.12319	1.79778
TraesCS1A02G201500	0	0	0	0	0	0	0.0334275	0	0	0	0
TraesCS1A02G201600	0.295819	0.396951	0.150428	0.1775	0.490547	0.449719	0.430831	0	0.0767766	0.127907	0.752456
TraesCS1A02G201800	0	0.0502451	0	0	0	0	0.04484	0	0	0.0387639	0.119766
TraesCS1A02G202000	0.0371173	0.0294505	0.0726047	0	0	0.108577	0	0	0.038537	0	0
TraesCS1A02G202100	0	0	0	0	0	0	0	0	0	0.0429406	0
TraesCS1A02G202200	0	0	0	0	0	0	0	0	0	0	0
TraesCS1A02G202300	0	0.0435021	0.0189755	0.0826584	0	0.082622	0	0	0.0572511	0.0398533	0
TraesCS1A02G202500	0.0335597	0.0205639	0	0	0	0	0	0	0	0	0
TraesCS1A02G202700	0	0.0203158	0	0	0.0644446	0.0203322	0.0907701	0	0	0	0
TraesCS1A02G202900	0	0	0	0	0	0	0	0	0	0	0
TraesCS1A02G203000	0.178953	0.212454	0.236385	0.291086	0.273135	0.208931	0.378279	0	0.0959612	0.278649	0.122898
TraesCS1A02G203100	0	0	0	0	0	0	0	0	0	0	0
TraesCS1A02G203300	0	0	0	0	0	0	0	0	0	0.051154	0
TraesCS1A02G203400	0.0303152	0.128266	0.0692812	0.0616954	0.0669611	0.152731	0.0625954	0	0.0478377	0.13971	0
TraesCS1A02G203700	0	0	0	0	0	0	0.037558	0	0	0	0
TraesCS1A02G203900	0.0273547	0	0	0	0	0	0	0	0	0	0
TraesCS1A02G204200	0.0438589	0.0311041	0.103476	0.118431	0.1651	0.150539	0.0432012	0.179289	0.0592983	0.0590849	0.179109
TraesCS1A02G204300	0	0	0	0	0	0	0	0	0	0	0.122561
TraesCS1A02G204400	0	0	0	0	0	0	0	0	0	0	0
TraesCS1A02G204500	0	0.0197131	0.0872225	0	0.0320661	0	0	0	0	0.0432451	0.130344
TraesCS1A02G204700	0.139909	0.182388	0.100008	0.130981	0.127288	0.153169	0.125526	0.342278	0.165327	0.486009	0.475585
TraesCS1A02G205000	0	0	0	0	0	0.0190085	0.100785	0.135373	0	0	0
TraesCS1A02G205100	0	0.167461	0.0830272	0	0	0.109786	0	0	0.0482553	0	0
TraesCS1A02G205200	0.0432272	0	0	0	0	0	0	0	0	0	0
TraesCS1A02G205300	0.192718	0.183507	0.142368	0.220249	0.182719	0.436227	0.143126	0.270139	0.162833	0.216125	0.268811
TraesCS1A02G205400	0	0.0151213	0.0246093	0.0315537	0	0.0724134	0.0897019	0	0	0.0371576	0.131593
TraesCS1A02G205600	0.113288	0.071096	0.050427	0.0263817	0	0.0656927	0.0596819	0	0.110799	0	0.162633
TraesCS1A02G205700	0.287872	0.429184	0.178584	0.376936	0.232056	0.35867	0.285428	0	0	0.395338	0.509483
TraesCS1A02G205900	0	0.059635	0	0.0202351	0.0670367	0	0.027436	0	0	0	0
TraesCS1A02G206000	0.067014	0	0.0456133	0	0.0780632	0.117032	0.0487436	0	0.0489678	0	0
TraesCS1A02G206100	0	0.0143074	0	0	0	0	0	0	0	0	0
TraesCS1A02G206200	0	0.0337519	0.0189529	0.0257619	0.0253519	0	0	0	0	0	0.133561
TraesCS1A02G206300	0.0480741	0.120944	0.0425095	0.0269698	0	0.102203	0	0	0	0.035185	0.121395
TraesCS1A02G206400	0	0.0343545	0	0	0	0.0779004	0.0282183	0	0	0	0.389875
TraesCS1A02G206600	0.03444	0.125821	0.0428458	0.0724953	0	0.186489	0.0444652	0	0	0.122787	0
TraesCS1A02G206700	0.193179	0.0998612	0.1275	0.085254	0.069702	0.139551	0.0265625	0	0.374766	0.210165	0.162633
TraesCS1A02G206800	0.0330321	0.112212	0.0788909	0.0295351	0.286308	0.0487507	0.268913	0	0.10746	0	0
TraesCS1A02G206900	0.101786	0.113125	0.0194642	0	0	0.0695446	0.101109	0	0	0.0889815	0
TraesCS1A02G207000	0	0	0	0	0	0	0	0	0	0	0
TraesCS1A02G207100	0.0272836	0	0	0	0	0	0.0364014	0	0.0565355	0.0371124	0
TraesCS1A02G207300	0	0	0	0.0681315	0	0	0	0	0	0.0381336	0
TraesCS1A02G207500	0	0.0147762	0.0202462	0	0	0.0252047	0	0	0	0	0
TraesCS1A02G207600	0	0	0	0	0	0	0	0	0	0	0
TraesCS1A02G207700	0.124712	0.0622856	0.0644589	0	0.0324364	0.12892	0.179587	0	0.180585	0.0876805	0.151846
TraesCS1A02G207900	0	0	0	0	0	0	0	0	0	0	0
TraesCS1A02G208000	0	0.0854605	0.020749	0	0.0285466	0.0925636	0.15283	0	0.0534385	0.194831	0
TraesCS1A02G208100	0	0.0152215	0	0	0	0	0	0	0	0	0
TraesCS1A02G208400	0	0.0336409	0.0456509	0	0.0367669	0.0625711	0	0	0.137624	0	0
TraesCS1A02G208500	0.0707938	0.129093	0.0860291	0.166182	0.0908929	0.131865	0.108125	0	0.0507148	0.148862	0
TraesCS1A02G208600	0	0	0.0209131	0	0.0395632	0.0319583	0.0397693	0	0	0.118441	0
TraesCS1A02G208700	0	0	0	0	0	0	0	0	0	0	0
TraesCS1A02G208900	0	0	0	0	0	0	0	0	0	0	0
TraesCS1A02G209000	0.0890869	0.0389774	0.0191703	0	0	0	0.0408772	0	0	0	0
TraesCS1A02G209100	0.189837	0.618861	0.160549	0.169705	0.0291691	0.167873	0.317813	0.280191	0	0.222807	0.288642
TraesCS1A02G209300	0	0	0	0	0	0	0	0	0	0.0485861	0
TraesCS1A02G209400	0.140634	0.0526887	0.0679124	0.106111	0.140121	0	0.0548484	0	0.0614213	0	0
TraesCS1A02G209600	1.05734	0.696169	0.790753	1.21806	1.36808	0.54041	1.01987	0.312228	1.42374	0.757023	1.32825
TraesCS1A02G210200	0.0276063	0.12814	0.043986	0.170036	0.0627774	0.0838986	0.0883189	0	0.109238	0.291043	0
TraesCS1A02G210300	0.0985067	0.134822	0.125297	0.1245	0.0575879	0.0973452	0.0330382	0	0.197469	0.341888	0
TraesCS1A02G210400	0.030012	0.0186091	0.058671	0.0633238	0.0374033	0.0318745	0	0.342278	0	0	0
TraesCS1A02G210500	0.0336134	0.0156848	0	0.0309143	0.128064	0.0966793	0	0	0	0	0
TraesCS1A02G210600	0	0	0	0	0	0	0	0	0	0	0
TraesCS1A02G210700	0	0	0	0	0	0	0	0	0	0	0
TraesCS1A02G210800	0	0	0.0219544	0.0220124	0.031993	0.0572572	0	0	0	0.0392884	0
TraesCS1A02G211000	0	0	0	0	0	0	0	0	0	0	0
TraesCS1A02G211100	0	0	0	0	0	0	0	0	0	0	0
TraesCS1A02G211600	0	0.056561	0.071322	0.050111	0.0304993	0.0764571	0.0638766	0	0.0422337	0.0593726	0
TraesCS1A02G211800	0	0	0	0	0	0	0	0	0	0	0
TraesCS1A02G211900	0.0677524	0.0167014	0.0178048	0.0972857	0.0895107	0.12015	0.0734892	0	0.129538	0	0
TraesCS1A02G212000	0	0	0	0	0.05669	0	0.051705	0	0	0	0
TraesCS1A02G212400	0	0	0	0	0	0	0	0	0	0	0
TraesCS1A02G212600	0	0.0150851	0	0	0.0235259	0.031544	0	0	0	0.0381575	0
TraesCS1A02G212800	0.238039	0.311611	0.412829	0.338677	0.236361	0.12222	0.312187	0.329142	0.504553	0.495633	0.745315
TraesCS1A02G212900	0.0370519	0.0183922	0.0180786	0	0.0321027	0	0.0288692	0	0	0	0
TraesCS1A02G213000	0.287162	0.139461	0.164483	0.0778706	0.129511	0.202531	0.0345119	0	0.212107	0.0827402	0.166578
TraesCS1A02G213100	0	0.211625	0.0396925	0.243443	0.145873	0.136897	0.0762206	0	0.287003	0.213968	0.264044
TraesCS1A02G213300	0	0	0.023377	0.0313563	0.0432152	0.0705926	0	0	0	0	0
TraesCS1A02G213400	0.0382667	0.01458	0	0	0.0190828	0.024445	0	0.270139	0.0748139	0	0
TraesCS1A02G213600	0.0939094	0.0818751	0.017676	0	0.285213	0.0254863	0.16382	0.971628	0	0.170826	0
TraesCS1A02G213800	0	0	0	0	0	0	0	0	0	0	0
TraesCS1A02G213900	0	0	0	0.0190902	0	0.0346265	0	0	0	0.0424326	0
TraesCS1A02G214100	0.101484	0.0974462	0	0.0309416	0.0813002	0	0.0444652	0	0.0584621	0.0439306	0.131593
TraesCS1A02G214200	0.0324705	0.0494837	0	0.0620852	0.221056	0.07031	0.114645	0	0	0.0810307	0
TraesCS1A02G214300	0.0273191	0.0224069	0.0212918	0.0456871	0.0275661	0.0267569	0	0	0	0.0432758	0
TraesCS1A02G214316	0	0	0	0	0	0	0	0	0	0	0
TraesCS1A02G214400	0	0.0132005	0.0281187	0	0.0615824	0.0272158	0.0325828	0	0.0482553	0	0
TraesCS1A02G214600	0.180429	0.471111	0.0694926	0.388266	0.432855	0.298923	0.630245	0.794724	0.0493075	0.154441	0.372688
TraesCS1A02G214700	0	0	0	0	0	0.0525884	0.112575	0	0	0	0
TraesCS1A02G215100	0.0418494	0.0208011	0	0	0	0	0	0	0.0790958	0	0.108819
TraesCS1A02G215200	0	0	0	0	0	0	0	0	0	0	0
TraesCS1A02G215300	0	0.0363622	0.0571175	0	0.06431	0.0236682	0	0	0	0	0.113307
TraesCS1A02G215400	0.256179	0.502086	0.175016	0.27498	0.414448	0.525985	0.191862	0	0.202897	0.230129	0.838833
TraesCS1A02G215500	0	0	0.102891	0	0.0651991	0	0.029166	0	0	0.100528	0
TraesCS1A02G215600	0.13756	0.0466664	0.0183503	0.094835	0.063313	0	0.168961	0	0.0624231	0	0
TraesCS1A02G215700	0.336462	0.521059	0.491275	0.756865	0.354126	0.790851	0.633596	0.609203	0.662655	0.622378	0.597111
TraesCS1A02G215800	0.102053	0.123008	0.059057	0.154632	0.0892866	0.0669307	0.114159	0.280191	0.202407	0.0416785	0.120331
TraesCS1A02G215900	0	0	0	0	0	0	0	0	0	0	0
TraesCS1A02G216200	0	0.0188311	0.0324934	0.0725647	0	0	0	0	0	0	0
TraesCS1A02G216300	0.0342156	0.065366	0.0178048	0.0239507	0	0	0	0	0	0.0417355	0
TraesCS1A02G216700	0	0.0497102	0	0	0	0	0	0	0.0422337	0	0
TraesCS1A02G216800	0.0836394	0.0908903	0.0251354	0.158584	0.123229	0.104199	0.0311517	0	0.188333	0.150004	0.151846
TraesCS1A02G216900	0.34821	0.373829	0.223211	0.452918	0.321752	0.157035	0.162834	0.135373	0.29257	0.359285	0.273536
TraesCS1A02G217000	0	0	0	0	0	0	0	0	0	0	0
TraesCS1A02G217200	4.20932	3.50629	3.77296	4.77625	4.69807	4.04431	4.68729	7.90261	4.6587	3.64782	3.93933
TraesCS1A02G217300	0.188502	0.455646	0.092615	0.119161	0.404576	0.154433	0.392564	0	0.181124	0.419619	0.0900058
TraesCS1A02G217400	0.171665	0.158408	0.353203	0.211253	0.22306	0.388206	0.296108	0	0.245855	0.300993	0.221205
TraesCS1A02G217500	0.144993	0	0.0194642	0	0	0.0306692	0.0759747	0	0.222352	0.0509404	0.112948
TraesCS1A02G217600	0	0.0435571	0.0509992	0	0	0.0383365	0.0260423	0.3837	0	0.0886729	0.137363
TraesCS1A02G217800	0.0336673	0.128405	0.0238334	0.0518572	0.0354223	0.0760783	0.0432012	0.552669	0.144536	0	0
TraesCS1A02G217900	0.144264	0.125699	0.280096	0.233256	0.19652	0.216898	0.117795	0	0.115608	0.197964	0.281722
TraesCS1A02G218000	0.164855	0.187616	0.0490059	0.12301	0.0604616	0.0264275	0.192341	0.653719	0	0.0343331	0
TraesCS1A02G218100	0	0	0	0	0	0	0.0487436	0	0	0	0
TraesCS1A02G218200	0	0.0534391	0.0337724	0.0910187	0.0345935	0.0796341	0.0534579	0	0	0.166758	0.110161
TraesCS1A02G218300	0	0	0	0	0	0	0	0	0	0	0
TraesCS1A02G218400	0	0	0	0	0	0	0	0	0	0	0
TraesCS1A02G218500	0.0653179	0.121426	0.210016	0.0659332	0.153412	0.0668477	0	0	0.0687172	0.0413114	0.230876
TraesCS1A02G218700	0.181076	0.286771	0.260809	0.242806	0.259803	0.241827	0.275268	0.516351	0.0993039	0.280941	0.230946
TraesCS1A02G218800	0.0309402	0.0610586	0.05982	0.0266422	0	0.0213804	0	0	0	0.0373396	0
TraesCS1A02G218900	0.209261	0.238174	0.326793	0.298798	0.229922	0.106373	0.223002	0.17261	0.310359	0.305226	0
TraesCS1A02G219000	0	0	0	0	0	0	0	0	0.0847551	0	0
TraesCS1A02G219200	0	0.0202506	0	0	0	0.0540687	0	0	0	0.0427	0
TraesCS1A02G219400	0.21535	0.167267	0.134356	0	0.0276748	0.229092	0.173166	0	0.113643	0.17323	0.213475
TraesCS1A02G219500	0	0	0	0	0	0	0	0	0	0	0
TraesCS1A02G219600	0	0.0240271	0.0243638	0	0	0	0	0	0	0	0
TraesCS1A02G219800	0.29884	0.225256	0.192337	0.231812	0.248897	0.270845	0.0879602	0	0.103541	0.247868	0
TraesCS1A02G219900	0	0	0	0	0	0	0.0574316	0	0	0	0
TraesCS1A02G220000	0	0	0	0	0	0	0	0	0	0	0
TraesCS1A02G220100	0.0336134	0	0.0223564	0	0	0	0	0	0.0517165	0	0
TraesCS1A02G220200	0.357056	0.236306	0.0223564	0.120797	0.212035	0.26555	0.22586	0.52843	0.19686	0.874055	0.290673
TraesCS1A02G220300	0	0.0475146	0	0	0	0	0	0	0	0.0430923	0.110502
TraesCS1A02G220400	0	0.0322639	0.0189415	0	0	0.0565881	0.0270523	0	0	0.170634	0
TraesCS1A02G220500	0	0.0508253	0	0.0430524	0.0297562	0.0331484	0	0	0.0624231	0.033067	0
TraesCS1A02G220700	0	0	0	0	0	0	0	0	0	0	0
TraesCS1A02G220800	0.107631	0.197319	0.141686	0.300419	0.0386913	0.25969	0.174133	0	0.147593	0.37037	0
TraesCS1A02G220900	0.0540062	0	0.0453515	0.0311614	0	0.169737	0	0	0	0.0828473	0
TraesCS1A02G221100	0.907415	0.896917	1.4386	1.03257	0.998093	1.56147	0.955324	1.31639	0.945955	1.00144	1.46043
TraesCS1A02G221200	0	0.0493535	0	0	0	0.0287373	0	0	0	0	0
TraesCS1A02G221300	0	0	0	0.0433717	0.0292299	0.0254863	0.0260423	0	0	0	0
TraesCS1A02G221500	0.068844	0	0.0221073	0	0	0.0259391	0	0	0.0573171	0	0.113307
TraesCS1A02G221600	0	0	0	0	0	0	0	0	0	0.0711916	0
TraesCS1A02G221700	0	0.0311183	0	0	0	0	0	0	0	0	0
TraesCS1A02G221800	0.0657111	0.0913196	0.159385	0.070033	0.141983	0.311399	0	0	0	0.126163	0.110502
TraesCS1A02G221900	0.0764543	0.0195453	0	0	0.0324364	0.0203322	0.0331928	0	0	0.0779868	0
TraesCS1A02G222000	0.506943	0.399455	0.339396	0.464587	0.337519	0.582055	0.282124	0.293858	0.239037	0.177279	0.394608
TraesCS1A02G222100	0	0	0	0	0	0	0	0	0	0	0
TraesCS1A02G222200	0.0832053	0	0.0211358	0	0	0	0.0566636	0	0.0491613	0.17188	0
TraesCS1A02G222500	0	0	0	0	0.0182284	0	0	0	0	0	0.162485
TraesCS1A02G222800	0.525152	0.4361	0.585792	0.835566	0.718435	0.866036	0.582831	0.369576	1.02847	1.04796	0.871226
TraesCS1A02G222900	0	0	0	0	0.0277294	0.0301872	0.0330382	0	0	0.0279448	0
TraesCS1A02G223000	0.098889	0.0852506	0.0390044	0.0656552	0.0984962	0.0768046	0.0770561	0.169693	0.0342639	0	0
TraesCS1A02G223100	0	0.0264979	0.0213061	0	0	0	0	0	0	0	0.100265
TraesCS1A02G223200	0.104976	0.0865614	0.152564	0.0473091	0.177815	0.220371	0.094267	0.349017	0.0624231	0.0496949	0.111329
TraesCS1A02G223300	0.0297992	0.0311495	0.0391266	0.03017	0	0.0268356	0.0508407	0	0	0	0.132373
TraesCS1A02G223600	0	0	0	0	0	0.0251526	0	0	0	0	0
TraesCS1A02G223700	0.104867	0.2265	0.105667	0.163501	0.186403	0.108301	0.0307465	0	0.0965107	0.138604	0.219645
TraesCS1A02G223800	0.977121	0.832225	0.873727	1.1105	0.544748	0.80401	0.676173	0.571064	0.714808	0.495545	0.999903
TraesCS1A02G223900	0.102023	0	0.0293673	0.0686816	0.0227633	0.0534184	0	0	0	0.0697661	0
TraesCS1A02G224000	0.764021	0.656262	0.707924	0.718511	0.934747	0.875953	0.256746	0.401543	1.06489	0.633056	0.204843
TraesCS1A02G224700	0.108982	0.228275	0.180086	0.111416	0.114526	0.090014	0.281266	0	0.049016	0.372359	0
TraesCS1A02G224800	0.188784	0.147586	0.0360945	0.361689	0.158224	0.0785792	0.118803	0	0	0.228064	0.169423
TraesCS1A02G225000	0.13358	0.0514645	0.066137	0.188806	0.0501759	0.0654076	0.0619102	0	0	0.249149	0.111329
TraesCS1A02G225100	0.16488	0.103239	0.103843	0.219094	0.221001	0.0510508	0	0	0.178088	0.0443137	0.2925
TraesCS1A02G225200	0	0.118123	0.0420328	0.0340327	0.0876954	0.167953	0.151508	0	0	0	0.274719
TraesCS1A02G225300	0.0280486	0	0	0	0	0	0	0	0	0	0
TraesCS1A02G225600	0	0.169958	0.0358669	0.155675	0.0547047	0.0716259	0	0.547645	0.183892	0.126752	0.242327
TraesCS1A02G226100	0.0683819	0.021455	0.0250166	0.0286197	0.0599565	0	0	0	0	0.0978839	0
TraesCS1A02G226200	0	0	0	0	0	0	0	0	0	0	0
TraesCS1A02G226300	0	0.0153046	0.0599189	0	0	0	0	0	0	0.120868	0.24115
TraesCS1A02G226400	0	0	0	0	0	0	0	0	0	0	0
TraesCS1A02G226500	0.146121	0.117113	0.0857011	0.0358038	0.0365278	0.0824792	0.0904307	0	0.106664	0.145225	0.152756
TraesCS1A02G226600	0.036035	0.032521	0.0424955	0	0.0622146	0.0331785	0	0	0.0721033	0	0
TraesCS1A02G226900	0.0656513	0.0487106	0	0.0248321	0	0.0306692	0	0	0	0	0
TraesCS1A02G227000	0.0766904	0.194269	0.0828028	0.0596772	0.280096	0.160834	0.232459	0.14481	0	0.0863859	0.108819
TraesCS1A02G227100	0	0	0	0	0	0	0	0	0	0	0
TraesCS1A02G227200	0.383527	0.215104	0.171966	0.340137	0.333488	0.358032	0.133874	0.228185	0.101845	0.285236	0.303466
TraesCS1A02G227300	0.0339942	0.118353	0.0347681	0.106429	0.125615	0.192521	0	0	0.18102	0.215446	0
TraesCS1A02G227400	0	0.0422283	0.0148624	0.0335768	0	0.058773	0.0633762	0	0	0.13113	0
TraesCS1A02G227600	0.411629	0.57903	0.629944	0.483552	0.368612	0.389903	0.374195	0	0.626276	0.475342	0.310702
TraesCS1A02G227700	0.040714	0.105914	0.0822517	0.183249	0.285983	0.138931	0.209756	0	0.40009	0	0
TraesCS1A02G228000	0	0.0160333	0	0	0	0	0	0	0	0	0
TraesCS1A02G228100	0	0	0	0	0	0	0	0	0	0	0
TraesCS1A02G228200	0.037183	0.209663	0	0	0.0364804	0.0251526	0.0968084	0	0	0.0810846	0
TraesCS1A02G228300	0.0545673	0.0199152	0	0.115822	0.0261545	0.0705378	0	0.792644	0	0.0488195	0
TraesCS1A02G228400	0.0273547	0	0	0	0.0321027	0	0	0	0	0	0
TraesCS1A02G228500	0	0	0	0	0	0	0	0	0	0	0
TraesCS1A02G228600	0	0	0	0	0	0	0	0	0	0	0
TraesCS1A02G228700	0.545516	0.131251	1.35348	0.880071	0.529859	0.395299	0.213145	0.358622	1.21563	0.405305	0.221205
TraesCS1A02G228800	0.150365	0.0695329	0.590938	0.245558	0.120998	0.151763	0.306574	0.154861	0.363369	0.038987	0
TraesCS1A02G228900	0.143422	0.0813781	0.210388	0.165547	0.0242154	0.07227	0.0699986	0	0.581927	0.0464399	0
TraesCS1A02G229000	3.52859	0.961924	7.51962	4.47407	3.41757	1.82475	1.55205	4.11572	7.90972	2.13234	2.6463
TraesCS1A02G229100	1.2009	0.259647	1.88653	0.979442	1.04081	0.671883	0.242601	0.474338	1.79442	0.293713	0.673403
TraesCS1A02G229400	0.0317828	0.138415	0.190586	0.0793369	0.211041	0.166471	0.0879478	1.05686	0	0.0845123	0.6707
TraesCS1A02G229600	0	0.0995695	0.0202462	0.0815046	0	0	0.0464554	0	0	0	0
TraesCS1A02G229700	0.291926	0.15049	0.175414	0.131323	0.179315	0.143582	0.188038	0	0.0676888	0.304077	0
TraesCS1A02G229800	0.0243153	0	0.0221073	0.0411828	0.0299785	0	0.0686519	0	0	0	0
TraesCS1A02G229900	0.070368	0.115548	0.0733226	0.0275198	0	0.102825	0.0444652	0	0.0541953	0.0964196	0
TraesCS1A02G230000	0.0346673	0.156162	0.073393	0	0.0572679	0.081064	0.105517	0	0.149428	0.0980349	0.305963
TraesCS1A02G230100	0.435227	0.334575	0.271374	0.520738	0.39359	0.394443	0.460267	0.362897	0.463805	0.460132	0.119766
TraesCS1A02G230300	0	0.100475	0.0181821	0.0371692	0	0	0	0	0	0	0
TraesCS1A02G230400	0.233165	0.130865	0.0515461	0.0594641	0.0895607	0.0944711	0.119219	0	0	0.085546	0
TraesCS1A02G230600	0.0830887	0.10627	0.13415	0.0637466	0.112278	0.0741043	0.154483	0.149853	0	0.280642	0.263186
TraesCS1A02G230900	0	0	0	0	0	0	0	0	0	0	0
TraesCS1A02G231000	0.0336134	0	0.0592194	0.0190902	0.0345935	0.0306692	0.0576669	0	0.107871	0.0417641	0
TraesCS1A02G231100	0.209744	0.36362	0.227606	0.189312	0.189602	0.170787	0.237593	0.161504	0	0.303529	0.470903
TraesCS1A02G231200	0.316163	0.396545	0.186802	0	0.229964	0.104543	0.593913	0.378874	0	0.228078	0.132373
TraesCS1A02G231400	0	0.0183922	0	0	0.124993	0	0.059639	0	0.0422337	0	0.142972
TraesCS1A02G231800	0	0	0	0.0365117	0	0	0	0	0	0	0
TraesCS1A02G231900	0.0374481	0.0155688	0	0.0670253	0	0.0230843	0	0	0.0847551	0	0
TraesCS1A02G232000	0.03444	0	0.0175392	0.0252067	0.0306658	0	0	0	0.0888415	0	0
TraesCS1A02G232300	0	0.0146137	0	0	0	0	0	0	0	0	0
TraesCS1A02G232400	0	0	0	0	0	0	0.043734	0.941265	0	0.0385434	0
TraesCS1A02G232800	0	0.0183388	0	0	0.0325114	0.0214684	0	0	0	0	0
TraesCS1A02G232900	0	0.0159121	0	0	0	0.0208909	0.109451	0	0	0	0
TraesCS1A02G233100	0.0333997	0.075969	0.0177749	0	0	0.0272158	0	0	0	0.0424917	0
TraesCS1A02G233200	0.159708	0.127942	0.170726	0.259541	0.296811	0.130556	0.227154	0.209899	0.237619	0.232416	0.132373
TraesCS1A02G233400	0.202815	0.0950516	0.150642	0.201997	0.0566328	0	0.0268136	0.167802	0.169094	0.0488195	0.221577
TraesCS1A02G233500	0.381832	0.205239	0.250696	0.447474	0.160628	0.140931	0.221846	0.676262	0.228595	0.357804	0.263487
TraesCS1A02G233600	0.13987	0.131497	0.135667	0.0652745	0.0981619	0.0775095	0.167613	0	0.227383	0.115776	0.600979
TraesCS1A02G233700	0.500328	0.61167	0.453108	0.362823	0.634681	0.415986	0.680421	0.914306	0.221881	0.405046	0.310153
TraesCS1A02G234100	0.0653888	0.0383693	0.0624497	0.0686045	0.157242	0	0	0	0	0.110498	0
TraesCS1A02G234200	0.105754	0.173056	0.214476	0.138067	0.219386	0.0769982	0.0641336	0	0.0515023	0.223857	0.265696
TraesCS1A02G234300	0	0	0	0	0	0.0501789	0	0	0	0	0
TraesCS1A02G234400	0	0	0	0	0	0	0	0	0	0.0381575	0
TraesCS1A02G234500	0	0.0326567	0.0298646	0.0367796	0	0.020389	0	0.194955	0	0	0
TraesCS1A02G234900	0.0608623	0.385394	0.116878	0.20364	0.273706	0.302431	0.187602	0	0.297665	0.31487	0.354446
TraesCS1A02G235000	0	0	0	0	0	0	0	0	0	0	0
TraesCS1A02G235100	0	0.0148982	0	0	0	0	0	0	0	0	0
TraesCS1A02G235200	0	0	0	0	0	0	0	0	0.059087	0	0
TraesCS1A02G235300	0	0	0	0	0	0	0	0	0	0.048164	0
TraesCS1A02G235500	0.102645	0.121851	0.05418	0.0266422	0.0964139	0.0704646	0.119891	0	0	0.0647987	0.271613
TraesCS1A02G235600	0.912807	0.628988	0.505022	1.20281	0.711713	0.388467	0.674374	0.950522	0.920888	0.265076	0.633798
TraesCS1A02G235700	0	0.0993831	0.0426444	0	0	0.0376639	0.04484	0	0	0.42235	0.200508
TraesCS1A02G235800	0	0.0185817	0	0	0	0.0351942	0.0284827	0	0	0	0.114837
TraesCS1A02G235900	0	0.131247	0.0987255	0.0364737	0.0614571	0.0932441	0.099078	0.146929	0.0709718	0.16353	0.122561
TraesCS1A02G236000	0.0953403	0.0996053	0.145592	0.162474	0.165013	0.0926934	0.113503	0.161504	0.364235	0.182564	0.325768
TraesCS1A02G236100	0	0.0202995	0	0	0	0	0	0	0.0507148	0	0
TraesCS1A02G236400	0	0	0	0.0297606	0.0290185	0	0.027436	0	0	0	0
TraesCS1A02G236500	0.0822894	0.0173557	0	0	0.0333609	0.109935	0	0	0.0502031	0.0774998	0
TraesCS1A02G236600	0.159897	0.144965	0.159966	0.039336	0.244517	0.197896	0.247885	0	0.198567	0.145213	0.245244
TraesCS1A02G236700	0.15224	0.25528	0.112766	0.0910881	0.0341311	0.0787989	0.0867131	0	0.116608	0.149518	0.0900058
TraesCS1A02G236900	0	0.101121	0	0.0572393	0	0.0597527	0	0.245881	0	0	0
TraesCS1A02G237000	0	0.0155114	0	0	0	0.0355369	0.0294486	0	0	0	0
TraesCS1A02G237100	0.090036	0.154012	0.150617	0.213131	0.161894	0.0961273	0.0510743	0	0.116287	0.0536285	0.110502
TraesCS1A02G237200	0.0480741	0.0701102	0.0911529	0.0532082	0.0657146	0.0465663	0.0272952	0	0.139547	0.220484	0
TraesCS1A02G237300	0.0638466	0	0	0	0	0.0268356	0.0290267	0	0	0	0
TraesCS1A02G237800	0	0.0813177	0.0192167	0	0.0303019	0.0251526	0.0262836	0	0	0.039984	0
TraesCS1A02G238000	0	0.031842	0	0	0	0	0	0	0	0.0577421	0
TraesCS1A02G238400	0	0	0	0	0	0.0259946	0	0	0	0	0
TraesCS1A02G238600	0.0638466	0.0974154	0.0143	0	0	0.128377	0.0561999	0.147649	0.108665	0.0870587	0
TraesCS1A02G238700	0.15179	0.2417	0.073231	0.0521257	0.126022	0.195024	0.241826	0	0	0	0
TraesCS1A02G238900	0.278376	0.383909	0.198474	0	0.263099	0.250866	0.241904	0.342278	0.301566	0.262487	0.128469
TraesCS1A02G239000	0.0317347	0.113006	0.0540614	0	0.201776	0.0464246	0.131707	0.239051	0	0.232085	0.14094
TraesCS1A02G239100	0.239685	0.0509884	0.066603	0.296567	0.0742368	0.165402	0	0	0.261892	0.119245	0
TraesCS1A02G239600	0	0	0	0	0	0	0	0	0	0	0
TraesCS1A02G239700	0	0	0	0	0	0	0	0	0	0	0
TraesCS1A02G239800	0.317103	0.20794	0.0843616	0.232473	0.129199	0.260135	0.139885	0	0.587082	0.343198	0.758396
TraesCS1A02G240000	0	0.0283407	0	0.0515996	0.0439248	0.0846523	0	0.474338	0	0.0313338	0
TraesCS1A02G240100	0.0431384	0.0311797	0.0387909	0.100898	0	0	0	0	0	0.0315282	0.100945
TraesCS1A02G240200	0	0	0	0	0	0.0216083	0.0611037	0	0	0	0
TraesCS1A02G240300	0.109085	0.0932935	0.0582004	0	0.0642182	0.0881741	0.287458	0.362897	0.0899661	0.0939304	0
TraesCS1A02G240400	0	0	0	0.0361357	0	0.0304898	0	0	0	0	0.122898
TraesCS1A02G240600	0.0957401	0.222751	0.0577715	0.105	0.190961	0.427144	0.242598	0	0.330827	0.219445	0.111329
TraesCS1A02G241000	0.0332411	0.0159423	0.0688785	0.0409903	0.0501152	0.046007	0.0330382	0	0	0.113615	0.14094
TraesCS1A02G241300	0.109901	0.0320738	0.149555	0.143674	0.215445	0.087869	0.0255728	0	0	0.13305	0
TraesCS1A02G241400	0	0.0728132	0.117246	0.244818	0	0.337442	0.187799	0	0.0473371	0	0
TraesCS1A02G241500	0	0.0154639	0.0238155	0.0616141	0	0.0287373	0	0	0	0	0
TraesCS1A02G241600	0	0	0	0.0190902	0	0	0	0	0	0	0
TraesCS1A02G241700	0	0.01688	0	0	0.041248	0.0252047	0	0	0	0	0
TraesCS1A02G241800	0	0	0.0206545	0	0	0	0	0	0	0	0
TraesCS1A02G241900	0.129089	0.113097	0	0	0.161798	0.0374322	0.0598438	0	0.115026	0.13974	0
TraesCS1A02G242100	0.117782	0.179884	0.0691074	0.0373274	0.139946	0.143189	0	0	0.205433	0.0482021	0
TraesCS1A02G242200	0.0383365	0	0	0	0	0.0263893	0	0	0.0559003	0	0
TraesCS1A02G242300	0	0.01732	0	0	0.0302693	0.0314082	0	0	0.115972	0	0
TraesCS1A02G242400	0.0382667	0	0	0	0	0	0	0	0	0	0
TraesCS1A02G242500	0.0331363	0.0150134	0	0.0876098	0	0.18451	0.057955	0	0	0.0427299	0
TraesCS1A02G242600	0.261818	0.380487	0.0748617	0.202538	0.108323	0.123284	0.478688	0	0.306385	0.165487	0.151846
TraesCS1A02G242800	0.154741	0.0348036	0	0.0483302	0.224807	0.077373	0.10246	0	0	0	0
TraesCS1A02G242900	0.279261	0.218052	0.387307	0.512622	0.144954	0.184005	0.193468	0	0.499946	0.521641	0.112948
TraesCS1A02G243000	0.0785122	0.0328308	0.0416466	0	0.16625	0	0.0708511	0	0	0	0.132373
TraesCS1A02G243100	0.130091	0.0602514	0.0785017	0.063873	0.0876744	0.0751842	0.0683742	0	0.0524249	0.0801783	0
TraesCS1A02G243200	0.216904	0.251999	0.203729	0.247169	0.214984	0.52378	0.205893	0.63624	0.101949	0.160471	0
TraesCS1A02G243300	0.19799	0.205419	0.169314	0.461601	0.135953	0.256659	0.207798	0	0.107933	0.228746	0.671626
TraesCS1A02G243500	0	0	0	0	0	0	0	0	0	0	0
TraesCS1A02G243700	0.239871	0.18083	0.053796	0.0365117	0.162147	0.0841639	0.0971748	0	0.106141	0	0
TraesCS1A02G244100	0	0	0	0.0435332	0	0	0	0	0	0	0
TraesCS1A02G244200	0	0.0316646	0	0	0	0	0	0	0	0	0
TraesCS1A02G244300	0	0.0798415	0	0	0	0.0610064	0.0335064	0	0	0	0
TraesCS1A02G244400	0	0.0200895	0	0	0.0289885	0	0	0	0	0	0
TraesCS1A02G244700	0.195907	0.584837	0.223105	0.165264	0.533662	0.24065	0.394872	0	0.0479299	0.84864	0
TraesCS1A02G244900	0	0	0.0534413	0	0.0582256	0.0223356	0.0271558	0	0.102264	0.387364	0
TraesCS1A02G245000	0.149797	0.156274	0.0860963	0.167241	0.178058	0.110902	0.128295	0	0.0655484	0.257532	0
TraesCS1A02G245100	0	0	0	0	0.0253519	0	0	0	0	0	0
TraesCS1A02G245300	0.100643	0.124862	0.0517101	0.19304	0.0962269	0.105532	0.110996	0	0	0.0995571	0.0900058
TraesCS1A02G245500	0.0321229	0.0569523	0.0402998	0.035877	0.0502754	0.0347584	0.106207	0	0.0727357	0.0462287	0.138
TraesCS1A02G245600	0.168567	0.145216	0.288372	0.143447	0.31132	0.149015	0	0	0.232697	0.333166	0
TraesCS1A02G245700	0	0.374514	0.103319	0	0.0585137	0.14707	0.0258839	0.15174	0	0.265589	0.249556
TraesCS1A02G245800	0	0	0	0	0	0	0	0	0	0	0
TraesCS1A02G246000	0	0.0143562	0	0	0.0572034	0	0	0	0	0	0
TraesCS1A02G246100	0	0	0	0	0	0	0	0	0	0	0
TraesCS1A02G246200	0	0.017746	0	0	0	0	0	0	0	0	0
TraesCS1A02G246300	0	0	0	0	0	0	0	0	0	0	0
TraesCS1A02G246400	0.220961	0.103955	0.037462	0.0275198	0.0343397	0.11956	0.0406818	0.275073	0.0899661	0.07548	0.13875
TraesCS1A02G246500	0.0276791	0	0	0	0	0	0.0948789	0.814067	0.215063	0	0.106737
TraesCS1A02G246600	0.282232	0.480918	0.855333	0.310001	0.345651	0.325467	0.636511	0.472827	0	0.438975	0.474652
TraesCS1A02G246700	0	0.0154828	0	0	0	0	0	0	0	0.0488978	0
TraesCS1A02G246800	0.125161	0.118517	0.0867101	0.0205914	0.0660616	0	0.183306	0	0	0	0
TraesCS1A02G246900	0.948754	0.755859	0.561071	0.470102	0.721249	0.683339	0.599059	0.202151	0.859932	0.869448	0.353658
TraesCS1A02G247100	0.0263594	0.0764226	0.106279	0.130901	0	0.105372	0.0461031	0	0.0502031	0.207821	0
TraesCS1A02G247200	0.042787	0.0980516	0.0223721	0.155235	0.126561	0.0801338	0	0	0	0.246833	0
TraesCS1A02G247400	0	0	0	0	0	0	0.0406818	0	0	0	0
TraesCS1A02G247500	0.608935	0.598704	0.307691	0.360185	0.272377	0.598379	0.596072	0	0.632383	0.617675	0.980086
TraesCS1A02G247700	0	0.0167346	0.0337724	0	0	0	0.0505542	0	0	0	0
TraesCS1A02G247800	0	0.0163447	0	0.0330393	0	0	0	0	0	0	0
TraesCS1A02G247900	0.172505	0.117721	0.179823	0.0771167	0.0302693	0.125865	0.213023	0	0	0.0937645	0
TraesCS1A02G248100	0	0	0	0.0496641	0.0972593	0	0	0	0	0.163818	0
TraesCS1A02G248200	0	0.0828704	0.0835241	0.03184	0	0.21101	0.0569655	0	0	0.175662	0
TraesCS1A02G248300	0	0	0	0	0.0639642	0	0	0	0	0	0
TraesCS1A02G248400	0.0961436	0.49314	0.258803	0.0719119	0.121191	0.333571	0.287909	0.508659	0.153146	0.20089	0.101002
TraesCS1A02G248600	0.0437675	0.0770385	0.104127	0.100146	0.0307666	0	0.0747044	0	0.0601587	0.0462287	0.111329
TraesCS1A02G248800	0	0.0176838	0	0	0	0	0	0	0	0	0
TraesCS1A02G248900	0.040246	0	0	0	0	0	0	0	0	0	0
TraesCS1A02G249000	0	0	0	0	0	0	0	0	0	0	0
TraesCS1A02G249100	0.17222	0.173034	0.457859	0.353957	0.306571	0.140847	0.147798	0.143773	0.0665124	0.31567	0.858511
TraesCS1A02G249200	0	0	0	0	0	0.0278598	0	0	0	0	0
TraesCS1A02G249300	0.0561722	0.0943389	0.151418	0.346012	0.0714818	0.0602997	0.133886	0	0.10698	0.0781677	0
TraesCS1A02G249400	0.18544	0.147553	0.0143	0.308779	0.207932	0.145149	0.0911659	0	0.144078	0.178793	0.120575
TraesCS1A02G249500	0.0354872	0.0191018	0	0	0	0	0	0	0	0	0
TraesCS1A02G249600	0.0977151	0	0.0693853	0.075642	0	0.111027	0	0.178228	0.0500516	0.0391874	0.0900058
TraesCS1A02G249700	0	0	0	0	0.0302042	0	0	0	0	0	0
TraesCS1A02G249800	0	0.0542121	0	0.0438596	0	0	0	0	0	0	0
TraesCS1A02G249900	0	0	0	0	0	0	0	0	0	0	0
TraesCS1A02G250200	0	0	0	0	0	0	0	0.162375	0	0	0
TraesCS1A02G250300	1.15444	0.760603	0.896656	1.07614	1.01047	0.997724	1.03029	0.888859	0.949664	0.961896	0.760744
TraesCS1A02G250400	0.0637584	0.0678679	0.050208	0	0.0417383	0.022796	0.0305918	0	0	0.0882229	0
TraesCS1A02G250500	0	0	0	0	0	0	0	0	0	0	0
TraesCS1A02G250700	0.144012	0.211457	0.0976384	0.0378508	0.105304	0.0500293	0.0284827	0	0.201136	0.097594	0
TraesCS1A02G250800	0.0658948	0.0495117	0	0.0243158	0.0829069	0	0.10341	0	0	0.219651	0
TraesCS1A02G250900	0.09775	0.222533	0.15316	0.44285	0.166293	0.514935	0.26195	0	0.270947	0.137983	0.130344
TraesCS1A02G251000	0.0342156	0.103023	0	0	0	0.252395	0.0344003	0.580426	0	0.208355	0
TraesCS1A02G251100	0	0	0.0766353	0	0	0.105252	0	0	0.0482553	0	0
TraesCS1A02G251200	0.187566	0.365049	0.0573	0	0.144153	0.0285574	0.144708	0	0.106646	0.0390619	0
TraesCS1A02G251400	0.0747793	0	0	0	0	0	0	0	0	0	0
TraesCS1A02G251500	0	0.054341	0.0654652	0	0	0	0	0	0	0	0
TraesCS1A02G251600	0.83667	0.966422	0.464152	0.347346	0.605851	0.941076	1.2534	0.246889	0.347837	1.07457	0.498454
TraesCS1A02G251700	0.366068	0.267286	0.0409362	0.357062	0.229745	0.334767	0.310732	0	0.113374	0.304476	0.218641
TraesCS1A02G251800	0.0263263	0	0.123168	0.181508	0	0.0362787	0.0889036	0	0.0541953	0	0
TraesCS1A02G252000	0.193741	0.0763776	0.0425065	0	0.0324364	0.0314082	0.0288496	0	0	0	0.141163
TraesCS1A02G252300	0	0.0188733	0	0	0.0341311	0	0.0405268	0	0	0.07037	0
TraesCS1A02G252400	0	0.130301	0.0243638	0.112857	0.120509	0.0895284	0.361268	0	0	0.179167	0
TraesCS1A02G252500	0	0.071449	0.0374924	0.0305642	0.0888901	0.106259	0.0755732	0	0	0.127313	0
TraesCS1A02G252600	0	0	0	0	0	0	0	0	0.0523697	0	0
TraesCS1A02G252700	0	0.0482954	0.0221073	0	0.0303019	0.0430381	0.029166	0	0	0	0
TraesCS1A02G252800	0	0.0165699	0	0	0.0333609	0	0	0	0	0	0
TraesCS1A02G253000	0.247503	0.493027	0.212853	0.13954	0.171307	0.180241	0.34946	0	0	0.337962	0.17023
TraesCS1A02G253200	0	0	0	0	0	0	0	0	0	0	0
TraesCS1A02G253400	0.12948	0.0605644	0.023568	0	0	0.0533918	0.0993798	0	0	0.0519383	0
TraesCS1A02G253600	0	0	0	0	0	0	0	0	0	0	0
TraesCS1A02G253900	0.0299692	0.0148544	0	0	0.075714	0	0	0	0	0	0
TraesCS1A02G254000	0	0.0186228	0	0	0	0	0	0	0	0	0
TraesCS1A02G254100	0.0725679	0	0.0744679	0.0260295	0.0286339	0.126323	0	0	0	0	0
TraesCS1A02G254200	0.170607	0.162165	0.10232	0.085011	0.134337	0.26514	0.0926217	0	0.0481153	0	0
TraesCS1A02G254400	0	0.149652	0	0.0618831	0.0661063	0	0.214472	0.214381	0	0.0429406	0
TraesCS1A02G254600	0	0.0167014	0	0	0	0	0	0	0	0	0
TraesCS1A02G254700	0	0	0	0	0	0	0	0	0	0	0
TraesCS1A02G254800	0	0	0.0211358	0	0.0569197	0.023607	0	0	0	0.0379438	0
TraesCS1A02G255000	0	0	0	0	0.0702709	0.140777	0.0770891	0	0	0.0355958	0
TraesCS1A02G255100	0.06405	0.0382324	0	0	0.0307666	0.0230843	0.0836812	0	0	0	0
TraesCS1A02G255200	0	0.0338394	0.0314296	0.182694	0.0293214	0.0826618	0	0	0	0	0.137363
TraesCS1A02G255300	0.10949	0.030354	0.0710838	0.0338032	0.0236646	0.0890222	0.024914	0	0	0.165915	0.282326
TraesCS1A02G255400	0.067789	0.0687596	0.0871447	0.0286899	0.0253062	0.0738868	0.130145	0	0.0473371	0.0766368	0.132373
TraesCS1A02G255600	0	0	0	0	0.0202086	0	0	0	0	0	0
TraesCS1A02G255800	0	0.0503464	0.0158098	0	0.0269577	0	0.0294486	0	0	0	0
TraesCS1A02G255900	0.533103	0.178125	0.226787	0.179494	0.18288	0.208912	0.185114	0	0.204762	0.107828	0.100265
TraesCS1A02G256000	0	0	0	0	0	0	0	0	0	0	0
TraesCS1A02G256100	0	0.0486298	0.0189755	0	0	0.0365329	0	0	0	0.242044	0
TraesCS1A02G256200	0.103513	0.0148982	0.20554	0.210531	0.0866265	0.0942599	0	0.342278	0.139311	0	0
TraesCS1A02G256300	0.387599	0.516067	0.370487	0.283344	0.189282	0.514116	0.211577	1.39879	0.315519	0.399977	0.367468
TraesCS1A02G256400	0.188425	0.315836	0.211101	0.0884491	0.188594	0.251431	0.0890547	0	0.0540774	0.213265	0.235206
TraesCS1A02G256800	0.485639	0.104601	0.215284	0.338662	0.411645	0.383554	0.141809	0	0.0537851	0.135494	0.367191
TraesCS1A02G256900	0	0	0.0181926	0.0216191	0	0.0383365	0.0534588	0	0	0	0
TraesCS1A02G257100	0	0	0	0	0	0	0	0	0.0507666	0	0
TraesCS1A02G257300	0	0	0	0	0	0	0	0	0	0	0
TraesCS1A02G257500	0	0	0	0	0	0	0	0	0	0	0
TraesCS1A02G257700	0.0659605	0	0	0	0	0	0	0	0	0	0
TraesCS1A02G258000	0.0358505	0	0	0	0	0.0263893	0.0297575	0	0	0.103348	0
TraesCS1A02G258100	0	0.1209	0.148273	0.079614	0.198281	0.105797	0.118053	0.442948	0.0492587	0.100584	0
TraesCS1A02G258200	0.137327	0.401243	0.171482	0.118906	0.565494	0.254702	0.122598	0.193701	0.335059	0.308487	0.399813
TraesCS1A02G258400	0.0960497	0.0190873	0.0608591	0.0306443	0	0.135312	0.0920069	0	0	0	0
TraesCS1A02G258500	1.52813	0.187384	0.922803	0.604413	0.814903	3.52626	0.817446	1.26693	0.688858	1.90022	0.990144
TraesCS1A02G258700	0	0.0584549	0.0368168	0	0	0	0.027436	0	0	0	0
TraesCS1A02G258800	1.58988	0.6682	1.23509	1.17961	1.10231	0.953745	0.488483	2.06881	1.71744	0.99531	1.75615
TraesCS1A02G258900	0	0	0.021552	0	0	0	0	0	0	0	0
TraesCS1A02G259000	0	0	0	0.0401921	0.0319203	0.0381362	0.0435104	0	0	0	0
TraesCS1A02G259100	0	0.107839	0.0748886	0	0.0322872	0.0355369	0.0277039	0.214381	0	0.0841614	0
TraesCS1A02G259200	0.0584097	0.0647119	0.0813411	0.0618812	0.0356019	0.126025	0.110021	0.14481	0.173349	0.0855355	0
TraesCS1A02G259300	0	0	0	0	0.0842275	0	0	0	0	0	0
TraesCS1A02G259400	0	0	0.0250166	0	0	0	0	0	0	0	0
TraesCS1A02G259500	0.0305355	0.0175731	0	0	0	0.0295278	0	0	0	0	0
TraesCS1A02G259600	0.0770777	0.120542	0.0328634	0.0355139	0.168447	0.0474941	0.0324586	0	0.0708707	0.118993	0
TraesCS1A02G259700	0.160336	0.582258	0.116404	0.102784	0.317024	0.0866701	0.891816	0.190035	0.0993871	0.153493	0
TraesCS1A02G259800	0.0849591	0.0129301	0	0	0	0	0.0477589	0.725795	0	0.0432758	0
TraesCS1A02G259900	0	0	0	0	0	0	0.0272952	0	0	0	0
TraesCS1A02G260000	0	0	0	0	0.0350248	0	0	0	0	0	0
TraesCS1A02G260100	0.0243153	0.0192034	0.0425845	0	0.0273514	0.0453617	0.049081	0	0.0583935	0.0315282	0.180012
TraesCS1A02G260200	0.0679083	0.138012	0.0786662	0.0443587	0.0281744	0.178394	0.0680184	0.342278	0	0.0958686	0.113307
TraesCS1A02G260300	0.0588298	0.0314479	0.134553	0.0278033	0.030902	0.0346265	0.222348	0	0	0	0.101002
TraesCS1A02G260400	0	0	0	0.0713132	0	0	0	0	0	0.153426	0
TraesCS1A02G260500	1.01265	0.631072	2.4688	1.91498	1.15201	1.33716	0.967612	2.93581	1.96854	1.50948	1.65279
TraesCS1A02G260600	0	0	0	0	0	0	0	0	0	0	0
TraesCS1A02G260700	0	0.0334249	0	0	0.0350248	0	0	0	0	0.055584	0
TraesCS1A02G260900	0.655724	0.589862	0.8335	0.462242	0.894843	0.620691	0.557194	1.28792	0.578955	0.494534	0.516708
TraesCS1A02G261000	0.63761	0.470649	0.539141	0.263058	0.685851	0.369443	0.381774	0.554725	0.32511	0.325119	0.677372
TraesCS1A02G261300	0	0	0	0	0	0	0	0	0	0	0
TraesCS1A02G261400	0	0.0328191	0	0	0	0.0417578	0.0508705	0	0	0	0
TraesCS1A02G261500	0	0	0	0	0	0	0	0	0	0	0
TraesCS1A02G261600	0	0	0	0.0300666	0	0	0	0	0	0	0
TraesCS1A02G261900	4.98402	1.55646	12.7107	5.19104	4.83704	3.08364	2.20978	6.36027	12.5317	2.79605	4.70376
TraesCS1A02G262000	2.03295	0.936421	6.06953	2.29318	2.00145	1.99045	1.52179	1.9794	5.91496	1.2123	3.24833
TraesCS1A02G262100	0	0	0	0	0	0	0	0	0	0	0
TraesCS1A02G262200	0.195343	0.156418	0.269784	0.483334	0.273277	0.319288	0.130492	0.194955	0.231375	0.276495	0
TraesCS1A02G262300	0.198153	0.211357	0.323362	0.249312	0.455503	0.439109	0.0940898	0.753012	0.525551	0.223359	0.335451
TraesCS1A02G262400	0.284729	0.406366	0.697994	0.700839	0.389589	0.681734	0.387785	0	0.34526	0.620652	0.661111
TraesCS1A02G262500	0.154726	0.249313	0.431127	0.589913	0.29499	0.36785	0.162444	0	0.592122	0.295043	0.42767
TraesCS1A02G262600	0.0326725	0.0795345	0.02145	0.0955801	0.152556	0.0835015	0.0694726	0.202151	0.0999525	0.335533	0.152756
TraesCS1A02G262800	0.122886	0.0631926	0.0605418	0.110388	0	0.0596265	0	0.277608	0.0748139	0.0476	0
TraesCS1A02G262900	0.150068	0.0315927	0.252147	0.322688	0.129676	0.688238	0	0.154861	0.058325	0.161149	0
TraesCS1A02G263000	0.0359118	0.130172	0	0	0.0916664	0.0928017	0	0	0	0	0.156642
TraesCS1A02G263200	0.0603957	0.188753	0.177283	0.092555	0.158232	0.353065	0.108704	0.484947	0.181044	0.498736	0.231863
TraesCS1A02G263300	0.831828	0.798468	0.81494	0.686268	1.28334	0.554425	1.03053	1.63984	0.721075	1.0281	0.612935
TraesCS1A02G263400	0.330783	0.238617	0.055272	0.0585524	0.0897463	0.339552	0.0926606	0.295299	0.0767766	0.36952	0.147702
TraesCS1A02G263700	0	0	0	0	0	0	0	0	0	0.0313338	0
TraesCS1A02G263800	0.0342156	0.0333367	0.0221845	0.0479013	0	0.0302372	0	0	0	0.0536285	0
TraesCS1A02G264000	1.83946	0.627321	1.22285	1.55666	1.73908	1.04874	1.01907	1.44878	1.55297	0.873645	1.46081
TraesCS1A02G264100	0.0909636	0.207941	0.084167	0.373369	0.0788323	0.0900003	0.143566	1.35961	0.0690989	0.309011	0
TraesCS1A02G264200	0.11796	0.0313954	0.0170494	0	0	0.151877	0.0279587	0	0	0.086524	0.110161
TraesCS1A02G264300	0	0	0	0.0934427	0	0.0589017	0	0	0	0	0
TraesCS1A02G264400	0	0.0160639	0	0	0	0.023546	0.0531251	0	0	0	0
TraesCS1A02G264600	0	0	0	0	0	0	0	0	0	0	0
TraesCS1A02G264700	0.0386895	0.0138826	0.152865	0.0802557	0.0306658	0.0582252	0.140233	0	0	0.0443137	0
TraesCS1A02G264800	0	0.034973	0.0590748	0	0	0.0527821	0	0	0	0.087078	0
TraesCS1A02G264900	0.0487434	0.0492363	0.0422418	0.0233918	0	0.0510463	0	0	0	0.0830903	0
TraesCS1A02G265000	0.188862	0.130743	0.294616	0.23548	0.0312457	0.231973	0.0619857	0.596445	0.330309	0.0872708	0.131593
TraesCS1A02G265300	0	0	0	0	0	0	0	0.197511	0	0	0
TraesCS1A02G265800	0	0	0	0	0	0	0	0	0	0	0.109823
TraesCS1A02G266300	0.131013	0.269465	0.204459	0.129961	0.162573	0.153053	0.132327	0.537866	0.0591572	0.204974	0
TraesCS1A02G266500	0.0299692	0.0171204	0	0.0399632	0.106171	0.0387435	0.138459	0	0.0581886	0	0
TraesCS1A02G266600	0.09401	1.03034	0.134283	0.112858	0.479059	0.275209	0.542454	0	0.131803	0.190776	0.133561
TraesCS1A02G266700	0	0	0	0.0370906	0.0275121	0	0.0837123	0	0	0.0413114	0
TraesCS1A02G266800	0	0	0	0	0	0	0	0	0	0	0
TraesCS1A02G266900	0.0404786	0.04463	0.0595902	0.059445	0.0655646	0.0319863	0	0	0	0.141736	0
TraesCS1A02G267100	0	0	0	0	0	0	0	0	0	0	0
TraesCS1A02G267300	0.0364097	0.0200576	0	0	0.125775	0.020867	0	0	0	0.0821526	0
TraesCS1A02G267600	0	0	0	0	0	0	0	0	0	0	0
TraesCS1A02G267800	0.0259043	0.101064	0.0170129	0	0.0263014	0.137591	0.0704651	0	0.118493	0.237908	0
TraesCS1A02G267900	0	0	0	0	0	0.0379775	0	0	0	0	0
TraesCS1A02G268200	0.21362	0.126968	0.115097	0.0653625	0.220892	0	0.282109	0	0.0546117	0.414306	0.14625
TraesCS1A02G268400	0.112151	0	0	0	0	0	0	0	0	0	0
TraesCS1A02G268500	0.19253	0.0949589	0.15967	0.146022	0.0581101	0.28693	0.0669978	0	0.10112	0	0.106737
TraesCS1A02G268600	0	0	0	0	0	0	0	0	0	0	0
TraesCS1A02G268700	0.134304	0.0656101	0.128919	0.199154	0.222533	0.14331	0.150579	0	0.0537851	0.133766	0.386315
TraesCS1A02G268900	0	0	0	0	0	0.0343333	0	0	0	0	0
TraesCS1A02G269000	0.0336673	0.126441	0.304291	0.296411	0.0659928	0.0327028	0.0675627	0.428761	0.124558	0.0445403	0.221013
TraesCS1A02G269100	0.132082	0.148386	0.0251354	0.0597702	0.0226349	0.0730372	0.024914	0.654124	0.0417376	0.10094	0.113523
TraesCS1A02G269200	0.108313	0.18819	0.13224	0.0586004	0.0896459	0.123983	0.0729587	0	0.0960188	0	0
TraesCS1A02G269300	0.070306	0.0696218	0.0198041	0.0330704	0	0.0240424	0.0655287	0	0.0601587	0	0
TraesCS1A02G269500	0.0468938	0.0832192	0.0224354	0	0	0.0432165	0	0	0	0.0451671	0
TraesCS1A02G270000	0	0	0	0	0	0	0	0	0	0	0
TraesCS1A02G270200	0.0621264	0.0313696	0.0405405	0.0185062	0	0.0281608	0.113278	0	0	0.124865	0.120331
TraesCS1A02G270300	0	0.113167	0.0811076	0.118055	0.060156	0.0480149	0.0334275	0	0.086224	0.254958	0
TraesCS1A02G270400	0.189079	0.273496	0.243455	0.335866	0.225856	0.287584	0.353535	0.525908	0.201435	0.243577	0
TraesCS1A02G270500	0.337656	0.194793	0.0777694	0.195806	0.09061	0.145471	0.10147	0	0	0.0876132	0.152756
TraesCS1A02G270600	0	0	0.0210239	0.0228734	0.0182284	0.120099	0	0	0	0.144193	0.147702
TraesCS1A02G270700	0.446006	0.689573	0.281518	0.446026	0.406588	0.38594	0.293878	0	0.0541953	0.701552	0.114837
TraesCS1A02G270800	0	0.0468056	0	0	0	0	0	0	0	0.0490158	0
TraesCS1A02G271700	0	0	0	0	0	0	0	0	0	0	0
TraesCS1A02G272100	0	0.0157337	0.0148624	0	0.0377045	0	0.0503886	0	0	0	0
TraesCS1A02G272200	0.228603	0.221861	0.0401279	0.0400088	0.0984299	0.133142	0.251893	0.469073	0.0482553	0.0776729	0
TraesCS1A02G272400	0.0997487	0.054071	0.0533092	0.0342988	0.0371559	0.162862	0.0666978	0	0	0.144764	0
TraesCS1A02G272500	0	0	0	0.0258568	0.117423	0	0	0	0	0	0
TraesCS1A02G272700	0	0	0	0	0.0357833	0	0	0	0.0378336	0.0343331	0
TraesCS1A02G272900	0	0	0.0372387	0	0	0.0262564	0	0	0	0	0
TraesCS1A02G273000	0.196016	0.13502	0.0681667	0.0521167	0.10955	0.121309	0.165768	0	0.340021	0.230893	0
TraesCS1A02G273100	0.102143	0.067175	0.15714	0.0652812	0.121727	0.106239	0.0669794	0	0.152837	0.168242	0.269409
TraesCS1A02G273400	0.755102	0.345496	0.740303	0.418963	0.567844	0.205627	0.314309	0	0.456733	0.238774	0.670125
TraesCS1A02G273500	0	0	0.115426	0.0267845	0	0.0853579	0	0	0	0	0
TraesCS1A02G274100	0	0.0353932	0	0	0	0.0236682	0	0	0	0	0.162633
TraesCS1A02G274200	0	0	0.0486444	0	0	0.0391172	0	0	0	0	0.202004
TraesCS1A02G274300	1.63937	0.456196	4.09686	1.94332	1.17732	0.928348	0.737282	3.40792	2.94152	0.604163	1.77331
TraesCS1A02G274400	0.0393416	0.0150851	0.0171138	0	0.0318119	0.12047	0.0314976	0	0	0	0
TraesCS1A02G274600	0	0	0	0.0330704	0	0	0	0	0	0	0
TraesCS1A02G274800	0	0.0295704	0	0	0.03174	0	0	0	0	0	0
TraesCS1A02G275200	0.242087	0.0824319	0.0368993	0.149839	0.0464296	0.31598	0.156638	0	0.216376	0.296729	0.101519
TraesCS1A02G275300	0	0.0279406	0.135658	0	0.0522639	0.0270343	0	0.349223	0	0.21483	0
TraesCS1A02G275400	0.0998383	0.0203158	0	0	0.0360589	0	0.0879222	0	0	0.0490158	0
TraesCS1A02G275500	0	0.0176962	0.0647293	0	0	0.210789	0	0	0.0457693	0.0816978	0
TraesCS1A02G275600	0.0319277	0	0	0	0	0	0	0	0	0.0435229	0
TraesCS1A02G275700	0	0	0	0	0.0284887	0	0	0	0.0581886	0	0
TraesCS1A02G276100	0.0382667	0.0347167	0	0.104623	0.0300106	0.0979999	0.0883929	0	0	0.0874526	0.11119
TraesCS1A02G276300	0.0555778	0	0.0767251	0.0216191	0.0294443	0.0377028	0	0	0.0660707	0.087032	0
TraesCS1A02G276400	0.139856	0.0949532	0.0561221	0.0807388	0.0190828	0.0480086	0.215321	0	0	0.096744	0.137363
TraesCS1A02G276500	0.213192	0.112325	0.166467	0.0349479	0.0728628	0.0797862	0.0343725	0	0.0464531	0.208122	0.163377
TraesCS1A02G276600	0	0.0169594	0.0209131	0	0	0.152816	0.0321399	0	0	0	0
TraesCS1A02G277000	0	0.0186091	0.0364921	0	0	0.0236835	0	0	0	0	0
TraesCS1A02G277200	0	0.0642132	0	0.0832293	0	0.0265815	0.0276499	0	0	0	0
TraesCS1A02G277400	0	0	0	0	0	0	0	0	0	0	0
TraesCS1A02G277500	5.28372	5.28269	4.88419	5.15468	3.84352	5.73036	4.73935	1.78394	4.26053	4.53404	3.30532
TraesCS1A02G277600	0.683384	0.671704	0.321202	0.425354	0.898549	0.737661	0.847008	0.154861	0.340747	0.286914	1.0686
TraesCS1A02G277700	0.0633738	0.0456794	0.0473175	0.111758	0.0618669	0.0780163	0.0957242	0	0	0.0468323	0
TraesCS1A02G277800	0	0.0162605	0.0546403	0	0.0615556	0.0616485	0.0585349	0	0	0	0.115431
TraesCS1A02G278000	0.701001	1.01197	0.475085	0.519983	1.06441	1.47793	0.520228	0	0.75179	1.21573	1.03633
TraesCS1A02G278100	0.0786285	0.16992	0.216086	0	0.16366	0.0868248	0.264372	0	0.0378336	0.22678	0.215406
TraesCS1A02G278200	0.1057	0.12005	0.0706598	0.115251	0.148722	0.0533064	0.0261223	0	0	0.158905	0.100265
TraesCS1A02G278300	0	0.0707196	0.0209407	0.0332901	0.0561306	0.088876	0.0400312	0	0	0.0413114	0.144242
TraesCS1A02G278400	0	0	0	0	0	0	0	0	0	0	0
TraesCS1A02G278500	0	0.0187472	0.0481614	0	0	0.0376639	0.0282183	0	0	0	0
TraesCS1A02G278600	0	0.0815962	0	0.0430524	0.0386913	0	0	0	0	0.166146	0
TraesCS1A02G279000	0.225738	0.120925	0.0520824	0	0.0861254	0.179933	0.0631813	0	0	0.0885978	0
TraesCS1A02G279100	0.252256	0.612294	0.438833	0.586157	0.410212	0.50792	0.507746	0	0.204852	0.8496	0.224713
TraesCS1A02G279200	0.040169	0.0339188	0.0205876	0	0.0654814	0.0948915	0	0	0	0.192456	0
TraesCS1A02G279300	0	0.0186641	0	0.0330393	0.0538636	0	0	0	0	0	0
TraesCS1A02G279400	0	0	0	0	0	0	0	0	0	0	0
TraesCS1A02G279500	0	0.209053	0	0	0.0882584	0.119722	0.105464	0	0.135378	0.0897516	0
TraesCS1A02G279600	0	0	0	0.0810353	0	0	0	0	0	0	0
TraesCS1A02G279900	0	0	0	0	0	0	0	0	0	0	0
TraesCS1A02G280100	0	0	0	0	0.0277568	0	0	0	0	0	0
TraesCS1A02G280200	0	0.0150761	0.0447327	0.03184	0	0.0228674	0.0282933	0	0.0688122	0.181991	0
TraesCS1A02G280300	0	0.0744696	0.0792681	0.0838374	0.0933525	0.0643496	0.0676172	0	0	0.0860023	0
TraesCS1A02G280400	0	0.0521134	0.0373456	0.0435332	0.131204	0.128063	0.0452212	0	0	0.0452006	0
TraesCS1A02G280500	0.303717	0.0968755	0.184928	0.172797	0.335592	0.410572	0.0624438	0	0.402149	0.150204	0
TraesCS1A02G280600	0	0	0	0	0	0	0	0	0	0	0
TraesCS1A02G280700	0.257698	0.956055	0.256731	0.327931	0.314484	0.212292	0.939079	0	0.172094	0.714794	0.162633
TraesCS1A02G280800	0	0.0156459	0	0.0324286	0	0.0304898	0	0	0	0.0371576	0
TraesCS1A02G280900	0.0825478	0.0468869	0.0623239	0.0315537	0.0735337	0.0648622	0	0.14481	0	0	0.106737
TraesCS1A02G281000	0	0	0	0	0	0	0	0	0	0	0
TraesCS1A02G281100	0.342522	0.400571	0.134214	0.132221	0.511812	0.54328	0.474832	0	0.199373	0.96136	0.156642
TraesCS1A02G281200	0.03383	0.0318279	0.114928	0.0741812	0.230623	0.020389	0.0260423	0	0.151492	0.256664	0
TraesCS1A02G281300	0.0884032	0	0.0332529	0	0.0276748	0.021737	0.085623	0	0	0.144197	0
TraesCS1A02G281400	0.373787	0.597845	0.34614	0.386752	0.253446	0.561777	0.316037	0.365127	0.274992	1.04464	0.449977
TraesCS1A02G281600	0.197705	0.128815	0.0736415	0.0329153	0.028231	0.104634	0.217093	0	0.0993039	0.0815205	0.141163
TraesCS1A02G281700	0.0835748	0.0183521	0.0350785	0.0330393	0	0.0262564	0.0883457	0	0	0	0
TraesCS1A02G281800	0.160919	0.187092	0.220792	0.236078	0.153218	0.125133	0.252971	0.143773	0.171041	0.20957	0
TraesCS1A02G282000	0.040714	0.0141788	0.0578121	0.0276281	0.0275661	0	0.0460035	0	0.0722079	0.0515432	0
TraesCS1A02G282600	0	0	0	0	0	0	0	0	0	0	0
TraesCS1A02G282700	0	0.0171903	0	0	0	0	0	0	0	0	0
TraesCS1A02G283000	0.11319	0.034711	0.033654	0.0304053	0	0.0241538	0.0707688	0.286862	0	0.0610366	0
TraesCS1A02G283200	0	0.0319763	0.0240318	0	0	0.042811	0.144314	0	0	0	0
TraesCS1A02G283300	0	0	0	0.0317824	0	0	0	0	0	0	0
TraesCS1A02G283600	0	0	0	0.0449274	0	0	0	0	0	0	0
TraesCS1A02G283700	0.0610378	0.125832	0	0	0.132831	0	0	0.22647	0	0.0440575	0
TraesCS1A02G283800	0.245319	0.284395	0.445225	0.38786	0.273165	0.300508	0.384693	0	0.345912	0.385684	0.363821
TraesCS1A02G283900	0	0	0	0	0	0.0486515	0	0	0	0	0
TraesCS1A02G284000	0.237926	0.158038	0.042148	0.0625806	0.0336003	0.07021	0.03796	0	0.0468909	0.0899233	0
TraesCS1A02G284100	0	0	0	0.0315537	0.0699624	0	0	0	0	0	0.113523
TraesCS1A02G284300	0.414911	0.0355786	0.251753	0.152931	0.381408	0.0527404	0.0883074	0	0.136075	0.0874556	0
TraesCS1A02G284400	0	0.105791	0	0	0.033925	0	0	0	0	0	0
TraesCS1A02G284500	0.0656513	0.0153698	0.0245143	0.0515996	0.102547	0.0353647	0.054666	0	0	0.083827	0.156642
TraesCS1A02G284600	0	0.0153324	0	0	0	0.0301125	0	0	0	0	0
TraesCS1A02G284700	0	0.0201376	0	0	0	0.0362067	0	0	0	0	0
TraesCS1A02G284800	4.11042	3.90799	5.10181	6.78259	4.76816	4.41377	3.77593	4.23594	4.00369	2.86775	5.7071
TraesCS1A02G285000	0.0443215	0	0.0397951	0.0686155	0	0	0.059515	1.05686	0	0	0
TraesCS1A02G285200	0.293379	0.808532	0.33088	0.580169	0.379678	0.685358	0.46741	0	0.766462	0.561447	0.147702
TraesCS1A02G285300	0.0353082	0	0.118623	0.119585	0.0377045	0.0905437	0.0264141	0.15174	0.133178	0.0455042	0
TraesCS1A02G285400	0	0	0	0	0	0	0	0	0	0	0
TraesCS1A02G285500	0.040169	0.0159121	0.0211358	0.0563018	0	0.0282917	0	0	0	0	0
TraesCS1A02G285600	0.0357894	0.0312725	0.0210239	0.022521	0.0636628	0.0467123	0.0325828	0	0	0.233922	0.13875
TraesCS1A02G285900	0	0	0	0	0	0	0.0310381	0	0	0	0
TraesCS1A02G286000	0.293693	0.127797	0.257489	0.173815	0.399156	0.273716	0.0663015	2.11372	0.339369	0.0744223	0
TraesCS1A02G286200	0.839806	0.528545	0.631095	0.558137	0.813576	0.580087	0.614225	0.170172	0.539722	1.28286	1.03165
TraesCS1A02G286300	1.93074	1.39272	2.05061	2.96865	1.90731	1.90388	1.63445	1.6145	2.02047	1.71538	2.09296
TraesCS1A02G286500	0	0	0	0	0	0	0	0	0	0	0
TraesCS1A02G286900	0.388093	1.08795	0.582243	0.601539	0.61324	1.04405	0.791444	0	0.482536	1.23199	0.47048
TraesCS1A02G287100	0	0.0153046	0.0168593	0	0	0	0	0	0	0	0
TraesCS1A02G287200	0	0.240569	0	0	0	0	0.201402	0	0	0	0
TraesCS1A02G287300	0.0322215	0.0197131	0.0850434	0.0305111	0	0	0	0	0	0.0452006	0
TraesCS1A02G287400	0.0944943	0.0825815	0.245673	0	0.187034	0.024445	0.129866	0.209899	0.149376	0.0851979	0.133561
TraesCS1A02G287500	0	0.0153231	0.019381	0	0.0338025	0.0418536	0.0229274	0	0	0	0
TraesCS1A02G287600	0.0550391	0.0811508	0.113939	0.0750471	0	0.0208909	0.092064	0.304247	0	0.0316756	0.341597
TraesCS1A02G287700	3.02366	0.842307	7.26155	3.22964	2.61037	2.05197	1.30348	4.5775	8.52914	1.23336	2.56215
TraesCS1A02G287800	5.12668	1.69008	13.4069	5.08598	5.14548	4.47211	3.07874	4.41669	11.8617	3.38894	5.2738
TraesCS1A02G288000	0	0	0	0	0	0	0	0	0	0	0
TraesCS1A02G288200	0.115649	0	0.036394	0.0340657	0.144326	0	0	0	0	0.144708	0
TraesCS1A02G288300	0.0280486	0	0.0211781	0.0559461	0	0	0	0	0	0.0541044	0.14625
TraesCS1A02G288400	0.829054	0.680184	0.934423	0.870201	0.56396	1.06363	0.514671	0.154861	1.01937	1.26219	0.969466
TraesCS1A02G288500	0.304864	0.354631	0.29383	0.304518	0.199887	0.34059	0.104358	0.149111	0.336617	0.142115	0.112948
TraesCS1A02G288600	0.126385	0.210923	0.0741963	0.106658	0	0.145364	0.242397	0	0.185054	0.0854812	0.138
TraesCS1A02G288700	0.109668	0	0.0202721	0.0269698	0	0	0	0	0.0599413	0.0661341	0
TraesCS1A02G288800	3.08747	2.79959	2.88589	4.20201	3.17921	3.64004	1.86568	4.07904	2.99258	2.31644	3.96189
TraesCS1A02G288900	0.0595169	0.047632	0.0963876	0.0697181	0.0828626	0.0790536	0.0267294	0	0	0.113697	0
TraesCS1A02G289000	0	0.202663	0.141874	0.205041	0.0931103	0.153233	0.10652	0	0.0537851	0.31935	0.518419
TraesCS1A02G289800	0	0	0	0	0.0712345	0	0	0	0	0	0
TraesCS1A02G289900	0	0.0324027	0	0	0	0	0	0	0	0	0
TraesCS1A02G290100	0	0	0	0	0	0	0	0	0	0	0
TraesCS1A02G290200	0	0	0	0	0	0	0	0	0	0	0
TraesCS1A02G290300	0	0	0	0	0	0	0	0	0	0	0
TraesCS1A02G290500	0.231693	0.166053	0.0797355	0.0997459	0.19313	0.163407	0.173179	0	0.0556502	0.193281	0
TraesCS1A02G290700	0	0	0	0	0	0.0546984	0	0	0	0.0452006	0
TraesCS1A02G291000	0	0.0143889	0	0	0.0291995	0.0381362	0	0	0	0	0
TraesCS1A02G291100	0	0	0	0	0	0	0	0	0	0	0
TraesCS1A02G291200	0	0	0.0923652	0	0	0	0	0	0	0.0380622	0
TraesCS1A02G291400	0	0.0669223	0.0347897	0	0	0.0612096	0	0	0	0.0430011	0
TraesCS1A02G291500	1.38407	0.521272	3.80856	1.80105	1.15757	1.18116	0.674416	1.72299	3.82832	1.25438	1.07985
TraesCS1A02G291600	1.22454	0.505463	5.31338	2.12682	1.62199	1.73142	1.01177	1.63176	4.32158	1.64085	2.20518
TraesCS1A02G291700	0.696581	0.181735	2.72549	0.7588	0.914579	0.833702	0.449709	2.23272	2.28505	0.657887	0.530865
TraesCS1A02G291800	0	0	0	0	0	0	0	0	0	0	0
TraesCS1A02G292000	0	0	0	0	0	0	0	0	0.0688122	0	0
TraesCS1A02G292100	0	0.0742218	0.0655584	0	0.180053	0.030695	0.0262836	0.169693	0.0738149	0.104726	0
TraesCS1A02G292200	0.193826	0.396718	0.471321	0.280914	0.389324	0.627125	0.226988	0	0.0515023	0.631702	0.253862
TraesCS1A02G292300	0.390312	0.408441	0.280747	0.209162	0.640326	0.316682	0.350988	0	0.112096	0.367607	0.936676
TraesCS1A02G292400	0.141899	0.0339593	0.0420759	0	0.185645	0.0299396	0.100835	0	0	0	0.101519
TraesCS1A02G292800	0	0	0	0	0	0.0303126	0	0	0	0	0
TraesCS1A02G293200	0.0353677	0.049618	0.0482357	0	0	0.0964318	0.0316146	0	0.0572511	0	0.130344
TraesCS1A02G293400	0	0	0	0	0	0	0	0	0	0	0
TraesCS1A02G293700	0	0	0	0	0	0.0319863	0	0	0	0	0
TraesCS1A02G294000	0	0	0	0	0	0	0	0	0	0	0
TraesCS1A02G294300	0	0	0	0	0	0	0	0	0	0	0
TraesCS1A02G294400	0	0	0	0	0	0	0	0	0	0	0
TraesCS1A02G294700	0	0.112828	0.0424834	0.136518	0.0182284	0.0492825	0.0377579	0	0	0.126957	0
TraesCS1A02G294800	0	0	0.0249184	0	0.0873537	0	0.0254353	0	0	0	0
TraesCS1A02G294900	0.0356679	0.0342514	0.221434	0.0580992	0.0336003	0.0933515	0	0	0.0604511	0.116872	0
TraesCS1A02G295100	0	0	0.0218787	0	0.0336003	0	0	0	0	0.0427	0
TraesCS1A02G295200	0	0.183919	0	0	0.0790562	0.139249	0	0.15174	0.252215	0.0864785	0
TraesCS1A02G295300	0.0699115	0	0	0	0	0	0	0	0	0	0
TraesCS1A02G295400	2.18299	0.429628	5.52297	2.43242	2.50279	1.28387	1.45278	2.68438	3.76733	1.21114	2.09679
TraesCS1A02G295600	0	0	0	0	0.141357	0	0	0	0.0783484	0	0.163377
TraesCS1A02G295700	1.51544	0.455421	4.41412	2.00374	1.81071	1.05021	1.10068	0.790059	4.59168	0.927955	1.62552
TraesCS1A02G295900	0	0	0	0	0	0	0	0	0	0	0
TraesCS1A02G296100	0.173502	0.0741453	0.061519	0.267974	0.143109	0.203011	0.0688693	0	0.373294	0.175789	0.195802
TraesCS1A02G296200	0.0706001	0.072397	0.0771401	0.0588206	0.10753	0.193636	0.0253444	0	0.193923	0.0490158	0.119686
TraesCS1A02G296300	0	0.0317785	0.019941	0	0	0.0254685	0	0	0	0	0
TraesCS1A02G296600	0	0	0	0	0	0	0	0	0	0	0
TraesCS1A02G296700	0	0	0	0	0	0	0	0	0	0	0
TraesCS1A02G296900	0	0	0	0	0	0	0	0	0	0	0
TraesCS1A02G297000	0.0482952	0	0	0	0	0.0231282	0	0	0	0	0
TraesCS1A02G297100	0	0	0	0.0257241	0.0309701	0.050514	0	0	0.0489196	0.0498167	0
TraesCS1A02G297200	0	0.0150045	0	0.0281377	0.0226349	0.0247265	0.0309929	0	0	0.0955035	0
TraesCS1A02G297500	0	0	0	0	0	0	0	0	0	0	0
TraesCS1A02G297600	0	0	0	0	0	0.0586688	0.0272602	0	0	0	0
TraesCS1A02G297800	0	0.036802	0	0	0.0408878	0	0	0	0	0	0.200167
TraesCS1A02G297900	0.2503	0.168034	0.181936	0.136589	0.120835	0.215977	0.171534	0.14481	0.189205	0.222787	0
TraesCS1A02G298000	0	0.0167014	0.0466968	0.0414259	0.0614138	0.0257017	0.0387905	0.275073	0	0.0516742	0
TraesCS1A02G298100	0	0.0167457	0.137091	0	0	0	0	0	0	0.0402745	0
TraesCS1A02G298300	0.032025	0	0	0.117601	0	0.0377028	0	0	0	0	0
TraesCS1A02G298700	0.078281	0.100163	0.0189529	0.0666271	0.152713	0.0946566	0.185837	0	0.0685279	0.195726	0.152756
TraesCS1A02G298800	0	0.105036	0	0	0.0327007	0.103368	0.0860329	0	0	0.129597	0
TraesCS1A02G298900	0	0.0351952	0	0.0709442	0	0.0255935	0	0	0	0.113046	0
TraesCS1A02G299000	0	0	0	0	0	0.0285574	0	0	0	0.0607932	0
TraesCS1A02G299100	0	0	0	0	0.0287806	0.072293	0.0948789	0	0.0475179	0.0392884	0
TraesCS1A02G299300	0	0	0	0	0	0	0	0	0	0.0353277	0
TraesCS1A02G299400	0.0262934	0.348592	0.0854542	0.187836	0.159124	0.200682	0.19394	0.424232	0.0664236	0.0417355	0
TraesCS1A02G299500	1.81555	0.557245	1.9972	1.98861	1.97533	0.994209	1.13644	1.27087	1.79772	0.702537	1.00079
TraesCS1A02G299600	0.0318309	0	0.0287035	0.0435332	0	0	0	0	0.0689075	0	0
TraesCS1A02G299700	0	0.0314962	0	0	0	0.0281608	0	0	0	0	0
TraesCS1A02G299900	0.0672269	0.0987454	0.0242151	0	0	0.0278598	0.118969	0.161504	0	0	0
TraesCS1A02G300000	0	0.0154544	0.0442145	0.0247271	0	0	0	0	0	0	0
TraesCS1A02G300100	0	0	0	0	0	0.0281608	0	0	0	0	0
TraesCS1A02G300200	0	0.0151667	0	0	0	0	0	0	0.0674136	0	0
TraesCS1A02G300800	0	0.0568956	0.0209822	0.0411828	0.0598932	0.0932019	0.112453	0	0.0684336	0.0410058	0.114837
TraesCS1A02G301400	0	0.178849	0.0367193	0.081218	0.0647511	0	0.0906892	0	0	0	0
TraesCS1A02G301500	0	0	0	0	0	0	0	0	0	0	0.179109
TraesCS1A02G301600	0.402213	0.490427	0.513273	0.471881	0.408822	0.345584	0.563066	0.302726	0.50453	0.472348	0.356722
TraesCS1A02G301800	0.0770112	0.0333771	0	0	0	0.0231282	0.0315676	0.396322	0	0.0846887	0
TraesCS1A02G302300	0.0374481	0.0177835	0	0	0	0	0	0	0	0	0
TraesCS1A02G302500	0.030759	0.0683519	0.0172159	0	0.0361053	0.0674666	0.0979631	0	0.0641124	0.0852584	0
TraesCS1A02G302600	0	0	0	0	0	0.0908644	0.12116	0	0	0.161126	0
TraesCS1A02G302700	0.0687674	0.0886979	0.138842	0.19045	0.0530836	0.084796	0.192205	0	0.159715	0.144941	0.132373
TraesCS1A02G302800	0.233064	0.282362	0.0394733	0.0790216	0.152813	0.355534	0.104975	0	0.302061	0.118866	0.54511
TraesCS1A02G302900	1.04759	1.75356	1.01891	0.794601	1.10951	1.27238	1.57746	1.29872	1.3949	1.05709	1.34267
TraesCS1A02G303000	0	0	0	0	0	0	0	0	0	0	0
TraesCS1A02G303100	0	0	0	0	0	0	0	0	0	0	0
TraesCS1A02G303300	0.405979	0.22131	0.332928	0.33623	0.171392	0.20909	0.173058	0.43443	0.423362	0.413135	0
TraesCS1A02G303400	0	0	0	0	0	0	0	0	0	0.0486637	0
TraesCS1A02G303600	0.0246867	0	0	0	0	0	0	0	0	0	0
TraesCS1A02G303700	0	0	0	0	0	0	0	0	0	0	0
TraesCS1A02G303900	0.0383365	0.0716223	0	0	0.0276748	0.0366429	0	0	0	0	0
TraesCS1A02G304200	0.109135	0	0	0	0	0	0	0	0	0	0
TraesCS1A02G304300	0.292396	0.36357	0.24993	0.272054	0.166064	0.304495	0.438472	0	0.10825	0.455889	0.242584
TraesCS1A02G304400	0.0615089	0.148368	0.228337	0.169825	0.289917	0.305342	0.131916	0	0.306162	0.306048	0
TraesCS1A02G304700	0.0267623	0.0677089	0.12733	0.348499	0	0.114068	0	0	0	0.120965	0
TraesCS1A02G305200	0	0	0	0	0	0.0232757	0	0	0	0	0
TraesCS1A02G305300	0.0312161	0	0.0564996	0	0	0	0	0	0	0	0
TraesCS1A02G305400	0	0	0	0	0	0.0266591	0	0	0	0	0
TraesCS1A02G305700	0.226845	0.090525	0.181051	0.0856564	0.282433	0.240187	0.0521646	0	0.0555259	0.173195	0.258331
TraesCS1A02G305800	0	0.0366776	0.0195842	0.0325489	0	0.0262564	0	0	0	0.0490158	0
TraesCS1A02G305900	0.0266266	0.199091	0.0750256	0	0.0932751	0.0993852	0.0686365	0	0.0457693	0	0
TraesCS1A02G306000	0	0	0	0.0520589	0	0	0	0	0	0	0
TraesCS1A02G306100	0	0	0	0	0	0	0	0	0	0	0
TraesCS1A02G306200	0.417297	0.599133	0.378462	0.484993	0.364105	0.407518	0.430741	0	0.479711	0.598406	0.115431
TraesCS1A02G306300	0.146146	0.158586	0.0383232	0	0.0309701	0.0985177	0.04484	0	0.0971679	0.0440257	0.169423
TraesCS1A02G306400	0.381536	0.146504	0.360626	0.402371	0.660314	0.115011	0.0864024	0.753012	0.119849	0.706494	0.55525
TraesCS1A02G306500	0.372337	0.251434	0.300761	0.458333	0.125964	0.326211	0.167672	0	0.38745	0.394539	0.119446
TraesCS1A02G306600	0	0.0167014	0	0	0.0464296	0	0	0	0	0	0
TraesCS1A02G306700	0.0305799	0	0	0	0	0.0305921	0	0	0	0	0
TraesCS1A02G306800	0	0	0	0	0	0	0	0	0	0	0
TraesCS1A02G307100	0	0.0155114	0	0	0.0219624	0.0566423	0	0	0	0	0
TraesCS1A02G307200	0	0	0	0	0	0	0	0	0	0	0
TraesCS1A02G307300	0.334824	0.207186	0.182516	0.44814	0.226791	0.270345	0.260626	0	0.336223	0.0734719	0.169423
TraesCS1A02G307400	2.96637	2.88167	2.77057	3.6034	2.84457	3.56076	2.80427	3.38209	3.39141	2.32447	3.14439
TraesCS1A02G307700	0.0386895	0.192512	0.0621948	0.140451	0.142373	0.336586	0.0242607	0.17261	0	0.137193	0
TraesCS1A02G307800	0.0907799	0.0343271	0	0	0.106295	0.0324124	0.0649076	0	0	0	0
TraesCS1A02G307900	0	0	0	0	0	0	0	0	0	0	0.100945
TraesCS1A02G308000	0.0756487	0	0	0.130703	0	0.0263702	0	0	0	0	0
TraesCS1A02G308100	0.0364729	0.0680249	0.0359174	0	0	0	0.0509924	0	0	0.048164	0
TraesCS1A02G308300	0.103027	0.0360042	0.0217737	0.0654756	0.0673559	0.0995682	0.0295508	0	0	0.135602	0
TraesCS1A02G308400	0.541335	0.307368	0.247924	0.244002	0.0934227	0.237278	0.303567	0.209899	0.295789	0.261152	0.243702
TraesCS1A02G308500	0.0740606	0.139289	0.0413759	0.105105	0.101514	0.160593	0.110526	0	0	0	0
TraesCS1A02G308700	0	0	0	0	0	0	0	0	0	0	0
TraesCS1A02G308800	0.308881	0.482445	0.533686	0.371766	0.255016	0.44523	0.462077	0	0.343563	0.152297	0.465218
TraesCS1A02G308900	0.0601715	0.124927	0.0747361	0.0728009	0.191307	0.0240741	0.0277219	0	0.0489678	0.131966	0.279043
TraesCS1A02G309200	0	0.105224	0.218634	0.0709608	0	0.107294	0.0485213	1.19294	0.13726	0.128115	0
TraesCS1A02G309300	0	0	0	0	0	0	0	0	0	0	0
TraesCS1A02G309700	1.37076	0.636934	1.12093	1.31789	1.12739	0.960731	1.03136	0.745389	1.49576	0.63154	0.633988
TraesCS1A02G309800	0.0342156	0.0529858	0.0589715	0.161619	0.0669081	0.0433964	0	0	0.190877	0.236872	0.112948
TraesCS1A02G309900	0.0331886	0	0	0	0	0	0	0	0	0	0
TraesCS1A02G310100	0	0	0	0	0	0	0	0	0	0	0
TraesCS1A02G310200	0	0.0332932	0	0	0	0	0	0	0	0	0
TraesCS1A02G310400	0	0.061505	0	0	0.0362918	0	0.0277039	0	0	0	0
TraesCS1A02G310500	0	0.0467768	0.0196692	0.0365117	0.0259132	0.0262942	0	0	0	0.0959221	0
TraesCS1A02G310700	0.0328256	0.126074	0.0991872	0.0414259	0.125594	0.254879	0.16435	0.292432	0.0790958	0.0978527	0
TraesCS1A02G311000	0.272969	0.23461	0.238218	0.368686	0.16353	0.172831	0.230157	0.387169	0.267168	0.379771	0.246818
TraesCS1A02G311300	0	0.118846	0	0	0.144522	0.0638892	0.127446	0	0	0.0466531	0
TraesCS1A02G311400	0.854387	1.40462	1.38873	1.12877	0.86263	1.74623	0.51271	0.349362	0.44789	1.80396	1.78379
TraesCS1A02G311800	0	0.0134037	0.0654101	0.0456871	0.128416	0	0.0732148	1.29813	0.132788	0	0.142972
TraesCS1A02G312100	0	0.0188171	0	0	0	0	0	0	0.0540774	0	0
TraesCS1A02G312400	0	0	0.0168593	0	0	0	0	0	0	0.0445403	0
TraesCS1A02G312500	0	0.032753	0	0	0	0	0	0	0	0	0.121395
TraesCS1A02G312700	0	0	0	0	0	0	0	0	0	0	0
TraesCS1A02G312800	0	0.0147074	0	0.0294855	0	0.0661159	0.0254962	0	0	0	0
TraesCS1A02G313200	0.0294235	0.0158323	0	0.0281603	0	0.0585816	0	0	0.0457693	0.0485861	0.108819
TraesCS1A02G313300	0.0903172	0.335071	0.146758	0.081499	0.33741	0.187631	0.721988	0	0.273246	0.12476	0
TraesCS1A02G313400	0.032025	0.0309793	0.0424753	0.0185062	0	0.0291039	0.0278672	0	0	0.0449673	0
TraesCS1A02G313500	0.0540673	0.0352689	0.0673426	0.0520984	0.0325114	0.056532	0	0	0	0.140731	0
TraesCS1A02G313700	0.10587	0.0797711	0.149233	0.0681804	0.0302693	0.0841115	0.0307465	0.493778	0	0.184532	0.2775
TraesCS1A02G313900	0	0.0629594	0.0814231	0.11151	0.0965079	0.108875	0.0250019	0	0.0904309	0.096506	0
TraesCS1A02G314000	0	0.0153698	0.0314006	0.101127	0.0537606	0.023099	0	0	0	0	0
TraesCS1A02G314100	0.724317	0.325871	1.50892	0.692616	0.547553	0.4628	0.631292	1.76488	1.13503	1.44984	0.899179
TraesCS1A02G314200	0.032271	0.0186228	0.0786031	0.0609942	0	0.113197	0.0293876	0.178228	0	0.302862	0
TraesCS1A02G314300	0.0325712	0.0151667	0.0179053	0.0985275	0	0.0706303	0	0.22647	0.038537	0.18016	0.195802
TraesCS1A02G314400	0.10419	0.0645263	0.0163977	0.0426339	0.0781865	0.35916	0	0.572665	0	0.0713816	0
TraesCS1A02G315200	0.0293004	0.0327546	0.0193928	0	0.0759186	0.0231282	0.0288496	0.198161	0	0	0
TraesCS1A02G315300	0.168665	0.0460882	0.0476316	0	0	0.0557631	0.0340153	0.28962	0	0	0.10962
TraesCS1A02G315400	0.0612411	0.0292142	0.193833	0.0703917	0.075308	0.134898	0.0511457	0	0.038537	0.31138	0
TraesCS1A02G315500	0	0.0320667	0	0	0	0	0	0	0.0464531	0	0
TraesCS1A02G315600	0	0.0823499	0.0487205	0.0985323	0	0.196849	0.0455114	0	0.0515023	0.0519383	0
TraesCS1A02G315700	0.03416	0	0.0633331	0.0264016	0	0.173929	0.0262674	0	0	0	0
TraesCS1A02G315900	0.054978	0.206334	0.0863809	0.172738	0.190849	0.137129	0.163312	0.640861	0.0707699	0.278149	0
TraesCS1A02G316100	0.0824561	0.169385	0.162253	0.13812	0.0551881	0.0481691	0.0282933	0	0.0624231	0.139151	0.221831
TraesCS1A02G316900	1.1048	1.1324	0.918683	0.986539	1.22238	1.31074	1.28472	2.18852	0.844894	1.30136	1.58715
TraesCS1A02G317000	0.117694	0.0567653	0.139457	0.104402	0.169355	0.137138	0	0	0.131331	0.170895	0.122561
TraesCS1A02G317100	0	0.0356486	0.0701937	0.0443587	0.0661383	0	0.0403348	0	0	0	0
TraesCS1A02G317200	0.989142	2.22254	1.61125	1.43067	1.95404	2.81558	0.872092	2.11034	1.33066	3.3107	1.45483
TraesCS1A02G317400	0	0	0	0	0	0	0	0	0	0	0
TraesCS1A02G317500	0	0.0155976	0	0	0	0	0	0	0	0	0
TraesCS1A02G317900	0	0	0	0	0	0	0	0	0	0	0
TraesCS1A02G319000	0	0	0	0	0	0	0	0	0	0	0
TraesCS1A02G319100	0.252311	0.034056	0.0387387	0.0343997	0.039675	0	0.0640617	0	0.0511318	0	0
TraesCS1A02G319300	0	0	0	0	0	0.0340769	0	0	0	0	0
TraesCS1A02G319400	0.0314969	0.0512718	0	0	0.0345935	0	0.0258839	0	0	0	0.147702
TraesCS1A02G319500	0.12313	0.340469	0.198997	0.0811085	0.244606	0.175219	0.233993	0	0.355055	0.389813	0.225339
TraesCS1A02G319600	0	0	0	0	0.0708236	0	0	0	0	0.0498167	0
TraesCS1A02G320200	0.0675523	1.53304	0.232544	0.266972	0.0772227	0.210607	0.295619	0	0	0.862376	0.379457
TraesCS1A02G320300	0.0319763	0	0	0	0	0	0	0	0	0	0
TraesCS1A02G320500	0.129683	0.146304	0.204423	0.293956	0.13411	0.282967	0.30933	0	0.0722079	0.0990689	0
TraesCS1A02G320900	0	0	0	0	0.072536	0	0	0	0	0	0
TraesCS1A02G321000	0.170873	0.369569	0.228925	0.299619	0.356767	0.376008	0.482095	0	0.255872	0.376011	0.490534
TraesCS1A02G321700	0	0.0632437	0	0	0.0360589	0.0241538	0.0254962	0	0.10112	0	0
TraesCS1A02G321900	0.0905083	0.171268	0.0662685	0	0.0527419	0.0206661	0.123527	0	0	0	0.132373
TraesCS1A02G322100	0	0	0	0	0	0.0297444	0.0309929	0	0	0	0
TraesCS1A02G322300	0.166198	0.302487	0.102286	0.266135	0.237827	0.411735	0.355517	0.404302	0.304165	0.12033	0.309775
TraesCS1A02G322400	0	0	0.0189415	0	0	0	0.0229274	0	0	0	0
TraesCS1A02G322600	0	0.0498733	0.0269034	0.148866	0	0.081083	0	0	0	0	0
TraesCS1A02G322700	0.16817	0.0508882	0.0786289	0	0.033966	0.11802	0	0	0	0.0976391	0.242789
TraesCS1A02G322900	0	0	0	0	0	0	0	0	0	0	0
TraesCS1A02G323000	0	0	0	0	0	0	0	0	0	0	0
TraesCS1A02G323200	0.339739	0.580614	0.354296	0.337297	0.36171	0.47027	0.497922	0.25744	0.112025	0.279676	0.257586
TraesCS1A02G323300	0	0	0	0	0	0	0	0	0	0.0426105	0
TraesCS1A02G323400	0.133466	0.178043	0.0671489	0.0928467	0.24569	0.169145	0.325088	0	0.114446	0.0365342	0.263186
TraesCS1A02G323500	0.193571	0.034626	0.109535	0	0.117248	0.11314	0	0	0.212099	0.0405423	0
TraesCS1A02G323600	0	0	0	0	0	0	0.0261383	0	0	0	0
TraesCS1A02G323700	0	0.0158323	0	0	0.0298194	0	0	0	0	0	0
TraesCS1A02G323800	0.0599384	0.064277	0.121057	0.0362476	0.0293827	0.255414	0	0	0.055588	0.0719571	0
TraesCS1A02G323900	0.0693578	0.120167	0.0840369	0.0399632	0.0918539	0.0523261	0.161314	0	0.141187	0.0451003	0.239532
TraesCS1A02G324000	0	0	0.0221073	0.0330082	0.0650229	0	0.0581383	0	0	0.0861854	0
TraesCS1A02G324600	0	0	0.0225629	0	0	0	0	0	0	0	0
TraesCS1A02G324800	0.953261	0.957319	1.06257	0.622477	0.662152	1.71892	0.876318	0.49139	0.63972	1.54273	1.20631
TraesCS1A02G325300	0	0	0	0.0247271	0	0	0	0	0	0	0
TraesCS1A02G325400	0.036035	0.0463706	0	0.040705	0	0.0574243	0.125135	0.186505	0.0684336	0.048126	0
TraesCS1A02G325600	2.28742	3.37325	1.25064	1.4019	2.26087	1.24798	3.88539	1.38096	1.07038	1.83722	1.21944
TraesCS1A02G325800	0	0	0	0	0	0	0	0	0	0	0
TraesCS1A02G325900	0.25843	0.307137	0.356327	0.302027	0.157989	0.150345	0.165052	0.585585	0.115244	0.184223	0.390086
TraesCS1A02G326200	0.0316869	0.0316064	0	0.235982	0.0967083	0.0257017	0	0	0	0	0
TraesCS1A02G326900	0.520952	0.406391	0.405008	0.291295	0.50735	0.670152	0.503068	0.244882	0.439985	0.229912	0.151846
[truncated: 58,830 more rows]
